# Supplementary material for: Molecular analysis of axonal-intrinsic and glial-associated co-regulation of axon degeneration
Source: Cell Death Dis. 2017 Nov 9;8(11):e3166–. doi: 10.1038/cddis.2017.489 (PMC5775402; doi:10.1038/cddis.2017.489)
Supplement: Supplementary Table 1 [file cddis2017489x10.xlsx]

## Sheet: Supp. Table 1
Supplementary Table 1. Proteins identified by label free proteomics (p value <0.05 and ≥2 unique peptides)							Normalized abundance																											Raw abundance
							WT 0 dpi			WT 1 dpi			WT 2 dpi			CypD 0 dpi			CypD 1 dpi			CypD 2 dpi			Wlds 0 dpi			Wlds 1 dpi			Wlds 2 dpi			WT 0 dpi			WT 1 dpi			WT 2 dpi			CypD 0 dpi			CypD 1 dpi			CypD 2 dpi
Accession	Peptide count	Unique peptides	Confidence score	Anova (p)	Gene name	Description	WT-1-1	WT-1-2	WT-1-3	WT-2-1	WT-2-2	WT-2-3	WT-3-1	WT-3-2	WT-3-3	Cypd-1-1	Cypd-1-2	Cypd-1-3	Cypd-2-1	Cypd-2-2	Cypd-2-3	Cypd-3-1	Cypd-3-2	Cypd-3-3	Wilds-1-1	Wilds-1-2	Wilds-1-3	Wilds-2-1	Wilds-2-2	Wilds-2-3	Wilds-3-1	Wilds-3-2	Wilds-3-3	WT-1-1	WT-1-2	WT-1-3	WT-2-1	WT-2-2	WT-2-3	WT-3-1	WT-3-2	WT-3-3	Cypd-1-1	Cypd-1-2	Cypd-1-3	Cypd-2-1	Cypd-2-2	Cypd-2-3	Cypd-3-1
A0A023J6F3	3	3	181.72	1.4918e-05	COX2	cytochrome c oxidase subunit 2	51465.8	52670.1	49250.5	44270.3	49589.5	43609.2	47649.1	50813.7	47592.2	51208.6	45604.1	50255.7	45590.1	46343.2	48493.7	36195.2	35194.1	40449.7	49056.8	49371.3	46945	51398.4	43340.1	48234.4	38932.2	40392.8	35236.1	28185.5	15067	33840.8	32092.8	36517.9	41183.1	62985.7	64357.3	61007.1	47228.1	48550.8	63845.2	43588.7	48609.3	34054.4	49329.7
A0ZNJ2	2	2	157.56	1.20151e-05	HIBADH	3-hydroxyisobutyrate dehydrogenase	16771.5	12907	12474.7	10352.4	11338.5	11954	13953.2	15063.8	13268.8	13767	11282.3	12005	10381.1	10826.8	10011.8	10739	11362.4	10094.8	15865	15984.8	19294.8	15022.4	14698.9	14922	13872.7	13614.4	14480.2	9184.97	3692.23	8571.56	7504.76	8349.73	11289	18444.3	19078.9	17008.9	12696.8	12011.3	15251.3	9925.35	11356.2	7030.74	14635.9
A2A6A2	14	8	817.87	2.82509e-08	HSP90AA1	heat shock protein 90kDa alpha family class A member 1	89242.9	84823	72607.5	68092.5	63791.3	65505.4	67445.2	71174.6	67185.8	87195.7	83696.5	84063.8	69117.8	69859.7	67407.5	62521.3	65890.5	63352.1	94827.2	92140.7	97878.1	61586.9	61957.6	63544.9	69843.2	72601.3	80838.5	48874.3	24264.8	49889.7	49362.1	46976.1	61861.2	89153.4	90145	86123.7	80417.8	89104.5	106795	66083.5	73275.7	47336.5	85209
A2AAW9	2	2	104.21	0.000308311	EIF2S3	eukaryotic translation initiation factor 2 subunit gamma	6749.38	5915.74	5969.54	6194.53	5313.1	5554.25	8008.71	8800.8	8909.99	8607.66	8453.94	7671.73	8053	7376.57	7517.5	7349.97	7891.01	8007.98	7179.89	9600.83	8925.38	7341	4979.21	6465.01	7904.45	7743.82	9510.29	3696.33	1692.28	4101.76	4490.58	3912.58	5245.26	10586.4	11146.5	11421.5	7938.57	9000.19	9746.24	7699.47	7737.27	5279.12	10017.1
A2AL85	3	3	194.05	0.01038	ASPH	aspartate beta-hydroxylase	10280.6	6621.94	7086.94	5854.03	5996.72	5526.36	7797.93	8182.34	7716.11	6828.56	6420.01	6380.05	7673.59	7024.78	8047.63	7717.53	10391	10987.1	6567.77	7641.02	9305.91	9170.57	7625.84	8266.94	7478.39	8151.53	9618.15	5630.23	1894.3	4869.55	4243.75	4416	5218.92	10307.8	10363.2	9891.08	6297.76	6834.84	8105.28	7336.71	7368.28	5651.4	10518.1
A2AN84	2	2	114.84	2.82235e-05	MPP1	membrane palmitoylated protein 1	6025.84	7037.19	5768.54	4558.15	3885.53	4179.11	5182.45	5936.82	5557.73	5494.77	5287.25	5396.48	6194.11	5474.03	5611.14	4471.24	4289.7	4872.13	5394.9	5640.74	4666.84	6148.02	5844.82	6079.44	5156.46	4841.51	4440.17	3300.08	2013.09	3963.66	3304.33	2861.32	3946.62	6850.5	7519.18	7124.31	5067.65	5628.89	6855.74	5922.18	5741.7	3940.39	6093.76
A2AQR0	2	2	92.63	1.63261e-05	GPD2	glycerol-3-phosphate dehydrogenase 2	6379.08	6076.99	5902.04	4578.07	4970.03	4965	6279.74	6683.57	5968.75	6548	5885.49	6585.67	5515.52	6126.69	5725.23	4639.65	4911.34	4226.52	5321.94	6599.23	5698.69	6230.97	5919.61	6353.31	4869.85	4990.13	5467.86	3493.53	1738.41	4055.38	3318.77	3659.95	4688.79	8300.98	8464.97	7651.18	6039.02	6265.78	8366.49	5273.38	6426.27	4020.5	6323.27
A2AWE9	4	3	205.15	4.50281e-05	PPP2R4	protein phosphatase 2A regulatory subunit 4	21681	27827.5	21658.4	16245	18653	19166.9	19445.2	17298.3	17634	13215.7	11822	13353.5	19954.6	19294.5	23482.3	18390.8	17851.8	20774.1	18925.1	19036.4	20719.7	19026.2	17040.8	17539.5	15068.8	19422.2	15206.2	11873.7	7960.46	14881.8	11776.5	13736.1	18100.6	25704	21908.9	22604.5	12188.4	12585.8	16964.4	19078.6	20237.9	16490.3	25064.4
A2RS23	2	2	109.75	4.35005e-07	PEPD	peptidase D	6296.35	5057.28	4892.26	4416.65	5744.33	5124.6	6899.59	6933.17	7190.23	4686.83	4844.29	4760.65	6013.81	6164.73	6113.19	7936.99	6982.88	7358.19	3698.78	4419.01	3513.02	5610.56	4924.29	5168.77	5828.57	5903.96	5879.08	3448.22	1446.71	3361.55	3201.75	4230.14	4839.51	9120.33	8781.09	9216.97	4322.51	5157.3	6047.97	5749.8	6466.18	4292.94	10817.2
A3KMJ8	2	2	102.34	0.0124218	VBP1	von Hippel-Lindau binding protein 1	3309.03	5584.32	4960.85	3500.1	3001.95	3316.96	3890.04	2794.68	3286.02	3576.85	3015.05	2895.33	2702.28	3023.26	3431.67	4028.47	3279.84	2770.59	2920.69	3160.85	2978.94	2745.14	2132.06	2396.19	3712.49	3940.23	3058.91	1812.21	1597.47	3408.68	2537.32	2210.65	3132.44	5142.11	3539.55	4212.26	3298.81	3209.87	3678.25	2583.65	3171.09	2409.87	5490.32
A6H644	3	2	184.95	1.22779e-06	Ppp1r12b	protein phosphatase 1, regulatory (inhibitor) subunit 12B	1879.87	1931.66	1910.52	1578.89	1434.26	1676.75	1768.69	2144.13	1980.32	2254.01	2144.66	2096.67	1968.64	1792.33	1798.44	2813.43	2610.38	2538.26	2345.6	2072.26	1925.33	2133.27	2187.12	2394.62	2528.68	2300.46	2234.02	1029.52	552.578	1312.75	1144.58	1056.19	1583.47	2337.97	2715.61	2538.53	2078.8	2283.24	2663.63	1882.21	1879.97	1262.94	3834.36
A6ZI44	17	16	1126.89	0.000550776	ALDOA	aldolase, fructose-bisphosphate A	335763	337584	304048	308030	276366	289970	346528	344647	337098	353292	320040	331354	366550	323589	325871	265280	282220	269109	327810	305866	389987	292786	282767	280120	310419	310332	321192	183882	96570.7	208916	223299	203517	273839	458063	436507	432117	325830	340719	420955	350458	339412	228841	361545
B0V2N7	19	18	1450.72	2.76231e-05	ANXA2	annexin A2	500513	656285	543230	386808	386143	454793	414986	474259	409179	629141	681018	569625	456737	494647	521706	424938	349122	434280	490407	454191	425249	455503	424824	423297	401934	381466	378369	274108	187740	373262	280408	284357	429493	548555	600665	524515	580237	725022	723657	436686	518835	366364	579139
B2RRE2	2	2	171.26	1.56104e-05	MYO18A	myosin XVIIIA	2972.57	2721.08	3140.72	2462.65	2143.07	2306.76	2503.51	2670.85	2782.73	2958.12	3218.33	3000.47	1809.81	2381.4	2375.66	1891.04	2306.26	2069.6	3415.12	3112.95	3279.25	2108.55	2416.55	2318.29	2727.81	2452.68	2325.93	1627.94	778.404	2158.04	1785.24	1578.16	2178.44	3309.31	3382.72	3567.11	2728.18	3426.28	3811.82	1730.36	2497.85	1668.29	2577.26
B2RWZ0	2	2	120.25	0.00124354	Abi3bp	ABI gene family, member 3 (NESH) binding protein	7539.86	10899.8	10275.1	6980.26	6071.92	7164.85	7487.88	6418.15	6603.39	6435.07	5954.45	6410.42	5983.3	7576.37	8559.21	10361.5	7173.13	8410.27	11071.2	9250.83	9639.19	11681.1	8563.99	10633.8	8625.09	9267.8	7946.74	4129.24	3118.04	7060.15	5060.18	4471.38	6766.26	9897.97	8128.8	8464.71	5934.86	6339.19	8143.85	5720.63	7946.84	6010.65	14121.5
D0U281	11	11	1280.28	1.52196e-09	Hbbt1	beta-globin	7.5961e+06	8.10503e+06	6.74604e+06	5.49289e+06	4.87913e+06	5.51363e+06	8.19679e+06	8.34643e+06	8.45274e+06	5.98182e+06	5.31167e+06	5.50144e+06	9.40838e+06	8.85936e+06	8.95157e+06	1.02104e+07	1.08738e+07	9.01841e+06	8.83388e+06	7.98252e+06	9.90124e+06	1.09678e+07	9.81959e+06	1.03385e+07	8.81371e+06	9.32744e+06	9.5265e+06	4.16004e+06	2.31856e+06	4.63531e+06	3.98194e+06	3.593e+06	5.2069e+06	1.08351e+07	1.0571e+07	1.08353e+07	5.51684e+06	5.65488e+06	6.98907e+06	8.99535e+06	9.29257e+06	6.28618e+06	1.39156e+07
D2KHZ9	12	12	840.82	0.000533464	GAPDH	glyceraldehyde-3-phosphate dehydrogenase	758975	733603	648069	642381	698182	629519	651152	668889	651974	682676	664768	685832	773987	735537	714741	569688	573073	484006	694437	721540	900493	627831	580543	620339	643305	707853	728169	415656	209857	445298	465680	514143	594498	860735	847170	835749	629610	707722	871286	740009	771504	501922	776416
D3YUF7	17	16	1107.77	6.01184e-05	LMNA	lamin A/C	123343	171647	124728	84901.1	80898.6	84672.1	102903	111893	117108	135700	148030	135388	102170	109345	113103	123650	111926	110814	131859	112837	111833	117307	120112	118749	108744	101263	83018.4	67549.5	49102.1	85702.5	61547.1	59573.9	79961.7	136023	141716	150117	125152	157595	171998	97684.6	114692	79426	168520
D3YVK1	2	2	96.22	0.000744309	GLUL	glutamate-ammonia ligase	20672.1	38052.6	29299.6	24181.8	19414.4	20419.3	39033.7	40412.9	53581.2	32569.1	50080.3	38698.9	51891.4	52317.3	46146	32335.7	32056.3	32578.6	51763.7	30359.5	29568.3	46010.9	55019.2	50609	51873.4	37345.6	33731.6	11321.2	10885.5	20132.2	17530.1	14296.8	19283.4	51597.3	51184.2	68684.3	30037.4	53316.2	49163.4	49613.4	54875.5	32405.8	44069.7
D3YWR7	3	3	214.07	5.00452e-10	QDPR	quinoid dihydropteridine reductase	35657.5	32630.4	30543.9	22317.2	24279	23738	25141.5	24827.1	24403.3	34753.3	31872.2	32190.6	26186.8	27890.6	26713.9	23075.6	24903.5	22305.2	38188.2	38749	40861.9	25590.5	23631.3	25180.3	21372.9	23068.9	25080	19528	9334.39	20987.2	16178.3	17879.2	22417.4	33233.7	31444.3	31281.9	32051.9	33931.6	40895.2	25037.2	29254.4	18759.7	31449.2
D3Z041	6	6	297.22	8.89221e-08	ACSL1	acyl-CoA synthetase long-chain family member 1	7081.86	5686.41	5553.23	4069.89	4160.67	4050.09	10326.4	11580.4	10967.4	4055.66	3369.55	3490.18	7381.11	6135.22	5827.32	6704.45	8100.42	6250.6	4700.06	4790.59	8120.26	11579.7	11989.3	11932.7	7141.72	7465.51	9959.99	3878.41	1626.68	3815.71	2950.37	3063.93	3824.78	13650.1	14667	14058.8	3740.41	3587.27	4433.95	7057.07	6435.22	4092.2	9137.35
D3Z3A9	2	2	154.98	5.74082e-07	Rcn3	reticulocalbin-3	11316.9	13174.1	12498.3	9090.02	9247.51	7647.78	16414.6	15880.2	17809.5	11328.2	13312.6	12220.8	11334.3	10414.3	11219.4	15572.6	14275.1	12336.4	10378.1	10674.6	9350.84	9836.36	11392	9970.62	13365.9	12366.8	11793.2	6197.73	3768.65	8587.79	6589.61	6809.89	7222.33	21697.9	20112.8	22829.6	10447.7	14172.8	15525.4	10836.7	10923.5	7878.78	21223.5
D3Z6F5	18	18	1312.35	2.01958e-05	ATP5A1	ATP synthase, H+ transporting, mitochondrial F1 complex, alpha subunit 1, cardiac muscle	287178	321839	250073	220706	209615	220340	218236	229374	218736	267996	249861	246878	256271	240541	240796	204741	191100	210355	277099	281664	261211	230871	223602	251915	214024	234643	204343	157274	92066.6	171829	159996	154361	208083	288479	290509	280392	247164	266006	313636	245021	252303	169098	279037
E0CXN5	6	6	381.82	3.69042e-09	GPD1	glycerol-3-phosphate dehydrogenase 1	11437.1	9887.4	9160.35	7568.75	8038.9	8967.2	12879	12055.5	12208.1	7320.19	7281.49	7040	8903.99	9260.47	9683.64	9334.27	8119	8516.13	8869.78	10232.5	8299.75	16151.2	14841.6	16886.5	7343.72	8464.87	7257.79	6263.58	2828.43	6294.22	5486.79	5919.87	8468.35	17024.2	15268.7	15649.2	6751.18	7751.98	8943.67	8513.1	9713.29	6800.27	12721.5
E0CZA1	5	5	279.28	6.47374e-05	CCT5	chaperonin containing TCP1 subunit 5	18420.7	18827.2	18427.8	16046.8	17753	15822.1	18106.3	19693.1	20506.3	16584	14222.1	16523.6	19424.4	20480.1	20710.7	16264.1	16981.4	14569.2	18569.8	17676.7	23743.1	13611.2	13357.5	14211.7	17189.2	17248.9	16309.2	10088.2	5385.79	12662	11632.7	13073.4	14941.9	23934.1	24941.9	26286.5	15294.9	15141	20991.7	18571.7	21481.5	14543.9	22166
E9Q6R3	2	2	117.65	0.00176598	SEC22B	SEC22 homolog B, vesicle trafficking protein (gene/pseudogene)	13997.4	10356	10705.3	10733.2	11387.4	10767.5	13486.6	14349.2	14914	12912.6	11022.4	11067	12505.7	12067.2	10243.4	11164	11091.9	9625.98	12578.3	12532.9	15950.8	12075.4	12154.8	11683.5	15524.8	14193.6	16387.4	7665.76	2962.47	7355.81	7780.81	8385.74	10168.5	17827.5	18173.8	19117.9	11908.9	11734.6	14059.6	11956.7	12657.2	7193.33	15215.1
E9QA15	7	7	486.47	0.000118974	Cald1	caldesmon 1	4433.65	6944.94	5420.8	5698.1	4290.29	4388.69	7182.21	8322.72	10671.3	5487.99	7896.59	5266.43	7666.47	5018.33	6033.12	7492.24	8798.27	8219.6	5152.15	3690.57	3797.6	7965.55	10550.7	8474.65	12429.5	9432.75	8642.44	2428.11	1986.7	3724.72	4130.71	3159.38	4144.54	9493.91	10541	13679.2	5061.4	8406.83	6690.52	7329.91	5263.72	4236.72	10211
E9QAK5	7	3	505.66	1.55906e-07	KIF5B	kinesin family member 5B	13498.1	14161.8	12653.6	8044.82	7893.86	9792.14	12448.1	14027.5	13205.3	13558.6	14051.7	14084.7	15049.9	14395.2	13809.2	11237.6	10703.1	9229.89	15630.5	13316.6	13595	16327.9	14281.5	15188.4	10061.3	10346.7	11380.2	7392.3	4051.17	8694.49	5831.91	5813.06	9247.39	16454.7	17766.3	16927.6	12504.7	14959.6	17893.3	14389.2	15099.1	9697.41	15315.5
F6RT34	10	10	844.5	1.86728e-12	MBP	myelin basic protein	8.4235e+06	9.13804e+06	7.7346e+06	5.76554e+06	5.88741e+06	6.21349e+06	5.72668e+06	6.07909e+06	6.22267e+06	9.80479e+06	9.31684e+06	9.0388e+06	6.37486e+06	6.68834e+06	6.66852e+06	6.27702e+06	5.52104e+06	5.7299e+06	1.16866e+07	1.07441e+07	1.1355e+07	5.43002e+06	5.82597e+06	5.51874e+06	6.62118e+06	6.46529e+06	6.33205e+06	4.61317e+06	2.61406e+06	5.31457e+06	4.1796e+06	4.3355e+06	5.86782e+06	7.5699e+06	7.69936e+06	7.97668e+06	9.04264e+06	9.91884e+06	1.1483e+07	6.095e+06	7.01539e+06	4.68293e+06	8.55482e+06
F6TPX8	2	2	84.81	9.24898e-05	AP2A1	AP-2 complex subunit alpha-1	4730.17	5504.96	4707.08	4244.95	3974.8	4783.91	5428.45	5829.75	5294.78	6135.94	6084.32	6208.86	4440.17	5374.02	5081.14	4572.34	3621.16	3584.34	7457.47	6312.09	5667.04	5300.4	4640.89	4471.78	4311.02	5047.26	4755.06	2590.5	1574.77	3234.31	3077.28	2927.06	4517.77	7175.68	7383.57	6787.24	5658.98	6477.45	7887.79	4245.24	5636.8	3568.2	6231.55
F7D1R5	2	2	124.13	2.76828e-05	PLAA	phospholipase A2 activating protein	4472.77	3455.35	2723.39	1968.29	2315.39	1605.34	2352.74	2235.1	2604.36	3118.45	3345.35	2772.53	2088.88	2197.05	2140.21	2046.57	2163.21	2844.96	3545.59	3755.17	4365.29	1744.11	2005.46	1986.49	2966.96	2570.31	2463.66	2449.53	988.453	1871.28	1426.87	1705.06	1516.04	3110.01	2830.83	3338.45	2876.05	3561.51	3522.25	1997.18	2304.49	1502.95	2789.23
G3UVV4	11	11	646.35	1.31531e-08	HK1	hexokinase 1	15752.7	16464.7	16220.9	11634.5	11203	11855.2	11735	12313.2	13383.5	20097	19992.4	20476.2	14064.1	16500.4	15689.1	12554	10063.3	9737.62	21355.5	19082.6	19648.9	11725.6	12415.5	11478.8	14271	12545.4	10910.9	8627.02	4709.97	11145.7	8434.2	8249.92	11195.7	15512.1	15595.1	17156	18534.9	21284.2	26013.2	13446.6	17307.2	11017.6	17109.6
G3UXJ6	3	3	194.26	9.49382e-05	SYNCRIP	synaptotagmin binding cytoplasmic RNA interacting protein	11837.8	18729.3	10167.8	10019.8	10978.2	10319.3	14705.6	16191.9	15593.6	9111.98	8354.1	7495.02	10899.2	11273.6	12157.1	11795.6	12994	12302.6	9001.21	9393.99	8986.9	9774.48	8007.82	9310.32	11978.7	12899.6	12299.9	6483.01	5357.8	6986.44	7263.64	8084.35	9745.21	19438.9	20507.5	19989.1	8403.69	8893.9	9521.74	10420.7	11824.8	8537.25	16075.9
G5E829	6	3	366.61	7.60108e-07	ATP2B1	ATPase plasma membrane Ca2+ transporting 1	15484.9	14760.2	13662.8	9842.86	11191.9	11209.3	10599.8	11154.3	10741.7	14931.4	13554.8	13478.2	10687.8	11417.4	11475.8	11801	10317.9	11289.8	13565.9	12134.3	13177.5	12664.9	11653.8	11870	9984.76	10367	9336.74	8480.37	4222.36	9387.91	7135.36	8241.71	10585.7	14011.5	14127.3	13769.5	13770.7	14430.7	17122.8	10218.6	11975.7	8058.81	16083.3
K3W4Q8	4	4	180.15	6.83911e-06	BSG	basigin (Ok blood group)	17607.3	23550.7	18589.5	14678.6	12918	16226.7	15321.9	15622.5	15489.3	27076.5	22209.9	24394.2	17650.9	18700.9	18075.6	15420.7	15846.7	15931.6	25016.8	20121.5	21214.1	18353.8	17584.4	17999.4	16834.2	16877.5	15026.4	9642.73	6737.01	12773.1	10640.9	9512.85	15324	20253.6	19786.4	19855.3	24971.8	23645	30990.6	16876	19615.3	12693.5	21016.5
P04117	10	10	700.94	1.45439e-14	FABP4	fatty acid binding protein 4	262783	262906	255179	211719	198810	194961	554423	529119	531013	160518	152082	153866	330185	310346	292892	401311	402196	382777	176136	196214	234846	467689	449530	450802	358371	359848	405093	143914	75207.9	175338	153481	146405	184115	732873	670146	680691	148041	161909	195473	315690	325522	205682	546939
P08032	4	3	196.61	2.03176e-09	SPTA1	spectrin alpha, erythrocytic 1	2521.2	2298.14	2268.85	1608.24	1922.38	1872.76	2593.8	2524.27	2719.83	1434.39	1226.79	1247.47	2644.63	2775.47	3012.01	3687.87	2937.39	3635.57	1972.52	2058.19	1680.99	4256.79	3468.4	3962.73	2740.47	2745.66	2108.22	1380.75	657.415	1558.96	1165.86	1415.64	1768.58	3428.66	3197.07	3486.48	1322.9	1306.05	1584.8	2528.53	2911.19	2115.16	5026.12
P0C0A3	2	2	117.13	1.67009e-10	CHMP6	charged multivesicular body protein 6	7776.24	7230.27	8158.36	6485.14	6682.68	6425.45	6477.17	7036.69	6657.27	11704.3	9829.4	10473.6	7294.3	7176.1	7085.59	5179.45	5818.88	5176.75	9763.9	9866.69	9139.88	6803.86	6357.05	6161.49	6746.08	6260.13	6935.37	4258.69	2068.32	5605.74	4701.26	4921.15	6067.99	8561.95	8912.21	8533.78	10794.5	10464.5	13305.7	6974.08	7527	4975.81	7058.96
P10639	2	2	105.21	1.22278e-05	TXN	thioredoxin	114421	144236	139789	114431	98745.5	96929.9	141321	138728	147099	122902	127753	128725	160546	148160	142413	114911	111123	107838	179592	147792	137539	114649	121193	126168	158814	152624	159694	62663.4	41260.7	96050.9	82953.9	72716.5	91537.5	186807	175704	188563	113349	136008	163533	153498	155404	100009	156610
P10649	9	6	530.93	9.30294e-09	GSTM5	glutathione S-transferase mu 5	69496	71906	75130.4	65346.4	62410.2	65474.7	93348.5	88492.8	91976.9	66764.8	62208.7	65469.2	93327.8	82091.5	82387.5	95994.1	87747.1	89692.4	60993.8	73432.1	57768.6	100110	102309	99533.6	81782.8	80727	83749.2	38059.8	20569.7	51623.3	47371.4	45959.1	61832.3	123394	112079	117903	61575	66228.3	83172.6	89230.7	86105.6	57856.1	130828
P17182	15	11	1003.27	1.82766e-05	ENO1	enolase 1	335780	378974	340329	316607	272300	287823	331011	345384	340722	392314	352204	360948	399125	334587	327604	256979	249144	283611	379184	377324	334075	285144	289982	286414	339142	334822	357664	183891	108411	233845	229517	200522	271811	437552	437440	436762	361818	374962	458551	381603	350948	230058	350231
P19157	3	3	298.49	8.27677e-07	GSTP1	glutathione S-transferase pi 1	119004	89673.8	85951.6	73650.2	70125.1	70403.7	75887.9	80055.4	76951.5	131864	117033	118363	108532	105926	100228	90302.1	99359.1	104233	90668.3	88872.6	79431.1	83465.4	81410.6	84301.6	66394.6	72261.6	76258.1	65173.3	25652.5	59058.7	53391.1	51640.3	66487.1	100314	101393	98642	121614	124595	150369	103767	111105	70384.7	123071
P32020	2	2	119.31	0.00161268	SCP2	sterol carrier protein 2	9480.53	13044.1	9534.24	7671.23	8571.54	9449.54	11303	11458.3	11967.9	9383.78	9463.51	8659.03	8138.54	9036.54	9566.45	9880.49	8421.16	8550.97	13147.1	11987.7	10816.2	8805.46	8771.57	8018.9	8969.68	10763.3	9110.09	5192.05	3731.45	6551.12	5561.09	6312.11	8923.85	14941.1	14512.4	15341.4	8654.36	10075	11000.5	7781.25	9478.41	6717.97	13465.9
P33175	7	2	496.34	1.55906e-07	KIF5A	kinesin family member 5A	8765.3	9196.25	8216.9	5224.08	5126.05	6358.74	8083.46	9109.07	8575.17	8804.58	9124.76	9146.18	9772.98	9347.81	8967.29	7297.4	6950.31	5993.63	10150	8647.4	8828.23	10602.9	9274.02	9862.92	6533.54	6718.87	7390.01	4800.35	2630.72	5645.96	3787.08	3774.84	6005	10685.2	11536.9	10992.3	8120.19	9714.35	11619.4	9343.94	9804.9	6297.22	9945.48
P34884	2	2	142.51	2.57772e-08	MIF	macrophage migration inhibitory factor (glycosylation-inhibiting factor)	55413.7	85747.6	46321.2	35077.6	36009.4	40306	46259.4	51132.7	51393	27632.5	31649.2	27335.8	45680.6	52690.7	49057.9	91002.1	67110.2	62022.9	101075	116306	98856.9	25415.2	24260.2	32142.8	47821.8	53960.5	48900.2	30347.6	24529.3	31828.1	25428.7	26517.4	38063.7	61148.7	64761.2	65879.3	25484.6	33694.2	34727.6	43675.2	55267.2	34450.6	124025
P38647	10	9	626.84	1.81236e-06	HSPA9	heat shock protein family A (Hsp70) member 9	18241.1	19123	19338.7	19171.5	16633.4	17329.9	24054	27460.8	26448.3	19013.3	17137.8	18296.9	20303.4	19080.2	19896.4	19875.6	21381.6	20468.1	20382.6	19835.7	23639.2	19862.6	20017.6	19751.3	22780.4	22115.4	23399.9	9989.81	5470.4	13287.9	13898	12248.9	16365.8	31796.1	34780	33903.4	17535.3	18245.1	23244.5	19412.1	20013.2	13972.1	27088.1
P48771	2	2	128.19	0.00174767	COX7A2	cytochrome c oxidase subunit 7A2	25260.7	25150.5	20877.7	22649.4	20732.1	24405.2	21765.6	25414.6	27260.4	27508.9	25820.5	32201.2	20876.6	23338.4	20098.2	21800.5	21813.7	16183.9	31382.5	25709.5	28664.6	21413.5	20710.4	18494.3	25118.9	26783.2	26975	13834.1	7194.66	14345.4	16419.2	15267.2	23047.5	28771.2	32188.4	34944.4	25370.6	27488.9	40908.6	19960.1	24479.6	14113.8	29711.5
P48962	11	7	567.16	6.1923e-08	SLC25A4	solute carrier family 25 member 4	47286.4	56059.1	49333.2	37640.8	37785.8	38845.2	40460.4	44834.4	42447.8	47120.7	49588.9	45613.1	39944.4	43657.4	43552.2	34916.4	34967.9	37056.3	53881.5	53830.9	52523	39594.8	39133.6	39277.8	46439.7	45116.9	40911.4	25896.6	16036.5	33897.6	27286.8	27825.6	36684.2	53483.2	56784.3	54412.7	43458	52793.1	57947.2	38190.9	45792.2	30584.2	47586.9
P51174	5	5	219.36	2.22668e-07	ACADL	acyl-CoA dehydrogenase, long chain	25371.9	25559.1	21451.7	20693.5	19003.9	17983.8	23124.1	24273.2	23665.3	19073.5	16697.8	17133.7	17273.7	15534	14554.9	14947.3	15602.8	17007.8	22818.8	28310.9	28514.5	24307.9	23349.7	23205.3	22827.4	22661.5	25898.9	13895	7311.55	14739.8	15001.3	13994.5	16983.4	30567	30742.8	30335.9	17590.9	17776.7	21766.8	16515.4	16293.6	10221.1	20371.3
P51881	7	4	360.22	5.13516e-06	SLC25A5	solute carrier family 25 member 5	52568.8	63679.1	56542.2	44849.9	45444.1	47424.8	60929.2	66433.1	59476.6	52239.3	57246.6	50348.4	52372.2	58274.2	57374.1	48512.3	44021.2	41322.5	58223.5	56669.7	62303	51060.2	47420.6	48191.7	60457.9	66537.4	61989	28789.5	18216.3	38851.1	32512.9	33465.2	44786.5	80540.2	84139.7	76241.4	48178.7	60945.6	63963	50073	61123.7	40290.6	66116.4
P52760	2	2	142.04	5.90199e-09	RIDA	reactive intermediate imine deaminase A homolog	15540.6	14697.1	15070.8	11132.7	10468	11595.4	10521.1	12189.6	11989	16903.4	15387.4	15994.2	12666.4	13510.3	11244.9	11282.4	9656.87	9294.34	17159.8	16797	15791.6	11341.1	11331.7	11269.7	10178.6	10149.2	10015	8510.87	4204.33	10355.4	8070.43	7708.68	10950.4	13907.4	15438.6	15368.4	15589.5	16381.7	20319.1	12110.3	14170.9	7896.69	15376.6
P60335	3	3	178.18	0.000228145	PCBP1	poly(rC) binding protein 1	17512.3	21597.6	19608.7	16496.3	18794.3	17987.4	24943.1	29981	26214.5	25004.3	25206.3	24575.6	16625.8	22137.9	22920.7	19178.3	17059.9	17589.4	22716.8	21799.6	19924	18438.2	21262.8	17933.6	25118.5	23997.1	21355.6	9590.67	6178.31	13473.5	11958.6	13840.2	16986.8	32971.4	37971.9	33603.7	23060.6	26835	31221.1	15895.9	23220.4	16095.9	26137.7
P61028	3	2	176.45	0.000611688	RAB8B	RAB8B, member RAS oncogene family	14615.9	17085.5	14309.8	13943.7	11913.3	11565.4	14244.8	13750.1	15065.6	16362.9	18656.5	16777.7	13161.6	13002.8	11664.8	11669.8	11214.2	10628.1	18827.3	14635.9	13279.5	13051.5	14767.2	12011.4	13396	11763.2	12046.4	8004.46	4887.56	9832.45	10108.2	8772.99	10922	18829.6	17414.9	19312.2	15091	19861.9	21314.6	12583.8	13638.6	8191.53	15904.5
P62627	3	3	178.97	1.71989e-06	DYNLRB1	dynein light chain roadblock-type 1	19080.2	24423.9	22499	16515.9	18545.4	18704.1	19972.3	22400.8	22177.3	22201.4	20131	21418.1	17530.7	17301	17132.3	16778.8	15208.9	15552.6	32265.2	25237.1	34577.7	17464.3	18746.4	15726.3	21665.5	22599.3	19936.8	10449.3	6986.8	15459.4	11972.8	13656.9	17663.6	26400.6	28371.3	28428.5	20475.6	21431.7	27209.7	16761.1	18147	12031	22867.4
P62821	5	2	304.38	0.000863706	RAB1A	RAB1A, member RAS oncogene family	61464.2	76393.1	61709.6	55764.6	54959.9	53728.4	71669.1	67067.1	67224.1	63872.9	59125.3	62258.3	62648.1	58920.6	65839.9	56126.1	50774.3	44253.3	63530.2	59351.8	58362.2	59107.8	54675.1	59088.4	58584.6	61874.5	58627.4	33661.1	21853.3	42401.7	40425.3	40472.6	50739.5	94736.9	84942.7	86172.8	58907.9	62945.7	79093.5	59897.8	61801.7	46235.6	76493.1
P63038	18	18	1102.08	0.00190564	HSPD1	heat shock protein family D (Hsp60) member 1	57150.6	70047.9	53129.5	52238.9	58328.3	49251.6	56366.8	58358	55601.4	45849.8	42100.6	45531.2	48627.5	47699.4	47261.3	45260.8	47359.5	47337.2	50991.7	54782.9	61993.2	53431.7	45793.3	47587	49503.9	52874.6	56009.7	31298.8	20038.2	36506.1	37869.4	42953.1	46511.7	74509.4	73912.4	71273.9	42285.8	44820.9	57843.2	46492.7	50031.8	33189	61685
P70349	2	2	111.31	2.54084e-08	HINT1	histidine triad nucleotide binding protein 1	66449.1	64635	67002.7	56882.3	51687.2	51400.8	52221.5	57947.7	53703	75840.2	69971.6	67905	56228.9	54919.2	54777.3	50097.8	56533.1	51751.8	76068	74592.3	73083.6	54816.7	47200.6	46691.1	51390.1	51068.1	46427.5	36391.2	18489.8	46038.6	41235.5	38062.6	48541.3	69029.8	73392.7	68840.5	69945	74492.8	86267.1	53760.4	57604.6	38467	68277.2
P82347	4	4	260.05	2.10767e-10	SGCD	sarcoglycan delta	24255.5	27211.2	24092	19189.8	19325.1	18327.2	19510	19637.6	20320.4	27833.6	24498.2	27903.9	25160.1	22148.2	23107.4	17822.6	18763.1	17072.9	34169.2	35050.7	38222.5	21922.3	21335.6	21067.4	21529.9	21457.8	24086.9	13283.6	7784.16	16554	13911.2	14231	17307.6	25789.7	24871.7	26048.2	25670.1	26081.1	35449.4	24055.6	23231.2	16227	24290
P97352	2	2	86.69	0.00142375	S100A13	S100 calcium binding protein A13	20197.8	26187.8	21363.4	19267.8	17861.2	19659.7	22240.4	21570.5	22583.9	20508.1	20551.8	20558.5	22729.4	19927.6	20210.1	17598.9	15730.3	17084.6	22674.8	21162.9	18279	18611.8	17535.9	18523.2	19596.8	19667.9	19635.7	11061.4	7491.41	14679.1	13967.7	13153	18566	29398.8	27319.7	28949.7	18914	21879.8	26117.7	21731.6	20902	14192.4	23985.2
Q05BL6	5	5	317.36	0.00686201	Marcks	myristoylated alanine rich protein kinase C substrate	71845	83433.6	77362.6	65322.8	65738	54860.9	58087.5	63945.9	69773.3	60279.6	98881.3	78542.1	56964.3	57583	66437.3	64469.1	70323.9	76322	76278.2	94889.7	89073.6	51087.8	64170.8	54085	76252.6	72356.1	65332.9	39346.2	23867.4	53157.1	47354.3	48409.7	51808.9	76783.9	80989.5	89440.6	55594	105271	99780.6	54463.5	60398.7	46655.1	87863.6
Q07417	2	2	131.68	0.000698181	ACADS	acyl-CoA dehydrogenase, C-2 to C-3 short chain	6361.54	10042.4	8506.28	5131.91	4729.67	4109.72	6874.31	6301.86	5468.19	5261.18	5173.91	5676.05	5657.49	4340.64	6375.97	5435.77	5497.67	5348.07	7515.61	7472.01	7197.01	6610.18	6068.43	6853.61	4738.91	4827.05	6145.17	3483.93	2872.76	5844.8	3720.26	3482.94	3881.09	9086.91	7981.51	7009.52	4852.22	5508.23	7210.9	5409.12	4552.89	4477.48	7408.29
Q0PGA1	2	2	86.94	2.68896e-13	CYP2E1	cytochrome P450 family 2 subfamily E member 1	4978.82	6517.2	5051.31	2234.22	1760.13	2078.16	5798.92	6237.62	5748.61	2109.26	1618.49	1945.81	2014.28	2162.04	1998.11	3939.66	3667.76	3774.01	3740.72	3252.79	3231.72	8182.98	7486.41	8149.53	3769.47	3781.38	3530.78	2726.68	1864.34	3470.84	1619.65	1296.17	1962.55	7665.39	7900.15	7368.99	1945.31	1723.06	2471.97	1925.86	2267.76	1403.16	5369.29
Q0VGY9	6	6	262.96	7.02614e-08	ANK1	ankyrin 1	7413.5	5079.78	5902.84	3113.96	3558.08	3319.15	5217.92	5239.99	5749.96	4839.58	4728.73	4541.61	6077.33	5939.71	5818.92	6501.46	7131.66	6505.47	6992.45	6891.52	9218.16	7346.05	6954.3	7026.25	6590.36	6586.81	7177.85	4060.03	1453.14	4055.94	2257.39	2620.18	3134.5	6897.38	6636.62	7370.72	4463.39	5034.28	5769.7	5810.53	6230.15	4086.3	8860.7
Q149M1	10	10	608.46	5.31755e-10	SPTB	spectrin beta, erythrocytic	11927.6	12386.8	11957.2	7242.61	7282.99	6934.58	8657.05	7552.35	7685.74	13220.7	11976.4	11983.6	11239.6	9770.38	10399.3	8013.71	6712.64	7785.5	13343	15168	12525.6	10216.2	10771.2	10926.9	9084.81	8377.3	9021.48	6532.2	3543.41	8215.96	5250.37	5363.22	6548.8	11443.5	9565.3	9852.14	12193	12750.2	15224	10746.2	10248.1	7302.86	10921.7
Q14AQ1	2	2	99.35	0.00106612	PSMC6	proteasome 26S subunit, ATPase 6	11309.3	11861.8	11805.2	10577.5	8642.89	9843.57	12074.2	13171.8	14578.9	13233.9	12701.9	14817.4	11944.8	11639.1	10445.7	10388.4	10053.7	11207.8	11430.8	9945.53	10233.3	9971.73	11629.7	10189	12564	15127.5	11391.3	6193.62	3393.23	8111.54	7667.94	6364.65	9295.96	15960.4	16682.5	18688.3	12205.2	13522.7	18824.1	11420.4	12208.3	7335.46	14158.2
Q1MWP8	10	10	557.98	0.00057223	EHD4	EH domain containing 4	48656.8	38630.7	34470.8	30912.4	28340.1	28696.8	29864.6	29414.5	28465.2	38650.2	36383	37594.1	34309.3	30541.8	28884.9	27566.6	30999.6	30132.8	38600.5	39442.5	56747	33476.2	31825.6	33061.9	27846.5	29742.3	33339.2	26647.1	11050.9	23685.4	22409.3	20869.8	27100.3	39477	37254.5	36488.8	35645.9	38733.9	47759.8	32803.1	32035.2	20284.3	37570
Q1XG79	2	2	126.96	1.01276e-05	METTL7A	methyltransferase like 7A	9343.04	10821.3	9248.47	10337.3	8229.49	9550.85	11776.6	13002.3	12800.2	9423.2	9837.15	6999.74	9528.73	9699.24	9136.03	10343.7	9889.52	11377	9635.49	9414.4	8863.42	16164.9	13705.9	15784.5	12120.6	11364.5	11747	5116.76	3095.59	6354.77	7493.76	6060.22	9019.53	15567	16467.8	16408.2	8690.72	10472.8	8892.52	9110.42	10173.5	6415.72	14097.2
Q2YDW1	2	2	98.94	3.4582e-07	Eif3j	Eif3j protein (Fragment)	8946.68	9092.48	8544.82	6830.71	8303.39	7081.39	9014.29	8378	8868.79	10096.2	9343.68	9908.27	9056.09	8272.23	8234.87	6999.65	7703.21	6850.69	10187.8	11720.1	12215.1	6841.83	7495.64	6844.03	8270.47	8790.25	8361.19	4899.69	2601.03	5871.28	4951.77	6114.64	6687.44	11915.7	10611	11368.7	9311.42	9947.42	12587.5	8658.52	8676.73	5782.89	9539.68
Q3T9S7	9	9	509.43	1.33116e-13	PC	pyruvate carboxylase	21817.8	23818.5	20630.1	17809.6	19737.3	18734.3	32902.7	34167.4	32666.2	13834.1	12317.1	13210.8	15765.4	15858	16800.1	18658.8	19062.4	21541.6	15827.3	17372.8	16895.7	34835	31387.5	32239.4	18605	18803.1	18619.1	11948.6	6813.63	14175.2	12910.7	14534.6	17692.1	43492.9	43274.1	41874	12758.7	13113	16783.1	15073.3	16633.5	11797.7	25429.6
Q3TA14	2	2	103.94	1.14353e-14	CD36	CD36 molecule	6916.8	8606.21	8035.01	5369.04	6119.4	6548.53	19563.2	18757.3	18425.7	4428.06	4259.35	4074.3	8540.24	8972.95	10146.7	13121	11739.3	11490.2	3355.54	3341.55	3176.89	16267	13133.2	15676.4	6113.59	7348.98	6229.98	3788.01	2461.93	5520.98	3892.16	4506.34	6184.23	25860	23756.7	23619.4	4083.86	4534.57	5176.02	8165.32	9411.72	7125.43	17882.3
Q3TAJ4	4	4	283.96	1.58251e-12	SLC4A1	solute carrier family 4 member 1 (Diego blood group)	15108	14728.5	13451	9154.53	8409.52	9596.13	16330.6	18564.7	17244.6	11088.1	9542.92	10184.1	20017.9	18915.7	18154.7	21405.3	19470.3	17651.3	15286.9	13850	15120	27426	26598.2	27503.5	17187.8	15762	17961.9	8273.97	4213.3	9242.37	6636.37	6192.79	9062.29	21586.9	23512.8	22105.4	10226.2	10159.5	12937.9	19139.1	19840.7	12749	29172.8
Q3TD51	3	2	191.69	1.43281e-06	PICALM	phosphatidylinositol binding clathrin assembly protein	6671.87	5887.97	5986.96	5974.62	6293.7	6007.48	6478.13	6386.3	6654.27	5789.77	5479.63	5287.32	6098.98	6239.03	6069.24	5309.72	4837.24	5590.52	6661.16	6274.83	6283.05	5121.05	4982.29	5222.4	7059.29	7073.48	6455.65	3653.88	1684.34	4113.73	4331.16	4634.7	5673.28	8563.21	8088.45	8529.94	5339.73	5833.7	6717.06	5831.23	6544.11	4262.08	7236.51
Q3TF14	9	9	512.92	2.14214e-10	Ahcy	adenosylhomocysteinase	41992.5	48377	42828.5	36134.3	36823.6	37596.9	37045.9	39004.6	34939.5	50944.3	46879.1	48343.6	51634.7	51003.7	50123.3	33160.9	34404.7	31468	51436.3	49534.7	53062.8	35578	32871	34944.5	40092.6	42361.9	42112.9	22997.4	13838.9	29428.1	26194.8	27117	35505.3	48969.7	49400.6	44788	46984.3	49908.1	61416.1	49367.9	53497.7	35198.8	45194.4
Q3TG52	4	4	184.27	4.47334e-06	ALDH9A1	aldehyde dehydrogenase 9 family member A1	7159.53	8143.56	6377.21	6563.73	6176.98	6334.23	7169.25	8180.76	7753.13	9215.09	7999.14	9015.74	8301.21	7826.35	7073.99	5804.01	5648.58	5229.46	8728.1	8952.75	8123.68	6959.2	7304.47	7554.54	6757.86	7193.71	7181.31	3920.95	2329.58	4381.88	4758.23	4548.75	5981.85	9476.78	10361.2	9938.53	8498.79	8516	11453.7	7936.78	8209.04	4967.66	7910.17
Q3TGQ3	4	3	253.34	2.02122e-07	CTNNA1	catenin alpha 1	8601.94	10809.9	10659.2	7824.18	7040.11	7319.81	7099.27	7256.19	8167.02	11090.8	9824.11	10299	8121.85	7964.57	8032.22	6155.08	7117.39	6407.83	10557.7	11088.6	9616.91	7839.18	7118.4	7862.48	7160.13	6765.13	6724.68	4710.89	3092.34	7324.13	5671.96	5184.36	6912.6	9384.28	9190.2	10469.1	10228.6	10458.9	13083.9	7765.3	8354.02	5640.58	8388.63
Q3THA0	2	2	89.05	3.78537e-05	EIF3G	eukaryotic translation initiation factor 3 subunit G	2969.93	3995.76	3210.07	3049.04	2728.76	2199.72	4459.99	4328.09	5276.04	3106.97	3905.68	3400.31	3362.36	3253.03	2963.85	4001.34	3900.97	3338.45	2827	4225.21	3143.59	2166.13	2765.44	2143.36	5798.41	4744.13	4781.5	1626.49	1143.04	2205.69	2210.33	2009.47	2077.34	5895.51	5481.66	6763.21	2865.46	4158.05	4319.78	3214.75	3412.1	2081.34	5453.34
Q3THC1	2	2	99.55	3.92734e-05	PSMD9	proteasome 26S subunit, non-ATPase 9	7449.01	6192.43	5844.99	3693.7	3622.97	3826.82	4470.53	4112.59	3843.41	5735.61	5535.11	4915.64	4865.89	4007.72	4423.78	3841.61	4579.44	4629.54	5710.96	5821.18	8778.71	4031.06	3833.73	4215.57	4549.12	4791.05	5495.01	4079.48	1771.43	4016.18	2677.66	2667.97	3613.93	5909.44	5208.73	4926.76	5289.77	5892.77	6244.88	4652.28	4203.7	3106.57	5235.65
Q3THE6	2	2	128.49	2.03671e-08	FTL	ferritin, light polypeptide	3097.53	3494.57	3429.66	2445.93	3342.38	3398.13	4811.5	5352.62	4761.99	5571.2	4587.68	4600.06	5158.63	4627.16	4299.45	5223.29	6779.4	5230.96	4193.38	4279.96	3232.89	9607.77	10063.8	9093.07	4489.68	4878.17	4591.33	1696.38	999.671	2356.57	1773.12	2461.34	3209.09	6360.16	6779.27	6104.27	5138.14	4884.11	5843.96	4932.16	4853.42	3019.26	7118.71
Q3TI05	2	2	150.77	0.000297302	CCT6A	chaperonin containing TCP1 subunit 6A	9010.7	10889.1	7970.96	7755.17	7579.65	7963.47	9205.93	8736.63	9319.03	9075.92	8113.27	8742.89	8042.1	7791.84	8750.65	5954.33	6406.52	6636.08	8116.97	8769.37	7766.41	8120.51	7438.44	7783.81	8130.88	7953.75	7023.85	4934.75	3114.98	5476.97	5621.94	5581.67	7520.45	12169	11065.2	11945.8	8370.43	8637.51	11107	7689.05	8172.85	6145.09	8115.03
Q3TI34	2	2	98.51	6.5948e-07	GPX4	glutathione peroxidase 4	17572.3	14973.6	13846	11416.4	10999.3	10162.3	12978.6	11469.4	11627.9	16087.3	14413.3	14271.1	12069.6	11734.3	12083.5	11482.4	10237.6	11019	16245.2	18551.8	16006.2	9801.81	9822.44	10960.6	10929.4	12341.4	13037.5	9623.57	4283.42	9513.81	8276.06	8099.93	9596.93	17156	14526.3	14905.5	14836.8	15344.6	18130.1	11539.7	12308.1	8485.54	15649.1
Q3TIC8	6	6	315.63	0.000766212	UQCRC1	ubiquinol-cytochrome c reductase core protein I	27843	36044.4	38079.9	25342.9	23297.5	24505.6	27134.7	26272.6	25753.4	30440.1	28884.2	28542.7	30765.4	24418	26588	24317.6	21386	21159.4	34203.7	28726.4	28633.4	26938.2	24165.6	23945.1	25032.4	27688.6	24013.4	15248.3	10311	26165.3	18371.7	17156.3	23142.3	35868.4	33275.1	33012.7	28073.9	30750.6	36260.8	29414.8	25612	18671.3	33142
Q3TII0	10	10	648.17	0.000593227	CCT4	chaperonin containing TCP1 subunit 4	24295.2	25699.8	22069	23060.5	24840.3	21517	26850.3	27261.9	26953.5	26369.4	24287.2	25543.3	24696.8	23374.1	23037.2	21975.3	21036	24407	25242.4	27532.1	24602.1	21582.6	21169	20410.8	23695.4	23665.6	22872.8	13305.4	7351.78	15163.9	16717.2	18292.5	20320	35492.5	34528	34551	24319.6	25856.5	32450.4	23612.6	24517.1	16177.7	29949.7
Q3TJD4	2	2	97.88	0.000583743	ATP5F1	ATP synthase, H+ transporting, mitochondrial Fo complex subunit B1	31823.5	21178.8	24410.6	13613.7	11710.4	20439.3	22487.5	28251.2	23275.9	25913.3	32620.4	28043.3	22832.8	22723.7	20910.5	17034.6	16327.1	18854.6	30968.9	26897.3	26637.9	19039	21233.8	25253.4	21731.2	25863.7	27705	17428.3	6058.5	16772.9	9868.96	8623.59	19302.2	29725.4	35781.1	29836.8	23899	34728.2	35626.5	21830.4	23834.9	14684.2	23216.1
Q3TJH1	6	3	316.57	8.43286e-07	GNAI3	G protein subunit alpha i3	5823.17	6871.04	6392.55	4860.79	4205.67	4697.23	4677.37	4430.33	4614.82	6667.93	5736.86	5897.88	5816.01	5632.47	5670	4149.8	4054.83	4441.61	5044.09	5358.38	5273.33	5519.2	4578.77	5306.81	4050.55	4615.04	4235.35	3189.09	1965.56	4392.42	3523.72	3097.07	4435.91	6182.86	5611.16	5915.62	6149.62	6107.54	7492.72	5560.68	5907.89	3981.72	5655.68
Q3TLW5	2	2	166.76	1.82764e-06	AQP1	aquaporin 1 (Colton blood group)	16883.1	17159.2	16651.5	12248.1	11885.5	10663.6	16621.9	16052.3	15723	13732.5	11649.8	13086.9	18436.2	17594.9	16828.6	19210.9	24355.7	20899.6	15616.8	17386.5	19575.7	19664.2	19380.8	19708.9	17117.8	17372.8	23138.1	9246.09	4908.63	11441.5	8878.96	8752.53	10070.4	21971.9	20330.8	20154.9	12665	12402.5	16625.7	17626.8	18455.3	11817.7	26182.2
Q3TN26	2	2	199.99	1.34006e-08	SLC27A1	solute carrier family 27 member 1	16222.7	17781.5	14757.8	11625.1	12919.2	12128.7	17872.8	16344.9	16689.1	12671.7	10914.5	11321.5	10991.8	10317.5	12052.1	13630.5	11849.8	13143.7	13113.1	14657.4	14914.3	20128.8	20122.9	20844	11205.5	12840.8	11906	8884.46	5086.64	10140.3	8427.36	9513.73	11454	23625.4	20701.3	21393.3	11686.7	11619.8	14383	10509.3	10822	8463.48	18576.8
Q3TN61	2	2	134.99	9.82898e-07	RHOA	ras homolog family member A	57408.8	69490.9	56747.7	53721.1	56707.6	57988.8	55728	61944.3	63567.1	91117.6	83229.6	78695.3	57825.2	63228.7	62019.9	49525.8	49830	49474.6	70639	62607.1	60122.5	54367.8	57028.5	55613.9	59052.5	57532.1	56525.7	31440.2	19878.9	38992.3	38943.9	41759.7	54762.8	73665	78454.4	81485	84034.9	88607.4	99975.2	55286.6	66320.5	43553.1	67497.6
Q3TN84	3	3	167.23	0.0110741	P4HA1	prolyl 4-hydroxylase subunit alpha 1	3536.13	5506.04	4230.06	3736.37	3195.74	4070.61	5057.1	4222.59	4705.79	3132.54	3134.6	2915.1	2798.87	2951.9	3871.41	4104.19	3161.69	3692.3	4166.54	4270.28	4193.65	4601.81	3275.4	4253.97	4371.76	6165.11	4297.15	1936.58	1575.08	2906.54	2708.6	2353.35	3844.16	6684.81	5348.05	6032.23	2889.04	3337.14	3703.36	2676	3096.24	2718.67	5593.51
Q3TQP6	5	5	332.28	1.45343e-08	ME1	malic enzyme 1	11628.4	12299.3	11017.4	8658.69	9669.9	8874.83	13703.9	14269.2	13480.1	7906.47	6754.28	7295.92	8998.93	8641.25	8666.03	11125.9	10257.3	10049.8	8370.92	9143.05	11017.2	13806	12433.4	12454.7	8535.72	9185.08	8807.47	6368.33	3518.4	7570.21	6276.92	7120.94	8381.11	18114.7	18072.4	17279.8	7291.89	7190.7	9268.8	8603.87	9063.8	6085.66	15163.3
Q3TR43	2	2	119.76	6.75381e-09	DPP4	dipeptidyl peptidase 4	5522.6	5701.05	5507.84	3231.08	2567.78	3819.74	5345.79	5042.34	5291.42	7755.9	6035.26	5934.42	6109.84	6704.14	5608.54	4413.13	3673.8	4249.89	8063.21	8925.48	9059.34	8003.96	8079.95	8512.14	6810.1	6005.5	6671.9	3024.48	1630.86	3784.52	2342.3	1890.92	3607.24	7066.42	6386.3	6782.93	7153.02	6425.22	7539.14	5841.61	7031.96	3938.56	6014.56
Q3TRH2	2	2	152.04	0.000797763	PSMD12	proteasome 26S subunit, non-ATPase 12	4785.89	3522.49	4192.24	3036.62	4572.31	3250.18	5800.58	5446.48	6183.06	4362.3	4318.24	4637.22	4441.63	3930.21	4923.52	4697.14	4866.4	4339.27	3990.78	4027.89	3754.7	3772.96	3503.29	3599.68	4776.27	4654	4320.16	2621.02	1007.66	2880.55	2201.33	3367.07	3069.37	7667.58	6898.14	7925.9	4023.21	4597.26	5891.16	4246.64	4122.39	3457.51	6401.64
Q3TSV1	8	8	587.82	3.9511e-07	DCN	decorin	286970	356126	306091	272972	228399	250964	256576	261176	261366	345154	319432	328905	347197	314770	326611	249670	251946	248179	352124	354433	325203	310876	305433	308988	240887	253091	258281	157161	101875	210320	197885	168194	237002	339159	330788	335039	318325	340072	417844	331955	330162	229361	340270
Q3TVT6	2	2	135.93	5.9895e-05	PCYOX1	prenylcysteine oxidase 1	7721.51	6358.64	6408.68	5633.6	5928.11	6347.96	6202.9	5978.77	6441.19	7717	7489.81	7543.78	6187.92	7182.65	7406.29	4841.93	4879.07	5331.02	6630.64	7457.23	8229.92	6831.65	6033.81	6803.02	6271.34	6243.29	6460.73	4228.72	1818.98	4403.51	4083.95	4365.48	5994.82	8199.4	7572.31	8256.78	7117.15	7973.76	9583.69	5916.27	7533.87	5201.02	6598.97
Q3TVU9	2	2	114.12	0.000800365	DHRS1	dehydrogenase/reductase (SDR family) member 1	6677.82	6249.95	6487.58	6454.78	6627.91	5402.26	7018.29	8584.26	8949.14	6162.92	5877.9	8072.62	4928.91	4494.82	5925.24	4721.55	5370.59	5425.21	6030.77	8612.62	7416.22	5486.89	6346.09	5192.36	7758.06	7525.36	7996.58	3657.14	1787.89	4457.72	4679.24	4880.81	5101.72	9277.24	10872.2	11471.7	5683.86	6257.7	10255.5	4712.53	4714.61	4160.96	6434.9
Q3TVZ1	5	5	276.83	3.59938e-05	CAT	catalase	14120.3	17949.7	16746.9	13058	10760.1	12111.6	18557.4	19057.4	16612.8	20439.5	20691.7	17397.8	14664.4	14907.8	15018.8	15652.1	9880.91	12056.3	20534.3	18475.6	17888	19517.6	19674.8	19276.3	14047	14796.9	12747.6	7733.06	5134.76	11507.1	9466.13	7923.8	11437.8	24530.4	24136.9	21295.6	18850.7	22028.7	22102.3	14020.6	15636.7	10546.8	21331.9
Q3TW74	4	4	236.47	3.03057e-05	MTHFD1	methylenetetrahydrofolate dehydrogenase (NADP+ dependent) 1, methenyltetrahydrofolate cyclohydrolase, formyltetrahydrofolate synthetase	16741	14769.8	13155.6	11349.5	11180	11371.2	11117.4	11584	11584	15346.2	13965.6	15296.4	12496.1	12987.4	12018.3	10697.6	11236.3	10572.7	14290.7	12968.5	17726.2	11633.2	10701.7	10934	10607.8	11289	11926.9	9168.29	4225.11	9039.4	8227.55	8232.96	10738.6	14695.7	14671.6	14849.2	14153.3	14867.9	19432.7	11947.5	13622.4	8439.78	14579.5
Q3TXD3	9	9	597.47	3.33389e-09	VAT1	vesicle amine transport 1	100232	99878	87573.6	77804.1	68710.2	73050.2	76955.7	72863.9	75740.2	107234	102867	105294	91082.8	85173.9	85451.7	76625.1	76364.6	74842.4	97115.3	104383	115753	77235.7	73807	76488.2	64458.8	66008.5	70368.1	54892.6	28571.5	60173.2	56402.4	50598.4	68986.3	101725	92284.5	97089.4	98898.9	109514	133767	87084.2	89338.8	60007.9	104431
Q3TXJ4	2	2	180.78	0.0054191	SAR1A	secretion associated Ras related GTPase 1A	28112.2	40313.1	21657.6	18326.5	19545	20252.3	21093.9	22718	21513.5	17602.8	17773.3	15902.1	17833.9	18469.8	21965.2	18450.9	21720.3	21464.8	16898.6	21239.8	15769.1	20113.2	17390.9	20271.2	17789.3	19124.9	17434.9	15395.8	11532.1	14881.3	13285.4	14393	19125.6	27883.3	28773.2	27577.6	16234.5	18921.7	20202.1	17050.9	19372.9	15425	25146.3
Q3TY51	7	2	473.22	1.55906e-07	KIF5C	kinesin family member 5C	4398.72	4614.98	4123.52	2621.62	2572.42	3191.03	4056.55	4571.24	4303.31	4418.43	4579.11	4589.86	4904.41	4691.04	4500.09	3662.08	3487.9	3007.8	5093.62	4339.55	4430.3	5320.89	4654.02	4949.54	3278.75	3371.75	3708.56	2408.98	1320.18	2833.33	1900.48	1894.34	3013.51	5362.21	5789.62	5516.3	4074.98	4874.99	5831	4689.1	4920.43	3160.16	4990.97
Q3TZ17	4	4	272.23	6.73881e-09	PDLIM1	PDZ and LIM domain 1	5225.72	5255.42	5300.81	4799.36	5229.22	5229.35	6895.97	5838.38	5895.13	3553.45	3563.99	3863.45	5499.04	5313.36	6064.75	8790.89	7744.63	7986.77	3929.03	5026.85	5112.82	6750.89	5989.38	5644.3	7683.15	9069.69	8077.64	2861.89	1503.39	3642.27	3479.19	3850.81	4938.44	9115.55	7394.51	7556.81	3277.23	3794.28	4908.16	5257.63	5573.18	4258.93	11980.9
Q3U2G2	10	9	730.1	1.25325e-07	HSPA4	heat shock protein family A (Hsp70) member 4	33990.5	31630.1	31309.7	25568.2	26342.7	25548.7	25504.3	25430.1	26227.9	30135	26807.3	27470.3	32721	28084.1	29602	25228.6	26498.7	26002.4	33908.9	34951.8	37761.9	25666	23380.4	24769.7	26949.7	28368.9	27696	18615.1	9048.23	21513.4	18535.1	19398.8	24127.4	33713.3	32208.1	33620.8	27792.6	28539.5	34898.5	31284.5	29457.3	20787.8	34383.6
Q3U3I6	4	4	192.89	4.98849e-08		Putative uncharacterized protein	6974.98	8379.65	7015.52	6864.27	6851.94	7111.2	8232.89	8234.32	8362.08	7858.46	7678	7643.14	5968.56	6449.93	5862.25	5858.44	5297.7	6082.06	9546.11	9116.51	8740.54	7864.04	7720.71	7550.95	7264.01	7745.71	7993.56	3819.88	2397.12	4820.47	4976.1	5045.79	6715.6	10882.8	10429	10719.1	7247.6	8174.11	9709.91	5706.54	6765.33	4116.73	7984.35
Q3U4H0	2	2	84.85	0.0002449	MAPRE1	microtubule associated protein RP/EB family member 1	5582.5	4826.18	5102.76	4749.76	3844.01	5116.44	3747.61	5261.04	5742.51	7195.58	5811.78	5909.51	3973.76	5163.26	4574.8	4273.85	2814.65	3450.28	6660.55	6147.7	7148.58	3413.83	4397.64	3949.73	6916.8	5727.5	6110.45	3057.28	1380.6	3506.18	3443.23	2830.74	4831.81	4953.83	6663.28	7361.17	6636.26	6187.31	7507.49	3799.31	5415.73	3212.62	5824.74
Q3U7K1	5	2	367.68	0.0207597	Ppp1cc	protein phosphatase 1, catalytic subunit, gamma isoform	18400.2	25162.6	13894.4	12440.4	13558.1	13959.3	13963.1	14744.4	15348.4	14525.6	12855.2	11351.4	12462.7	13811	13858	14597.9	12654.9	13060	12032.4	11533.3	12563.9	13769.9	12445.7	13695.2	13405	14527.1	12171.8	10077	7198.13	9547.07	9018.39	9984.25	13182.7	18457.4	18674.2	19674.7	13396.5	13685.8	14420.9	11915.6	14486.4	9731.67	19895.1
Q3U8U8	3	3	146.46	2.57089e-06	PABPC1	poly(A) binding protein cytoplasmic 1	5195.54	3964.76	5139.05	4086.3	3801.78	4127.66	7124.99	7096.77	6664.41	4033.3	3254.08	3694.19	5434.04	5134.2	5187.41	6777.71	7093.94	5889.06	5300.14	5091.08	7927.44	3499.39	2820.95	3158.54	5430.54	6337.29	7881.85	2845.36	1134.18	3531.12	2962.27	2799.64	3898.03	9418.27	8988.29	8542.93	3719.78	3464.34	4693.13	5195.49	5385.26	3642.82	9237.2
Q3UFJ3	2	2	108.49	4.17423e-09	PDHA1	pyruvate dehydrogenase (lipoamide) alpha 1	36457	30942.2	28346.6	23443.8	21452.3	20681.4	25526.3	24048.2	25897.4	31470.2	30811.4	33875.8	28210.2	26209.9	26296.4	20497.4	21116.3	21680.9	35876.7	38140.6	35841.9	23417.2	23447.2	24429	26919.9	27706.8	27215.6	19965.9	8851.46	19477.4	16995.1	15797.5	19530.9	33742.3	30457.8	33197.1	29024	32802.3	43036.1	26971.8	27491.5	18466.5	27935.5
Q3UFR4	3	3	171.99	7.79445e-05	SLC1A5	solute carrier family 1 member 5	9044.79	8959.72	7907.87	7854.13	7900.81	6875.43	10568	11236.4	11387.1	7062.77	7593.9	8075.13	7563.54	6780.71	7578.08	7196.18	6428.93	7686.01	7078.39	9471.36	8019.94	9383.66	8348.89	9699.24	6789.36	7944.35	7190.47	4953.42	2563.06	5433.62	5693.68	5818.18	6492.94	13969.5	14231.3	14596.8	6513.77	8084.58	10258.7	7231.49	7112.28	5321.66	9807.52
Q3UG90	2	2	144.02	0.00100518	PXN	paxillin	7208.79	8709.66	9503.96	6062.38	6489.57	7492.45	6876.55	7451.97	7185.64	9204.14	8192.46	8602.67	7328.06	7536.9	7858.29	6136.41	6032.76	5524.66	8350.56	7140.31	7068.88	7149.62	6886.22	6388.29	6426.4	7555.63	5795.33	3947.92	2491.52	6530.32	4394.78	4778.94	7075.63	9089.88	9438.16	9211.09	8488.69	8721.81	10928.9	7006.35	7905.44	5518.44	8363.18
Q3UHT6	25	25	1415.76	1.76645e-05	FASN	fatty acid synthase	73920.2	77605.2	42552.3	32614.2	32795.3	33616.6	52285.9	58122.7	56712.8	33590.3	29555.9	27916.1	30520.9	31216.7	29814	53982.2	45799	38011.6	42785.1	55513.2	42929.1	47644.1	46191.8	47623.6	33084.7	35428.9	34906	40482.8	22200.1	29238.3	23642.9	24150.6	31746.5	69115	73614.3	72698.6	30979.2	31465.7	35464.8	29181	32743.1	20936.7	73571.2
Q3UJL7	2	2	86.13	0.00263277	SRM	spermidine synthase	4503.9	2167.58	2826.73	3158.93	2744.64	2985.2	4736.75	4508.26	4727.14	1750.5	2669.72	2329.79	4330.28	3780.86	3730.02	3885.63	4423.4	3804.42	2737.78	1950.61	4218.98	2464.12	2301.04	2800.84	3936.73	4561.58	4209.52	2466.58	620.066	1942.29	2290	2021.16	2819.13	6261.34	5709.85	6059.6	1614.43	2842.22	2959.78	4140.18	3965.74	2619.38	5295.64
Q3UJQ9	2	2	237.34	0.00157507	OXCT1	3-oxoacid CoA-transferase 1	35336.8	49610.4	22997.6	17245.5	18899.6	20728.3	19280	20855	21421.4	23750.1	22062.2	19857.1	19617.4	20875.3	24886.9	20838.2	16991.9	18435.2	18448.7	23149.5	18401.1	22692.3	22883.8	24201.4	16604.6	17176.1	15816.2	19352.4	14191.8	15802	12501.7	13917.8	19575.2	25485.5	26413.6	27459.5	21903.9	23487.7	25226.6	18756.2	21896	17476.7	28400
Q3ULW0	3	3	154.16	7.69348e-07	RAN	RAN, member RAS oncogene family	31265	33777.3	28952.9	29021	27939.8	28954.9	40167.4	40132.3	37213.5	33632.3	30753.1	34851.3	37794	34968.5	33262.3	32871.7	31641.5	30425.6	35209.5	35464.3	32009.1	33252.7	33181.8	33255.1	40846.4	42892.5	45583.4	17122.4	9662.49	19894	21038.1	20575	27344.1	53095.9	50828.9	47703	31018	32740.2	44275.4	36134.8	36678.4	23358.3	44800.2
Q3UN88	3	3	171.85	3.21965e-15	Mcpt4	mast cell protease 4	64452.3	68544.2	55452	39842	37637.9	39639.5	69893.9	74674	73797.3	94669.9	84324.2	81897.6	120192	118537	113942	167717	166010	153079	63341.9	67475.4	72080.1	113353	111416	108599	77113.7	75083.3	77538.7	35297.6	19608	38101.9	28882.5	27716.7	37434.3	92390.4	94577.1	94598.8	87311.1	89772.7	104043	114915	124333	80015.4	228577
Q3UNK1	5	5	306.69	2.37593e-07	ADD3	adducin 3	25503	25961.3	23888.7	19706.2	17202.3	18453.3	18203.4	20318.9	19913.5	28744.2	26277.6	26346.6	24646.8	23644.5	22552.2	19550.1	19609.7	18547	25635	23633.4	28378.3	22887.6	21810.6	23397.4	18925.2	18914.4	21202.6	13966.8	7426.6	16414.3	14285.6	12667.8	17426.7	24062.4	25734.5	25526.6	26509.8	27975.5	33470.9	23564.8	24800.7	15837.2	26644.4
Q3UP74	7	6	386.66	3.05061e-08	ANPEP	alanyl aminopeptidase, membrane	11612.4	13410.7	11750.3	11525.4	11773.1	10598.2	11823.1	11890.8	11947.3	13124.5	11269.8	11803.8	11542.9	12229.4	12120.3	14333	14065.9	14926.7	9662.26	9565.64	9067.53	14944.2	14208.6	14588.6	10783.5	10101.3	9873.51	6359.57	3836.32	8073.84	8355.07	8669.75	10008.6	15628.5	15060.1	15314.9	12104.3	11998	14995.6	11036.1	12827.4	8511.4	19534.1
Q3UUX9	13	11	658.35	5.18955e-06	GDI2	GDP dissociation inhibitor 2	68771.5	63754.2	63637.9	53597.1	52945.4	50038.7	52080.8	54806.4	54581.4	58173.1	51435.1	54309.4	62769	56577.2	53461.2	53351.7	51690.3	57777.7	61742.3	72512.3	82579.2	44455	42270.3	43547.1	56416	55292.5	60539.4	37663	18237.8	43726.6	38854	38989.1	47255	68843.8	69414.2	69966.4	53651.2	54758.5	68995.2	60013.4	59343.7	37542.8	72711.9
Q3UWT6	2	2	157.54	0.000611464	PSMA2	proteasome subunit alpha 2	10984.1	22949	15559.3	11948.9	13498.8	22702.3	21128.8	16695.7	16008.8	7570.02	7233.18	7023.67	9804.78	12038.3	17184.8	21044.9	10862.2	13039.6	7234.76	5113.91	5180.11	25650.9	15192.8	24364.5	12250.6	22381.3	10208.8	6015.47	6564.88	10691	8662.06	9940.53	21439.3	27929.4	21145.6	20521.2	6981.59	7700.55	8922.93	9374.34	12626.9	12067.9	28681.6
Q497N1	2	2	113.28	3.9064e-10	RPS26	ribosomal protein S26	26613.9	23865	25060.5	21038.4	21284.3	22379.4	32212.4	33390.4	34040.6	22511.7	20468.1	20936.2	22418.8	23885.5	23113.8	24204.2	24779.5	26487.4	17884.2	17407.5	18178.2	19468.1	17965.2	19139.1	21127	23973.2	20034.5	14575.2	6826.92	17219.5	15251.3	15673.9	21134.4	42580.5	42290	43635.8	20761.9	21790.6	26597.5	21434.6	25053.5	16231.5	32987.4
Q4FJX4	4	4	329.12	4.13236e-12	CSRP1	cysteine and glycine rich protein 1	43912.7	45633.7	41789	38379.8	38637.7	36333.4	52015.6	51643.2	54308.3	43692.8	40443.7	43453.8	57067.5	58268.3	58390.4	58987.7	54820.7	57400.8	68959.1	75440.1	65193.9	48070.3	47523.1	45581.7	55855.8	55531.8	55527.5	24049	13054.2	28713.9	27822.6	28452.9	34312.1	68757.6	65407.8	69616.3	40296.5	43056.9	55204.1	54562.2	61117.5	41004.2	80393.1
Q4FK49	2	2	118.07	1.001e-05	PPA1	pyrophosphatase (inorganic) 1	20260.3	20941	21058.2	18672.2	18868.3	19307.3	23966.3	22334.4	23272.1	18035.7	17752.2	17852.1	15091.4	17520.6	17716.9	18943.3	16556.1	18370.8	16676.8	20597.9	18648.3	22240.4	22913.2	21765.8	22148.4	20947.3	24080.3	11095.6	5990.47	14469.4	13536	13894.7	18233.2	31680.2	28287.3	29831.9	16633.7	18899.3	22679.5	14428.8	18377.3	12441.6	25817.5
Q4FK74	2	2	124.66	0.000239567	ATP5D	ATP synthase, H+ transporting, mitochondrial F1 complex, delta subunit	28918.2	34345.2	31431.1	24683.5	24858.5	30910.9	32655.8	35538.3	34206.4	45632.3	40482.4	39217.8	24964.1	31691.8	29619	26741.8	25653.7	26283.5	40380.7	34934.1	32576.8	29683.1	31250	31773.7	34183.4	31809.6	26137.9	15837.2	9824.94	21596.8	17893.8	18305.9	29191.3	43166.6	45010.4	43848.2	42085.3	43098.2	49822.6	23868.2	33241.5	20799.8	36445.8
Q4V9Z4	3	2	163.08	1.98619e-13	Igh	immunoglobulin heavy chain complex	7421.28	7363.83	6249.84	2313.42	2279.31	1233.94	2197.85	2687.3	3172.42	18693.4	16559.3	18348.7	49355.3	43213.2	42444.4	26920.4	28233.3	32645.6	5075.5	5418.86	6699.75	4255.92	2748.64	2872.66	3287.08	1850.86	2453.78	4064.3	2106.53	4294.36	1677.06	1678.49	1165.29	2905.26	3403.55	4066.64	17240.3	17629.2	23310.3	47188.5	45326.3	29806.3	36689.2
Q540I4	7	7	412.79	8.31071e-09	FLOT1	flotillin 1	14554.6	13330.9	12456.9	10728.6	8930.97	9703.04	10192.4	9916.55	10042.6	14167.1	13673.1	14151.8	11616.2	11441.6	10546	10963.5	10665.2	10346.7	16099.8	14955.3	18855.4	8831.57	9200.74	8296.07	12905.8	12724.4	14126.2	7970.91	3813.48	8559.31	7777.46	6576.79	9163.25	13473	12559.6	12873.3	13065.9	14556.6	17978.6	11106.2	12001	7405.87	14941.9
Q542I9	4	4	275.21	0.00190621	PSMC1	proteasome 26S subunit, ATPase 1	7869.36	10538	9213.73	6757.49	6580	7227.05	10553	9632.23	10567.9	7378.38	5456.02	7441.99	6445.22	6572.51	8340.27	7718.35	7199.99	7476.52	7836.22	7201.12	7099.27	7941.43	6460.1	6706.88	7994.67	8210.92	6683.25	4309.69	3014.53	6330.9	4898.69	4845.53	6825	13949.6	12199.5	13546.7	6804.85	5808.56	9454.37	6162.27	6893.9	5856.9	10519.2
Q545I9	2	2	96.6	0.0124464	S100A6	S100 calcium binding protein A6	222862	222359	181837	191521	203816	159174	245147	343299	223279	183664	265768	175021	238458	222950	232496	229844	192904	183649	129935	168524	140466	230894	242199	173566	207083	203932	178658	122051	63609	124943	138839	150091	150319	324052	434800	286215	169387	282940	222348	227990	233852	163269	313249
Q548W7	5	5	338.99	3.0721e-12	DBI	diazepam binding inhibitor (GABA receptor modulator, acyl-CoA binding protein)	120116	117088	110167	86824.8	79980	84864.4	134444	136364	141145	138986	122386	128832	99012.2	95435.4	94447.5	107740	110816	100362	175615	170179	180132	99473.9	96857.2	95334.9	117675	110660	126701	65782	33494.8	75697.4	62941.7	58897.5	80143.3	177717	172709	180930	128182	130294	163670	94665.5	100102	66325.1	146837
Q5HZJ8	7	7	432.09	7.32937e-06	IDH1	isocitrate dehydrogenase (NADP(+)) 1, cytosolic	22481.9	24124.4	24059.3	18303.7	18881.5	20281.6	25100.4	25458.7	25065.7	23738.3	22396.3	24635.2	25233.3	24202.8	24882.5	20712.2	20494.8	22039.2	23480.3	24745.4	21693.4	24499.9	21990	23136.6	21667.9	21827.7	22026.3	12312.3	6901.13	16531.5	13268.8	13904.4	19153.3	33179.3	32244.3	32131	21893	23843.4	31296.8	24125.5	25386.3	17473.6	28228.3
Q5RJV4	8	8	469.82	0.00605688	PGM1	phosphoglucomutase 1	23954.9	34318.6	19137	17484.3	17844.8	17857	25740.3	28924.1	28610.8	24796.1	21159.1	19024.9	21367.1	24593.3	26038.1	21076.2	18364.4	20674.9	24298.7	25044.3	22961.7	21562.2	20495.7	21557.3	18925	20665.6	18389.3	13119	9817.33	13149.3	12674.8	13141	16863.6	34025.2	36633.3	36675.4	22868.7	22526.3	24169.4	20429.1	25795.9	18285.1	28724.4
Q5SUC3	6	6	402.46	1.71096e-07	CANX	calnexin	51471.3	58395.9	56503.1	45631.6	48010.7	43970.3	56171.3	68560.3	56275.4	38288.2	37204.3	41224	69087	56669.5	53555.6	43036.3	44909.1	47798.2	68837.8	66788.9	74248.9	39524.7	40973.3	43184.4	53563.2	53888.2	59755.2	28188.5	16705	38824.2	33079.6	35355.2	41524.2	74250.9	86833.8	72137.9	35312	39608.2	52371.3	66054	59440.6	37609.1	58653.3
Q61753	3	3	237.34	1.34616e-11	PHGDH	phosphoglycerate dehydrogenase	31874.3	34390.8	33423.3	26486.4	26444.3	24747	27609	27850.2	28518.8	31790.9	29272.2	31815.1	25474.5	25685.2	25669.7	22667.4	20795.2	20207.5	40332.3	44018.3	40655.7	26517	24721.1	26123	25887.8	25533.5	28257.4	17456.1	9837.96	22965.7	19200.7	19473.7	23370.3	36495.4	35273.3	36557.4	29319.7	31163.7	40418.2	24356.1	26941.2	18026.4	30893
Q62529	5	5	393.35	2.91648e-07	Lgals1	galectin-1	208904	206971	209314	186035	178311	170382	245114	266442	250581	296120	261028	274760	249265	238768	235960	195695	209040	236389	219329	245600	222136	250697	230011	248073	210067	215770	208034	114407	59206.9	143823	134862	131309	160903	324007	337457	321213	273102	277895	349058	238322	250444	165702	266708
Q63836	3	3	164.47	1.75661e-06	SELENBP1	selenium binding protein 1	7126.3	8857.82	8403.3	6900.51	6904.06	6877.2	9847.37	10869.6	10176.6	9783.18	8787.68	9286.7	9163.4	10112.9	9585.71	9942.98	9095.55	10058.8	8828.46	7723.29	8764.06	11515.8	10265.7	10818.3	9373.99	8877.57	8746.97	3902.75	2533.9	5774.04	5002.37	5084.17	6494.61	13016.9	13766.8	13045.1	9022.72	9355.5	11797.9	8761.12	10607.4	6731.5	13551.1
Q6PHN9	3	2	176.76	2.81147e-06	RAB35	RAB35, member RAS oncogene family	7714.24	9180.48	8372.08	7610.39	7155.5	6860.68	8090.38	7588.12	8498.32	9376.15	10100.8	10101.5	9466.71	7924.08	8198.46	6464.96	6456.02	6225.67	8827.27	8444.57	7420.09	8246.99	8570.22	8006.6	6925.66	6434.21	6496.06	4224.74	2626.21	5752.59	5516.98	5269.33	6479.01	10694.4	9610.61	10893.8	8647.33	10753.4	12833	9051.11	8311.56	5757.31	8810.96
Q6ZPH4	3	3	171.34	5.88964e-05	RANGAP1	Ran GTPase activating protein 1	2129.19	2669.94	2313.14	2080.35	1776.7	2384.6	2940.46	2779	2808.66	2133.13	2158.08	2320	1838.27	1945.54	2107.98	2877.39	2491.86	2467.22	2071.69	2122.85	1469.06	1762.23	1625.35	1507.93	2785.15	2593.51	2582.25	1166.06	763.774	1589.4	1508.1	1308.37	2251.94	3886.9	3519.7	3600.35	1967.32	2297.53	2947.35	1757.57	2040.68	1480.32	3921.53
Q6ZQI3	3	3	193.87	1.16779e-05	MLEC	malectin	11283.9	11642.6	11707.1	10136.5	9388.81	10018.6	8781.4	10163.6	11234.1	12528.9	10918.2	12861.8	9633.63	10338.3	9965.74	7788.12	8499.11	8274.5	13442.8	13176.9	11404.9	10300.2	10481.4	11116.6	9823.74	10555.8	9705.19	6179.7	3330.54	8044.14	7348.22	6913.94	9461.28	11607.8	12872.5	14400.6	11555	11623.7	16339.7	9210.7	10843.8	6998.37	10614.3
Q8BFZ9	2	2	168.43	4.78148e-07	ERLIN2	ER lipid raft associated 2	6067.29	7536.43	6477.14	5427.7	5077.57	5343.65	7596.44	7489.97	7474.77	6064.75	5181.31	5445.64	7937.4	7268.35	8104.97	6451.84	5860.35	5892.63	7415.98	7964.18	6881.93	5890.72	5392.6	5983.28	5347.12	5502.14	5101.55	3322.78	2155.9	4450.54	3934.69	3739.13	5046.38	10041.5	9486.29	9581.71	5593.32	5516.1	6918.19	7588.95	7623.76	5691.67	8793.08
Q8BH64	10	9	631.35	0.000349473	EHD2	EH domain containing 2	89671.1	132142	101811	76708	72332.2	77385.1	87843.8	89871.1	82623.3	80100.6	74374.2	75415.6	80322.3	79310.4	97445.3	92286.4	81594.7	91578.2	72738.1	74932.5	67319.9	104045	86231.3	98589.9	68740.5	73497.2	61096.9	49108.8	37801.2	69955.9	55607.7	53265.6	73080.1	116118	113825	105913	73874.2	79179.9	95808.7	76796.1	83188.5	68430.3	125775
Q8BH95	2	2	127.42	8.73571e-06	ECHS1	enoyl-CoA hydratase, short chain, 1, mitochondrial	20187.6	21417.8	20155.5	17985.2	15367.8	17301.8	23619.8	25512.5	25554.7	21858.2	19100.6	21011.4	21328.4	20319.2	22090	19364.8	14975.1	18155.4	23087.1	22605.4	21087.9	22859	21273.2	23600	16970.7	17860.5	15450.8	11055.8	6126.86	13849.2	13038	11316.9	16339.3	31222.2	32312.4	32757.9	20159.1	20334.8	26693.1	20392.1	21312.8	15512.6	26391.9
Q8BKH1	2	2	102.6	0.00258185	XPNPEP1	X-prolyl aminopeptidase (aminopeptidase P) 1, soluble	5949.37	5902.98	5720.98	5235.56	5318.95	5117.5	6293.97	5784.62	5597.48	5730.44	5443.07	5351.62	6268.59	5195.06	5446.49	5330.17	4528.56	4626.24	5998.88	5927	5587.95	5407.89	4895.17	4930.63	5217.06	5314.01	4916.65	3258.2	1688.63	3930.98	3795.4	3916.89	4832.8	8319.79	7326.41	7175.26	5285	5794.77	6798.74	5993.39	5449.09	3824.76	7264.37
Q8BMK4	3	3	322.68	0.00968552	CKAP4	cytoskeleton-associated protein 4	9916.2	8092.38	8365.28	5972.65	6498.96	8039.31	10432.1	10573.4	10465.5	7588.85	6704.72	6038.25	7382.31	7438.43	8746.33	8613.51	8068.31	8398.32	6162.13	7199.08	10292.4	8389.54	6998.45	8743.79	8676.25	9901.58	9406.95	5430.65	2314.94	5747.92	4329.74	4785.85	7592.07	13789.8	13391.6	13415.5	6998.95	7137.94	7671.05	7058.22	7802.16	6142.05	11739.2
Q8BPF4	7	7	552.09	5.77087e-11	HBA1/HBA2	hemoglobin subunit alpha 2	4.89795e+06	5.61251e+06	4.6849e+06	4.5024e+06	3.68446e+06	4.19548e+06	6.84833e+06	7.1366e+06	7.32872e+06	3.66922e+06	3.34039e+06	3.32153e+06	6.83024e+06	6.50021e+06	6.67374e+06	8.95614e+06	7.60099e+06	8.77703e+06	5.88974e+06	4.72161e+06	4.8862e+06	8.82324e+06	8.44708e+06	8.65609e+06	6.45466e+06	6.68466e+06	5.97131e+06	2.68238e+06	1.60554e+06	3.21907e+06	3.26391e+06	2.71324e+06	3.96208e+06	9.05258e+06	9.03873e+06	9.39448e+06	3.384e+06	3.55623e+06	4.2197e+06	6.53038e+06	6.81806e+06	4.68659e+06	1.22061e+07
Q8BTY5	2	2	103.65	6.82938e-05	PSMB5	proteasome subunit beta 5	6448.38	7296.09	6277.64	5783.83	5689.54	6172.02	7388.97	8236.9	8327.08	8285.12	7982.38	8595.44	6731.58	7241.88	7545.35	7358.28	5831.37	5665.64	10443.2	8165.77	8372.74	7091.53	7021.87	7763.09	6276.57	6602.87	5994.62	3531.48	2087.15	4313.47	4192.86	4189.79	5828.66	9767.22	10432.3	10674.3	7641.1	8498.16	10919.7	6436.06	7596	5298.67	10028.4
Q8BW35	3	3	146.33	2.05483e-08	ACOX1	acyl-CoA oxidase 1, palmitoyl	2927.86	2908.91	2490.47	2295.67	1839.1	1766.97	4290.19	4081.62	3999.91	2244.66	2015.05	2104.73	2458.96	2722.29	3037.9	3125.04	3360.84	3644.72	2747.82	2449.06	2764.8	3938.16	3513.39	3766.65	2767.46	2908.08	2583.68	1603.46	832.136	1711.24	1664.19	1354.32	1668.67	5671.06	5169.5	5127.37	2070.18	2145.26	2673.86	2351.01	2855.41	2133.35	4259.05
Q8BWT1	8	7	504.83	1.19434e-07	ACAA2	acetyl-CoA acyltransferase 2	62204.4	59709.8	57931	47823	44214.4	42655.5	43175.3	45695.4	45991.8	55527.4	50041.7	53690.9	56157.3	48574.9	50496.6	43910.8	41987.4	45956.3	60989.6	64793.5	69071.8	45954.9	44431.9	45201.2	44866.4	46327.9	51180.3	34066.5	17080.8	39805.3	34668.2	32559.6	40282.5	57071.9	57874.8	58955.6	51211.1	53275.2	68209.4	53692	50950.1	35460.9	59845.1
Q8C1A5	2	2	86.4	1.19393e-05	THOP1	thimet oligopeptidase 1	7254.21	5885.57	6440.34	5373.35	5578.99	5402.99	6058.35	5048.7	5162.65	7171.96	7315.03	5996.46	5688.23	5767.32	6283.75	5384.04	4922.18	4994.24	7131.84	6691.06	6374.06	4947.4	4786.58	4810.48	4802.67	4939.4	4967.74	3972.8	1683.65	4425.26	3895.29	4108.38	5102.41	8008.32	6394.35	6617.86	6614.47	7787.69	7617.95	5438.51	6049.33	4412.72	7337.8
Q8C5N9	2	2	113	1.70567e-08	HSD17B7	hydroxysteroid (17-beta) dehydrogenase 7	4438.55	4606.92	4478.29	3509.28	3153.26	3105.47	3254.29	3557.37	3557.06	4891.29	4282.72	4290.04	3771.09	4053.6	3896.8	2993.6	2918.08	3270.32	5886.14	5852.87	4748.81	2966.51	2665.53	2766.59	3519.82	3346.85	2846.13	2430.79	1317.88	3077.1	2543.97	2322.07	2932.71	4301.73	4505.53	4559.7	4511.08	4559.44	5450.1	3605.54	4251.81	2736.5	4079.92
Q8CAY6	6	6	302.74	8.47513e-06	ACAT2	acetyl-CoA acetyltransferase 2	19590.3	21387.2	18001.9	14215	18354.1	16388.9	17127.2	19845.4	16961.1	21380.1	21859.3	20963.7	19790.4	17552	17896.2	12713.8	13608.6	12655.3	24612	22164	25324.5	18095.5	16691.6	19268	13346.2	15701	18250.1	10728.7	6118.12	12369.4	10304.8	13516	15477.2	22639.8	25134.8	21742	19718.2	23271.8	26632.4	18921.6	18410.2	12567.5	17327.4
Q8CAZ9	6	6	343.05	7.19235e-08	PRELP	proline/arginine-rich end leucine-rich repeat protein	70739.6	86664.6	72871.8	50502.7	49304	53917.2	54220.5	57163.5	55323.7	75239.1	72307.9	73036.8	63226.4	65477.6	62846.8	68674.7	63092.5	63374.6	92460.6	81341.8	78130	64312.3	61169.9	62219.5	65309.6	62628.2	59604.1	38740.9	24791.7	50071.4	36610.8	36307.6	50917.7	71672.2	72399.5	70918	69390.6	76980.1	92786.6	60450.7	68679.3	44133.8	93595.3
Q8CFZ6	2	2	162.12	7.98748e-10	CLEC3B	C-type lectin domain family 3 member B	8792.04	8208.01	8399.76	8477.2	8900.33	7791.29	9319.97	8707.14	8577.7	11838.5	11504.5	12767.5	12288.1	12052	12229.7	12817.8	13012.2	13454	11311.2	13186.8	11741.5	12135.6	12490	11500.2	12125.8	10973	11518.1	4815	2348.02	5771.61	6145.35	6554.23	7357.85	12319.7	11027.9	10995.5	10918.3	12247.9	16220	11748.6	12641.3	8588.19	17469.1
Q8CG76	2	2	120.66	7.62161e-06	AKR7A2	aldo-keto reductase family 7, member A2	3675.54	3776.1	3704.57	2291.83	2475.87	2818.34	3592.11	3784.43	3585.67	4530.81	4244.99	4217.03	2972.43	3215.72	3562.26	2864.05	2210.19	2340.93	3947.12	5866.43	4014.61	2778.35	2962.57	2892.27	2969.12	2068.98	2044.74	2012.93	1080.21	2545.47	1661.41	1823.24	2661.55	4748.29	4793.1	4596.37	4178.63	4519.28	5357.36	2841.94	3372.96	2501.57	3903.36
Q8CGC7	5	5	267.69	0.00170603	EPRS	glutamyl-prolyl-tRNA synthetase	4394.18	6312.88	4508.71	4536.18	4414.19	4559.99	5966.68	6951.78	8172.46	5800.53	5685.23	5573.31	5119.83	5276.86	5751.59	4698.47	4685.46	5848.03	6495.74	5283.03	4937.52	4304.29	4288.76	4496.42	7001.3	5808.15	6143.61	2406.49	1805.89	3098	3288.4	3250.62	4306.31	7887.14	8804.65	10476.1	5349.64	6052.58	7080.37	4895.06	5534.89	4039.01	6403.44
Q8K183	3	3	156.93	0.000669199	PDXK	pyridoxal (pyridoxine, vitamin B6) kinase	16276.1	23109	15943	12551.7	14312.3	14009.5	15542.6	15008.5	14911.3	16380.3	15628.8	14389.5	14032	14393.3	15414.8	14396.7	13956.7	15020.2	16396.4	16373.1	16170.7	17822.8	14798.2	17489.6	10679.3	12863.8	10622.7	8913.68	6610.67	10954.7	9099.09	10539.6	13230.2	20545.3	19008.8	19114.4	15107.1	16638.6	18280.5	13416	15097.1	10824.9	19620.9
Q8K1K2	3	3	170.97	9.58785e-05	PSMC5	proteasome 26S subunit, ATPase 5	6042.54	8413.52	7000.16	5274.83	5989.12	6746.24	9636.4	8861.98	9259.13	4709.62	4797.55	4620.1	7411.95	7112.73	8496.39	9509.52	7197.95	7871.93	5516.83	4634.82	5310.06	7854.61	6612.94	7658.78	7340.88	10070.3	6046.44	3309.23	2406.81	4809.92	3823.87	4410.41	6370.94	12738	11224	11869	4343.54	5107.54	5869.42	7086.56	7460.53	5966.53	12960.3
Q8K2B3	4	4	256.58	0.000939112	SDHA	succinate dehydrogenase complex flavoprotein subunit A	13028.5	14461.7	14362.7	13455.6	13058.6	12515.6	16770.6	16737.3	15539.2	16076.3	14384	14060.2	15112.4	14223.8	13844.3	11975.6	13636.7	12113.9	15431.7	14754.9	15513.2	14932.7	13600.2	14059.5	13602.7	14610.7	16145.9	7135.1	4136.97	9868.87	9754.33	9616.39	11819.3	22168.4	21198.3	19919.3	14826.7	15313.5	17862.3	14448.9	14919.3	9722.06	16321.4
Q8R0Y6	2	2	132.68	4.25387e-06	ALDH1L1	aldehyde dehydrogenase 1 family member L1	3645.2	3624.15	3640.8	2767.76	3314.64	3978.2	5489.77	6105.07	5561.01	3957.65	3281.64	3775.18	2785.38	3211.66	3252.42	3415.27	3211.89	4267.85	4688.91	4449.12	5758.45	5655.04	5746.65	5354.57	3762.46	4237.56	3449.67	1996.31	1036.74	2501.65	2006.42	2440.91	3756.89	7256.74	7732.28	7128.51	3650.02	3493.68	4796.02	2663.1	3368.7	2283.99	4654.6
Q91VA7	3	3	177.05	0.000152199	IDH3B	isocitrate dehydrogenase 3 (NAD(+)) beta	8388.97	7962.34	7050.16	5408.01	6264.43	6080.54	7522.27	7384.7	7335.41	7714.35	6616.26	7688.24	6580.61	6845.34	7088.99	5802.41	5426.13	6269.77	9767.98	8788.79	8010.08	6909.08	6501.48	7532.15	5976.42	7594.07	6535.49	4594.26	2277.74	4844.28	3920.41	4613.15	5742.27	9943.43	9352.96	9403.07	7114.7	7043.77	9767.21	6291.72	7180.07	4978.2	7907.98
Q91VW3	2	2	127.75	0.000226977	SH3BGRL3	SH3 domain binding glutamate rich protein like 3	51149.7	77563.4	48971.2	55075.4	48094.1	42820.9	50521.1	49038.1	47187.3	54862.7	82446.4	79877.3	50476.2	41861.6	51584.6	39597.7	43260.7	43061	56707.3	57441.3	63529.5	31312.7	39512.5	31033.7	54655.6	57183.2	62641.3	28012.4	22188.1	33648.9	39925.7	35416.6	40438.7	66782.1	62108.4	60488.1	50598.1	87773.6	101477	48260.3	43908.6	36225	53966.8
Q91WQ3	3	3	135.6	0.000140221	YARS	tyrosyl-tRNA synthetase	3109.59	3333.91	3404.71	2219.92	2750.99	2490.38	2857.43	2514.22	2094.29	3543.21	3278.12	3333.45	3011.44	2736.4	2760.59	2087.02	2061.78	2967.28	3803.22	4273.72	3644.01	2560.2	2426.97	2274.8	2384.61	2738.54	2992.28	1702.98	953.713	2339.43	1609.28	2025.84	2351.84	3777.14	3184.34	2684.61	3267.79	3489.93	4234.84	2879.24	2870.21	1938.61	2844.36
Q91XV3	4	4	196.14	8.37086e-05	BASP1	brain abundant membrane attached signal protein 1	22115.3	25402.1	20233.4	16480.6	17868.8	16452	22571.5	21395.8	23080.3	23878	35920.1	29607.6	21403.9	19270.2	19018	11337.3	18156.8	15104.7	21907.1	23019.5	24230.5	10755	17512.5	14211.2	21998.5	22517.1	25192.4	12111.5	7266.64	13902.7	11947.2	13158.6	15536.7	29836.4	27098.5	29586	22021.9	38241	37613.8	20464.2	20212.5	13355.2	15451.3
Q91YR1	2	2	145.7	0.000536949	TWF1	twinfilin actin binding protein 1	6404.72	7258.66	6845.44	5123.85	5376.45	5552.45	8248.83	10333.9	8924.02	9340.72	8214.92	7904.05	7014.07	8586.55	8637.32	9295.18	8155.54	8144.55	8706.08	6073.14	8941.12	5899.44	6860.39	6947.63	8430.74	7954.03	6732.73	3507.57	2076.44	4703.61	3714.42	3959.23	5243.56	10903.8	13088.2	11439.5	8614.65	8745.72	10041.4	6706.14	9006.42	6065.5	12668.2
Q91ZX7	3	3	180.16	1.83219e-09	LRP1	LDL receptor related protein 1	7093.68	6648.1	6177.26	6512.79	6076.57	6177.62	8794.4	8764.83	8315.86	6266.32	5904.99	5838.61	6804.16	6062.66	6287.54	7897.71	7792.6	8399.15	5634.4	5753.72	5365.43	7662.5	7518.56	7610.06	7066.44	7497.88	7254.91	3884.88	1901.78	4244.49	4721.3	4474.81	5833.95	11625	11100.9	10659.9	5779.22	6286.54	7417.42	6505.45	6359.11	4415.38	10763.6
Q922Y6	7	3	367.38	2.91914e-08	GNAI2	G protein subunit alpha i2	62439.2	64402	59861.7	55052.9	51668.3	51960.9	52204.6	51823.2	56428.1	83488.4	71226.5	78338.5	94842.2	90400.1	95945.8	61774.4	78724.9	66955.3	57348.9	61877.1	66736	57539.8	48471.6	55538.4	53703.3	54101	55958.3	34195.1	18423.1	41131.9	39909.4	38048.7	49070.3	69007.5	65635.8	72333.7	76998.7	75828.8	99521.8	90678.5	94820.5	67377.3	84191
Q99JY0	3	3	146.55	4.22571e-07	HADHB	hydroxyacyl-CoA dehydrogenase/3-ketoacyl-CoA thiolase/enoyl-CoA hydratase (trifunctional protein), beta subunit	27435.5	24290.9	23107.5	15351.5	13890.2	14286.9	17630.4	17583.2	17064.3	22285	20627	19740.6	22130.5	20230.8	21829.2	14149.3	16013.3	17532.7	24194.5	25202.7	31671.2	17665	15536.4	17414.2	17556.5	18880.9	21254.9	15025.1	6948.75	15877.5	11128.7	10228.8	13492.1	23305	22269.7	21874.3	20552.8	21959.8	25078.6	21158.9	21220	15329.4	19283.7
Q99KI0	12	12	750.6	0.00827553	ACO2	aconitase 2	65534.8	96864.4	71867.7	51778	54008.5	62271.4	62780.7	55445.6	56838.8	61896	55470.7	56225.2	54589	53412.6	60973.4	56478.1	46895.4	50304.8	65710.4	63510	62040.5	72910.4	59223.3	66273.1	49549	63830.8	47266.5	35890.4	27709.5	49381.4	37535.3	39772	58807.1	82987.6	70223.7	72860.1	57084.7	59054.9	71429	52192.5	56024.4	42818.2	76972.7
Q99L88	3	3	133.53	7.81903e-08	SNTB1	syntrophin beta 1	14367.8	14324.2	14664	11075.4	9257.7	9702.2	10097.2	10662.3	10574.7	16207.5	15214.2	15931.9	11740.9	11140.8	11056.4	10421.4	9794.37	7545.63	16628.2	13900.5	17623.9	10575.3	10724	10748.2	9709.44	9467.71	9776.05	7868.59	4097.65	10075.9	8028.87	6817.4	9162.46	13347.1	13504.2	13555.5	14947.6	16197.2	20240.1	11225.5	11685.5	7764.27	14203.2
Q99LB6	2	2	109.74	0.00174167	MAT2B	methionine adenosyltransferase 2B	3973.07	4254.64	3691.28	2832.38	1857.22	1450.07	3130.49	2544.6	2474.61	3825.04	3313.88	2969.29	4037.58	3051.97	2819.24	1989.35	2759.01	3958.09	4667.71	5396.34	4944.08	2378.45	2279.58	3333.44	3821.4	3026.17	3576.31	2175.87	1217.1	2536.34	2053.27	1367.67	1369.4	4138.09	3222.82	3172.14	3527.71	3528.01	3772.21	3860.33	3201.21	1979.79	2711.25
Q99LC3	2	2	102.98	0.000685016	NDUFA10	NADH:ubiquinone oxidoreductase subunit A10	2308.34	2513.21	2240.13	1783.08	2451.53	2295.06	2213.2	2448.66	2489.18	2852.36	2407.45	2562.22	2481.02	1931.89	2116.86	1306.77	1814.72	1784.82	2364.98	2652.61	2861.19	1932.19	2066.47	2030.34	2435.59	2670.41	2719.54	1264.17	718.939	1539.23	1292.6	1805.32	2167.38	2925.55	3101.31	3190.81	2630.64	2563	3255.06	2372.1	2026.36	1486.55	1780.96
Q9CPQ1	3	3	137.28	4.17724e-09	Cox6c	cytochrome c oxidase subunit VIc	13781.4	15847.2	14763.1	10839.3	10886.9	12451.6	13738.8	13827.7	13322.2	16806.4	15720.7	15898	13130.7	12877.2	13365	10755.9	10109.8	10225.9	16735.1	17145.3	15284.3	12012	12075.5	11513.9	14289.6	13554.9	13139.5	7547.44	4533.33	10144	7857.73	8017.18	11758.9	18160.8	17513.3	17077.4	15500	16736.5	20197	12554.3	13506.9	9385.52	14659
Q9CX34	2	2	84.05	7.25627e-05	SUGT1	SGT1 homolog, MIS12 kinetochore complex assembly cochaperone	4604.62	5644.64	5156.06	3835.93	3524.92	4277.61	4458.25	4114.17	3971.35	5060.09	5408.2	5071.44	3643.43	4309.55	4408.36	3690.34	3726.72	3643.6	4529.4	5513.12	6315.45	3740.84	3297.66	3675.9	4237.17	4086.82	4643.28	2521.74	1614.73	3542.81	2780.77	2595.76	4039.64	5893.21	5210.73	5090.77	4666.76	5757.64	6442.8	3483.48	4520.28	3095.74	5029.49
Q9CZ04	2	2	103.08	1.29649e-06	COPS7A	COP9 signalosome subunit 7A	11888	8718.65	7926.02	5765.91	5232.25	5054.44	5282.43	5679.18	5532.03	9343.59	8524.49	7870.11	6082.77	6329.78	5199.85	4956.24	4727.75	5018.12	8491.55	10556.1	13168.6	5779.35	5366.22	6619.52	6998.57	7471.48	7909.66	6510.5	2494.09	5446.09	4179.87	3853.04	4773.25	6982.66	7192.87	7091.36	8617.3	9075.3	9998.25	5815.73	6639.3	3651.56	6754.75
Q9CZU6	3	3	169.53	0.000608471	CS	citrate synthase	51262.5	52690.5	50661.2	47344.5	51578.9	47372.6	47873.5	51454.5	52569.2	60669.6	54905.7	54949.9	50971.7	48730.2	48788.5	43485.7	41738.3	39011.7	56339	56940.1	81479	52074.1	48708.5	48771	46257.6	46911.4	51364.6	28074.2	15072.9	34810.1	34321.3	37982.8	44737.2	63282.4	65168.8	67387.1	55953.7	58453.4	69808.9	48734	51113.1	34261.4	59265.8
Q9D0J8	2	2	125.59	6.74352e-07	Ptms	parathymosin	64019.7	76456.6	58699.6	42966.9	42944.7	39189	51245.7	51938	50123.7	63306.4	58912	63360.6	53332.3	52490.5	53366.5	50493.8	57131.5	56823.6	71418.5	69976	72769.4	55738	60186.1	55406.1	52569.8	59151.9	63107.6	35060.7	21871.5	40333.4	31147.9	31624.6	37008.8	67740	65781.2	64252.2	58385.5	62718.6	80493.8	50991	55057.2	37476.3	68816.9
Q9D2G2	4	4	260.44	9.15867e-11	DLST	dihydrolipoamide S-succinyltransferase	31030.4	28957.4	26447.8	22959.5	23051.2	22362.3	26699.1	26255.6	25901.2	29997.2	28392	29366.7	24870.1	24353	24111	19764.4	20502.5	20323.4	29434.1	28486.1	30520	24612.9	24735.5	25673.1	20741.4	21582.2	20648.6	16993.9	8283.67	18172.7	16643.9	16975	21118.3	35292.7	33253.5	33202	27665.4	30226.5	37307.6	23778.3	25543.8	16931.8	26936.4
Q9D6J6	2	2	91.14	0.0031571	NDUFV2	NADH:ubiquinone oxidoreductase core subunit V2	7807.38	12134.2	9608.83	6599.35	6332.34	6686.9	7992.34	6909.68	7151.6	9200.26	8900.7	9577.36	9093.18	7223.51	9669.54	7080.89	6418.34	6487.07	9840.25	7962.95	8258.35	8879.79	7780.56	7131.92	6977.99	7496.38	7887.11	4275.75	3471.16	6602.38	4784.05	4663.16	6314.9	10564.8	8751.33	9167.45	8485.1	9475.82	12167.2	8693.98	7576.73	6790.37	9650.4
Q9DAS9	2	2	121.31	0.000231424	GNG12	G protein subunit gamma 12	31250.7	44067.2	39492.1	31906.9	24760.4	31253	37657.1	44502.6	37897.1	58609.6	82911.8	79557.1	44666.1	46440.5	57733.8	30135.9	25555.9	21539.1	68776.2	34741	39277.1	34453.6	40441.6	38982.4	45880	33353.6	28403.8	17114.6	12606	27135.6	23130.2	18233.6	29514.4	49777.6	56364.1	48579.2	54053.8	88269.1	101070	42705.2	48711.4	40543.2	41071.5
Q9DB20	6	6	369.58	1.01013e-07	ATP5O	ATP synthase, H+ transporting, mitochondrial F1 complex, O subunit	40480.8	35292	32532.4	30415.6	28577.7	28856.1	30292.9	32186.5	31846.5	40233.8	36433.4	39773.3	31077.2	29745.8	29201.4	25122	25528.1	25475.2	38901.2	40939.1	48069.3	31396.7	31605.6	31974.1	30729	30900.4	30451.3	22169.5	10095.8	22353.5	22049.1	21044.7	27250.8	40043.1	40765.2	40823.2	37106.3	38787.6	50528.3	29712.9	31200.4	20506.5	34238.2
Q9DB77	7	7	438.54	1.24827e-06	UQCRC2	ubiquinol-cytochrome c reductase core protein II	23803	32470.9	24845.8	21188.5	19150.2	20535.9	25218.1	24715.3	24286	31731.1	30927	30797.4	23104.7	22476.4	23427	19459.5	18388	17421	33780.6	28778	27784.8	21378.7	23487.1	22343.5	23682.2	26149.5	23979.7	13035.8	9288.77	17071.9	15360.1	14102.3	19393.5	33334.9	31302.8	31131.6	29264.6	32925.4	39125.3	22090.4	23575.5	16451.5	26520.9
Q9DBN7	3	3	220.1	0.00327509	ECI1	enoyl-CoA delta isomerase 1	15881.2	16241.9	14669.5	13120.3	13324	10732.1	14935	16812.7	17851.5	13217.6	11571.3	11901.4	10845.8	11288.7	11393.8	11626.9	11105.9	16059.5	14797	16124.7	14357.9	12757.6	14059.3	13157.6	12926.1	15078.8	11597.8	8697.42	4646.24	10079.6	9511.24	9811.81	10135.1	19742	21293.8	22883.3	12190.2	12319	15119.7	10369.6	11840.7	8001.19	15846.1
Q9DCN2	10	10	555.22	2.41655e-06	Cyb5r3	cytochrome b5 reductase 3	58386.3	66162.2	65494.4	57075.7	54076.4	58420.7	69933.2	61013.4	66700.4	58929.5	59235.2	58088.7	54180.6	54801	56314.3	51788.9	45173.4	45912.1	84874.2	84071.4	68568.5	65573.9	60663.2	66799	59348.8	58439	63895.2	31975.5	18926.6	45002.3	41375.7	39822	55170.7	92442.3	77275.5	85501.5	54348.8	63062.7	73796.3	51802	57480.7	39546.3	70582
Q9DCW4	2	2	113.57	3.16398e-05	ETFB	electron transfer flavoprotein beta subunit	14132.1	15252.8	13303.2	9852.5	9327.69	9272.95	14509.3	13265.7	14418.7	11939.7	10742.7	12717.9	13852.2	10339.3	12440.3	10971.3	10872.8	10900.2	13773.5	16527.1	14824	11646.6	12230.6	12585	11639	13110.8	13878.8	7739.53	4363.29	9140.81	7142.35	6868.94	8757.09	19179.4	16801.4	18483	11011.6	11436.9	16156.9	13244.1	10844.9	8736.15	14952.6
Q9JHI5	2	2	114.26	2.37638e-06	IVD	isovaleryl-CoA dehydrogenase	4575.6	5359.98	4633.35	3543.21	4120.39	3561.58	5549.38	5400.27	5165.17	5237.56	4095.59	4364.47	4105.69	3843.46	4510.52	4138.33	3756.47	4352.72	3970.94	4052.11	3542.79	6533.29	6423.47	6034.93	4108.23	3852.1	3396.97	2505.85	1533.3	3183.65	2568.57	3034.27	3363.44	7335.54	6839.61	6621.1	4830.44	4360.23	5544.66	3925.45	4031.4	3167.48	5640.04
Q9JMA1	3	3	151.05	3.9247e-07	USP14	ubiquitin specific peptidase 14	8164.32	7789.65	7732	7428.3	7230.47	6382.03	7248.27	6565.21	7899.54	8023.35	9707.79	8865.32	7410.15	7147.31	7459.1	6010.8	5629.96	5586.59	9261.08	9210.97	9748.15	6934.95	7055.11	6559.29	7451.43	8101.92	7808.79	4471.23	2228.34	5312.78	5384.98	5324.54	6026.99	9581.24	8315.06	10126.2	7399.68	10335.1	11262.6	7084.84	7496.8	5238.1	8191.99
Q9QXB9	2	2	90.55	0.000117618	DRG2	developmentally regulated GTP binding protein 2	3048.59	3320.45	3083.1	2250.34	2605.87	2671.15	2506.64	2489.69	2520.78	2477.4	2428.74	2252.55	2250.53	2565.84	2483.83	2384.08	2150.04	2333.57	2830.19	3385.11	3039.43	2512.24	2078.61	2145.71	2246.92	2708.25	2346.51	1669.57	949.863	2118.45	1631.33	1918.97	2522.55	3313.44	3153.27	3231.32	2284.83	2585.68	2861.66	2151.73	2691.31	1744.25	3249.21
Q9QYG0	2	2	94.63	7.9151e-06	NDRG2	NDRG family member 2	19557.1	19151.6	20038.5	14779.5	15782.4	14632.9	14317.5	16621	14427	23190.8	19482.7	21074.2	18223.9	16183.8	16518	14689.5	15698	18446.9	17770.8	18337.9	17013.3	18237.5	15997.2	16665.3	14095.2	13042	13578.1	10710.5	5478.6	13768.7	10714.1	11622.2	13818.8	18925.8	21051.1	18493.5	21388.1	20741.5	26772.8	17423.9	16975.1	11599.7	20020
Q9WTP7	3	3	174.47	7.51338e-06	AK3	adenylate kinase 3	23084.2	19069.1	17870	11550.9	12517.8	11136.6	14423.4	13043.8	12290.1	16114.5	15146.4	16538.4	15957.2	13242.7	13591.7	12956.6	14482.1	14036.3	17947.2	21050.6	26628.5	12979.3	12258.8	11961.6	13607.8	14672.3	16452.7	12642.2	5455	12278.8	8373.58	9218.14	10517.1	19065.8	16520.3	15754.3	14861.9	16125.1	21010.5	15256.7	13890.3	9544.67	17658.2
Q9WVL0	4	4	213.02	3.78624e-08	GSTZ1	glutathione S-transferase zeta 1	9554.17	8913.72	9049.75	6529.95	6912.59	5503.63	12206.5	12666.5	13764.1	7340.39	7184.72	7882.79	8833.78	7663.52	8377.18	9132.18	8921.66	9842.76	6991.5	7789.67	7673	11901.5	10017.5	11777.3	6570.42	7858.37	8144.67	5232.39	2549.9	6218.22	4733.74	5090.45	5197.45	16135.4	16042.5	17643.9	6769.81	7648.96	10014.4	8445.97	8038.26	5882.82	12446.1
Q9Z2D6	2	2	93.5	0.000244469	MECP2	methyl-CpG binding protein 2	7718.19	6438.3	6946.22	4893.89	4614.24	4723.1	4856.34	6076.49	5111.05	7962.93	6587.31	6244.87	5184.03	6266.44	6270.76	5889.7	5392.57	5810.4	5707.95	5818.38	5761.44	6210.31	5419.87	5905.63	4875.06	4962.8	5386.86	4226.9	1841.77	4772.85	3547.71	3397.94	4460.35	6419.43	7696.08	6551.72	7343.96	7012.94	7933.54	4956.45	6572.86	4403.6	8026.95
UPI0003D6E680	4	4	222.21	1.9984e-14	UPI0003D6E680	PREDICTED: collagen alpha-6(VI) chain isoform X2	2940.72	2849.31	2659.33	1699.33	2042.98	2344.47	2567.42	2117.68	2176.25	6572.28	6186.77	6460.09	6479.59	6863.21	7944.43	7020.01	6330.12	7275.26	1251.11	1328	1204.99	4395.14	3496.4	4331.03	1780.62	2071.27	1840.81	1610.5	815.086	1827.27	1231.89	1504.46	2214.04	3393.78	2682.11	2789.67	6061.4	6586.53	8206.95	6195.13	7198.82	5578.93	9567.42
UPI0003D6FF5F	3	2	167.8	3.69683e-10	UPI0003D6FF5F	PREDICTED: perilipin-4 isoform X1	5082.82	4923.08	4852.32	4010.02	3556.72	3338.25	8239.78	9249.33	8026.27	2429.08	2188.38	2069.95	5354.49	4331.79	5065.59	4550.07	6159	5792.74	3599.73	3114.19	3999.09	5476.27	6620.2	6470.16	6048.71	5099.84	5447.51	2783.63	1408.32	3334.1	2906.98	2619.18	3152.54	10891.9	11714.6	10288.7	2240.26	2329.78	2629.68	5119.42	4543.61	3557.28	6201.2
Z4YJV4	2	2	112.18	3.83006e-05	OGDH	oxoglutarate dehydrogenase	9158.52	8600.44	7821.21	8512	8345.53	7708.81	10025.6	10324.4	9949.87	9295.43	9007.82	9179.39	7775.77	8413.22	8665.41	7460.64	7204.04	7273.51	9362.78	8852.63	9377.08	9129.71	9323.59	9525.72	9048.22	9531.42	7881.25	5015.71	2460.28	5374.07	6170.58	6145.67	7279.96	13252.5	13076.2	12754.5	8572.88	9589.85	11661.6	7434.41	8824.62	6085.23	10167.9
A0A068BFR3	5	5	287.99	0.00817564	RAB11B	RAB11B, member RAS oncogene family	24723.4	24536.8	22947	22314.2	24209.1	22692.9	24447.5	26871.4	26827.3	24736.3	22377.6	22490.3	25034.2	23784.1	24008	24385.5	23027.4	23031.9	24445.8	23996.9	23658.4	23974.9	23892.6	24791	22832.3	22292.9	22193.4	13539.9	7019.09	15767.3	16176.2	17827.7	21430.5	32316.2	34033.5	34389.1	22813.5	23823.5	28571.9	23935.1	24947.1	16859.4	33234.5
A0A075B5M7	2	2	97.96	3.50919e-12	Igkv5-39	immunoglobulin kappa variable 5-39	13769.6	17060.5	14769.1	17954.1	18753.8	16039.8	39622.2	40469.6	40082.7	22375.8	20636.7	18296.8	44463.8	39784.3	42468.2	38789.2	38562	37005.8	17808.8	21023	21641.8	19524.2	19902.2	20472.8	18834	20103.7	23228.5	7541	4880.39	10148.1	13015.4	13810.3	15147.5	52375.3	51256.1	51380.9	20636.5	21970.1	23244.5	42511.8	41729.7	29823	52865
A0A075B5P4	4	4	187.83	0	IGHG1	immunoglobulin heavy constant gamma 1 (G1m marker)	44548.9	48882.3	45362.6	91907.8	89427	85103.7	99905.9	100169	93153.8	97292.6	89416.8	97022.8	207934	176644	181229	89976	97101.5	88710.6	23695.4	23817.8	30018.4	38231	37214	37609.4	34295.2	35311.1	35817.1	24397.4	13983.5	31169.4	66626.5	65854.3	80369.3	132062	126868	119411	89729.9	95194.5	123259	198805	185281	127267	122626
A0A075B5P6	5	5	294.13	0	IGHM	immunoglobulin heavy constant mu	16306.8	17400.1	15688.4	43466	46359.9	43734.7	93980.1	90866.6	87607.1	24638.3	22410.9	22619.6	90770.8	92479.5	93327.1	97915.4	95496.2	102465	18345.9	18700.8	17433.9	40631.7	37779.4	41944.9	51009.2	53679.5	54667.8	8930.51	4977.53	10779.8	31509.7	34139.6	41301.6	124229	115086	112301	22723.1	23859	28736.1	86785.9	97001.6	65538.3	133447
A0JLT5	4	4	226.33	6.46512e-10	MYBBP1A	MYB binding protein 1a	821.869	1032.18	1200.71	1847.54	1428.85	1493.94	4644.39	4748.47	4613.09	1152.02	1192.71	865.407	2329.72	2994.6	2504.72	3416.33	2928.96	2744.51	1157.33	616.582	952.928	1385.13	1372.1	1262.2	2600.64	2545.02	2411.28	450.1	295.269	825.025	1339.33	1052.21	1410.83	6139.26	6014.09	5913.4	1062.47	1269.78	1099.42	2227.45	3141.03	1758.92	4656.04
A0JLV3	7	7	582.52	3.98072e-06	HIST1H2BL	histone cluster 1, H2bl	630306	925775	648012	747699	690040	948121	1.01357e+06	888577	929452	518943	616722	507216	895761	755944	893093	902348	709437	666010	407063	265919	302036	884792	693438	830530	609418	826007	692416	345190	264831	445259	542028	508148	895376	1.33981e+06	1.12541e+06	1.19144e+06	478605	656571	644371	856437	792908	627169	1.22979e+06
A1A4T2	2	2	116.67	0.000119641	GANAB	glucosidase II alpha subunit	5690.48	4695.95	5256.94	6021.33	4461.97	5535.17	5880.72	6011.79	5733.28	4585.65	4222.25	4497.05	5510.58	6219.5	5380.78	6994.11	5689.75	5860.29	5557.65	4758.13	6625.22	4593.66	4773.31	4839.85	7251.2	7790.88	8276.1	3116.42	1343.34	3612.13	4365.03	3285.81	5227.24	7773.52	7614.13	7349.34	4229.2	4495.07	5713.09	5268.66	6523.63	3778.62	9532.12
A1BN54	21	12	1495.02	1.34115e-13	ACTN1	actinin alpha 1	29469	31786.6	29435.4	34206.1	29125.3	30351.1	47850.8	50592.9	47395.2	28417.8	27947.3	29005.2	55818.6	55284.3	50924.3	57893.1	62848.2	55217.2	27421.3	29520.5	30365.3	55087.1	56325.1	54694	49884.7	50098.7	56319.4	16138.8	9093	20225.5	24796.9	21448	28662.7	63252.3	64077.5	60754.7	26208.8	29753.1	36848.5	53368.1	57987.6	35761.3	78901.3
A1L353	5	5	316.46	5.4733e-06	TGFBI	transforming growth factor beta induced	25630.1	28705.2	23758.6	23855.5	23811.6	28349.7	26141.3	26116.9	24992.4	19778.2	18794.8	18518.8	17441.4	19318.5	20975.2	24573.1	20546.7	22619.2	27231.7	27284.5	25821.8	32660.3	29685.8	33852.4	23866.6	28117.7	22315.5	14036.5	8211.53	16324.9	17293.5	17534.9	26772.6	34555.3	33077.9	32037.1	18240.8	20009.2	23526.4	16675.8	20263.2	14729.7	33490.1
A2A4I8	4	4	231.94	3.66329e-12	AOC3	amine oxidase, copper containing 3	11752.2	12765.8	12551	12509.6	14037.5	12236.7	24112.3	27701.7	25280	9944.79	9757.76	10288.4	19264.1	19710.8	16580.2	25719.8	31862.3	24058.9	9426.99	8645.17	9431.91	28503.3	25129.8	25740.6	16580.1	15586.1	19683.8	6436.15	3651.85	8624.01	9068.57	10337.3	11556	31873.2	35085.1	32405.7	9171.76	10388.3	13070.4	18418.4	20674.6	11643.3	35053
A2A513	10	4	602.1	2.76446e-14	Krt10	keratin 10	209020	256953	215739	184912	163787	184763	94352.7	96779.1	97052.7	154686	144059	146575	168291	155305	156805	212531	193803	192748	187188	187454	172628	261532	222540	239253	68360	73130.6	71536.2	114471	73505	148237	134048	120613	174484	124722	122574	124409	142662	153367	186211	160903	162899	110115	289654
A2A547	2	2	125.57	1.28592e-08	RPL19	ribosomal protein L19	11420.1	7516.97	8155.75	9399.66	9312.52	9021.16	17413.6	18302	17949.4	7774.22	7403.77	7610.89	11032.9	11690.3	10937.6	14527.3	15495.2	12477.9	6438.16	7681.92	8759.36	7368.26	7847.5	7560.48	11827.9	11521.1	12103.6	6254.27	2150.34	5603.95	6814.07	6857.76	8519.3	23018.5	23180.1	23008.8	7169.91	7882.16	9668.94	10548.6	12261.9	7680.88	19798.9
A2A5F5	6	4	337.17	0.0113171	RAB5C	RAB5C, member RAS oncogene family	24228.2	21126.4	21296.5	17420.5	20943.4	18419.6	20423.8	20506.4	19705.8	23955.3	20450.5	20885.6	17594	18536.8	18607.1	20526.2	21110.7	20280.1	20583	20007.8	18714.7	19443.3	20454.6	19350.8	20297.7	21514.9	20063	13268.7	6043.51	14633.2	12628.6	15422.8	17394.9	26997.5	25972	25260.3	22093.2	21771.9	26533.2	16821.6	19443.2	13066.7	27974.8
A2A5N1	11	7	722.16	5.91801e-06	YWHAB	tyrosine 3-monooxygenase/tryptophan 5-monooxygenase activation protein beta	156625	178918	155586	123789	121663	125381	138436	140866	145789	162428	176231	166753	129251	133097	134085	136267	121900	110972	157152	151423	145068	130845	142910	134166	134118	139847	122619	85776.5	51182.2	106906	89738.4	89593.2	118406	182993	178411	186883	149802	187619	211844	123577	139605	94160.2	185715
A2A6G6	2	2	141.56	3.07517e-05	LASP1	LIM and SH3 protein 1	3281.12	4084.53	3382.71	3766.8	4085	3905.18	4114.17	4824.5	4955.92	3538.94	4823.08	4580.7	3056.52	3278.27	3280.29	3758.34	3486.68	3615.5	4246.36	4115.05	3800.84	3134.44	3618.13	3290.2	5348.45	5190.07	5024.99	1796.92	1168.44	2324.31	2730.66	3008.21	3687.93	5438.38	6110.38	6352.86	3263.85	5134.72	5819.36	2922.33	3438.57	2303.56	5122.16
A2A6J4	2	2	116.21	1.23605e-10	LSP1	lymphocyte-specific protein 1	590.983	214.497	244.913	4000.69	4060.23	3907.79	3612.09	3466.04	3846.37	536.28	315.906	458.175	3822.38	3511.35	3239.11	2044.91	1945.57	2505.99	371.958	868.104	633.392	1916.13	1519.65	2017.31	4731.79	5490.98	6323.44	323.655	61.3599	168.283	2900.21	2989.97	3690.39	4774.7	4389.86	4930.56	494.594	336.319	582.07	3654.58	3683.05	2274.64	2786.96
A2A6U3	6	6	401.11	2.02296e-07	SEPT9	septin 9	19025.1	20469.6	17413	15399.2	14066	14928.4	14437.4	12997.5	12612.7	18061.4	16220.8	17516.3	17732	15146.3	16523.2	11409.3	8986.06	10735.7	12924.6	14708.6	12728.6	16940	14516.5	17178.6	8732.65	11236.2	9491.43	10419.2	5855.61	11964.8	11163.3	10358.2	14097.9	19084.2	16461.7	16167.8	16657.5	17268.9	22252.9	16953.5	15886.9	11603.3	15549.5
A2A813	3	3	161.2	6.97972e-05	PARK7	Parkinsonism associated deglycase	45146.1	52171.7	49701.1	41439.1	40039.3	38677.5	44733.3	46523.8	45533.4	54089.9	47191.1	53154	48182.5	42780.2	42530.8	37713.2	41928.9	42408.3	52905.3	52516.4	47584.4	45296	41542.2	43751	41689.4	42291.6	40557.5	24724.5	14924.4	34150.4	30040.3	29485	36525.8	59131.4	58923.9	58368.1	49885.4	50240.3	67527.2	46067.3	44872.1	29866.9	51398.5
A2A860	2	2	110.74	9.16436e-07	WBP2	WW domain binding protein 2	2049.86	3005.43	2333.53	1872.43	1304.48	1942.33	716.109	937.275	1084.91	3549.29	2431.44	2712.81	1449.65	1119.28	1459.23	1154.37	750.358	1095.61	3462.39	2882.62	2542.69	1169.35	1243.87	862.249	1265.74	1125.28	1653.59	1122.61	859.745	1603.4	1357.38	960.625	1834.27	946.599	1187.09	1390.71	3273.4	2588.54	3446.37	1386.01	1174.01	1024.73	1573.26
A2A997	2	2	137.19	2.22045e-15	C8A	complement component 8 alpha subunit	3710.12	3804.37	3792.56	9715.55	8951.37	9035.18	14174.4	12759	12964	5167.23	4420.27	4631.12	14119.7	14181.6	14864.9	16221.1	15477.2	19077.7	5950.4	7491.35	6728.07	10312.3	9610.72	10770.1	11786.9	11529.8	11428.3	2031.87	1088.3	2605.93	7043.07	6591.81	8532.55	18736.7	16159.6	16618.2	4765.57	4705.88	5883.41	13499.8	14875	10438.7	22107.4
A2ACG7	6	6	464.77	1.85965e-11	RPN2	ribophorin II	16498.5	15833.2	15965.9	16860.2	14999.2	16510.6	26583.9	27856.5	26334.1	13861.4	11838.9	11871.7	19722.4	18327.3	18861.2	20852.8	19460.7	20089.5	14177.6	13538.4	15593.8	20087.3	19737.8	19090.9	20611.1	21008.9	19839.5	9035.46	4529.31	10970.4	12222.4	11045.5	15592.1	35140.4	35281.2	33757	12783.9	12603.8	15081.9	18856.6	19223.5	13245.2	28419.8
A2AFG7	4	4	292.38	9.60343e-14	L1CAM	L1 cell adhesion molecule	32762.7	27633.5	24723.1	18721	19084.3	18918.7	9121.51	8693.96	8282.81	26759.5	24495.6	22901.7	16439.7	18456.1	17155.7	9545.25	8398.17	8040.2	24620.7	26576.3	22948	17431.6	16100.5	16249.3	11761.7	11321.8	11821.9	17942.6	7904.95	16987.6	13571.4	14053.7	17866.3	12057.4	11011.2	10617.5	24679.4	26078.4	29094.5	15717.9	19358.6	12047.4	13009
A2AFQ2	6	6	401.67	7.81925e-08	HSD17B10	hydroxysteroid (17-beta) dehydrogenase 10	23699.4	26513.7	24089.1	19225.8	19233	19038.4	20379.3	22809.8	20457.2	25887.6	23217.3	22971.4	23228	21729.6	21420.5	18782.7	17390.8	18470.6	27337.5	27075.9	28532.8	23307.6	22491.4	23399.4	19492.2	19731.8	21858	12979.1	7584.63	16552	13937.3	14163.2	17979.3	26938.7	28889.3	26223.6	23875.3	24717.4	29183.1	22208.3	22792.2	15042.4	25598.5
A2AFS0	2	2	136.25	1.1713e-06	SARS	seryl-tRNA synthetase	13173.1	10799.8	10964	9254.57	9996.33	8575.54	8707.33	7785.68	8219.22	11277.5	10296.3	11223.3	9026.4	8755.19	8121.3	7458.43	6942.7	8122.46	9965.38	10462.1	9715.63	7908.4	7284.4	8307.38	7679.47	8114.63	8391.81	7214.3	3089.45	7533.55	6708.9	7361.33	8098.47	11509.9	9860.82	10536	10400.9	10961.5	14258.2	8630.14	9183.31	5703.13	10164.9
A2AG50	2	2	118.85	1.65745e-09	MAP7D2	MAP7 domain containing 2	3690.6	4592.91	3616.63	2362.06	1845.53	2480	910.824	565.061	670.276	5275.58	4477.93	3527.64	2524.57	2401.01	1930.23	1217.05	985.179	874.474	5349.29	3173.71	4052.61	2451.02	1922.53	2432.4	1941.56	2451.91	2319.78	2021.17	1313.87	2485.04	1712.32	1359.05	2342.04	1203.99	715.668	859.208	4865.5	4767.27	4481.55	2413.74	2518.41	1355.49	1658.69
A2AGN7	4	4	190.66	7.08162e-05	PSMC3	proteasome 26S subunit, ATPase 3	6624.01	7729.35	7274.45	7348.5	7294.5	7374.53	7426.13	7902.61	7948.03	6186.98	6311.05	6286.48	7737.58	7085.68	7202.71	6693.27	5870.08	7499.38	5724.41	5599.98	5251.06	6639.55	6529.02	6652	6767.28	6636.34	5852.27	3627.67	2211.09	4998.39	5327.13	5371.69	6964.28	9816.34	10008.9	10188.4	5706.05	6718.83	7986.4	7397.89	7432.16	5058.05	9122.12
A2AGT5	2	2	108.99	1.50774e-06	CKAP5	cytoskeleton associated protein 5	4071.26	4861.74	4004.79	3320.97	2993.13	3166.95	2761.47	3199.51	2732.47	4833.64	4371.13	4406.95	3020.88	3155.07	3003.98	2522.79	1869.6	2537.44	4741.77	3985.71	3914.83	2947.36	2300.61	2783.98	3296.49	2933.22	2584.91	2229.64	1390.77	2751.75	2407.47	2204.15	2990.77	3650.3	4052.29	3502.68	4457.92	4653.57	5598.63	2888.26	3309.34	2109.53	3438.26
A2AIM2	42	39	2924.97	0.000617058	TLN1	talin 1	55278.6	52442.6	49218.5	62258	53651	54608.9	52212.2	52498.9	53023.2	50789.8	45266.9	48153.8	50624.6	49286.8	46303.8	55848.9	59184.7	62876	45101.2	47790.7	49715.2	56276.8	50670.2	54059	53546.8	54553.9	57086.2	30273.6	15001.9	33818.8	45132.6	39508.8	51571	69017.5	66491.6	67969	46841.8	48191.8	61175	48402.2	51696.9	32516.5	76115.2
A2AJY2	13	13	970.85	1.19325e-08	COL15A1	collagen type XV alpha 1	153997	134539	138739	111487	103459	101175	78810.4	77399.3	74814.6	110463	104399	107583	105671	79528.7	85828.9	73839.4	77391.9	66458.7	120564	114452	145518	96704.1	88898.4	90292.5	69808.3	73322.4	73927.2	84337	38486.9	95329.5	80820.3	76187.4	95546.6	104177	98028.8	95902.9	101877	111144	136674	101032	83417.6	60272.8	100634
A2AKD7	4	4	187.61	8.68565e-06	SNTA1	syntrophin alpha 1	15543	17131	16207	12613.3	13461	13025	10863.5	9907.58	8410.24	9446.34	9414.94	9962.25	11154.3	11452.4	12555.8	10128.9	8789.14	10534.2	10464.6	12174.8	12055.3	14963.8	11779.8	14470.8	8948.8	11441.1	8698.91	8512.19	4900.56	11136.1	9143.74	9912.74	12300.4	14360	12548.3	10780.9	8712.06	10023.3	12656.1	10664.6	12012.4	8817.25	13804.4
A2AKN8	3	3	167.16	3.41172e-13	Mup1 (includes others)	major urinary protein 1	8666.54	9191.84	8162.33	17314.3	15330.4	16984.5	11865.7	14436.2	13241.2	6231.85	5755.19	6689.77	8696.01	8562.56	7037	9297.14	8324.52	9287.98	8221.11	6693.12	6968.53	25981	24636.3	26779.2	12884.5	11763.6	12300.1	4746.27	2629.46	5608.46	12551.6	11289.4	16039.6	15684.9	18283.9	16973.6	5747.44	6127.06	8498.74	8314.25	8981.26	4941.69	12670.9
A2ALV3	3	3	168.9	1.38334e-08	SH3GL2	SH3 domain containing GRB2 like 2	10211.4	8398.61	7898.45	8001.59	6906.79	6464.97	3823.49	3884.16	4256.7	11436.5	8598.52	7676.61	7522.41	5751.52	6223.88	4121.91	4428.17	4385.7	9425.45	10885.7	9299.8	5939.79	5665.44	6492.71	4304.78	4800.41	4694.98	5592.31	2402.54	5427.15	5800.57	5086.18	6105.32	5054.14	4919.42	5456.55	10547.5	9154.11	9752.42	7192.17	6032.77	4370.68	5617.67
A2AMQ5	2	2	114.15	0.000711966	CDS2	CDP-diacylglycerol synthase 2	21403.2	16450.2	16436.3	17164.5	14437.4	16318.9	11824.2	12901.4	13879.9	23007.1	20291.8	19513	17782.8	15584.8	16047.2	12797.6	14313.6	10108.4	18206.1	17835.8	28011.7	14822	14240.3	14574.8	14384.4	14911.2	17392.3	11721.6	4705.8	11293.6	12443	10631.7	15411.1	15630	16340.1	17792.3	21218.7	21603	24789.4	17002.1	16346.9	11269.1	17441.5
A2APV2	2	2	99.49	1.63226e-08	FMNL2	formin like 2	5414.72	7221.45	6527.38	3840.96	4228.14	4157.1	4141.84	3759.88	3989.45	7158.86	9179.34	8184.09	4618.27	4633.82	5393.13	3744.45	3307.92	3437.82	6073.12	7180.4	5623.57	4782.2	4693.85	4395.22	3914.76	3851.58	3216.35	2965.39	2065.8	4485.06	2784.42	3113.62	3925.84	5474.95	4762.01	5113.97	6602.39	9772.46	10397.1	4415.53	4860.4	3787.29	5103.23
A2AQL0	3	3	217.25	3.99527e-09	STK39	serine/threonine kinase 39	4515.11	5276	5039.44	3290.82	3622.61	3918.86	2380.32	2649.35	2353.95	4904.79	4537.31	5184.31	3498.43	3430.93	4044.11	2710.07	3067.08	2563.26	4807.65	5805.27	5115.32	3807.13	3466.02	3504.44	3443.69	3415.92	3002.34	2472.72	1509.27	3462.68	2385.61	2667.7	3700.85	3146.46	3355.49	3017.46	4523.53	4830.49	6586.19	3344.85	3598.7	2839.95	3693.5
A2ATR8	4	4	217.37	3.02336e-12	SERPING1	serpin family G member 1	20858.9	19539	18094.9	39546.4	46148.1	36373.8	45974.5	43939	42768.1	15470.4	15386.5	15840.1	39017.7	37697.1	42964.8	42159	49963.8	45599.5	15875.2	17471.9	20895.6	35043.2	29501.7	32192.8	30454	30873.3	33358.3	11423.5	5589.4	12433.3	28668.3	33983.6	34350.3	60772.1	55650.2	54823.2	14267.8	16380.7	20123.4	37304.8	39540.4	30171.7	57457.6
A2AUD5	2	2	118.78	4.08347e-05	TPD52L2	tumor protein D52 like 2	9060.19	8659.38	8275.52	8140.46	6959.3	8225.55	8013.31	7408.22	7892.48	6394.61	5871.83	5904.78	6621.3	6169.07	6914.14	7505.88	6804.5	8349.83	5343.71	6356.22	5634.84	6925.3	7161.29	7861.05	6965.46	7750.99	6609.07	4961.85	2477.14	5686.24	5901.24	5124.85	7767.95	10592.5	9382.76	10117.2	5897.54	6251.24	7501.49	6330.62	6470.73	4855.41	10229.6
A2AVJ7	7	7	479.33	2.80234e-10	Rrbp1	ribosome binding protein 1	4302.53	4486.73	4693.18	4988.58	4822.84	5955.95	11751.4	11032	10008.5	4440.18	4122.29	4376.17	7546.47	7602.05	7271.31	8365.72	6362.53	7638.21	4903.22	3727.45	4165.61	6784.02	6052.86	6233.5	9411.42	10920.6	8962.25	2356.3	1283.49	3224.76	3616.36	3551.55	5624.62	15533.7	13972.4	12829.7	4095.03	4388.65	5559.52	7215.18	7973.78	5106.23	11401.5
A2BFF5	3	3	216.96	1.1659e-09	Dync1i2	dynein cytoplasmic 1 intermediate chain 2	14377.2	13470	14177.2	11958.7	13151.8	11921.3	11275.9	10900.9	10306.4	14543.3	13373.6	12732.5	10349.7	10177.4	11124	8764	9472.86	9413.82	15067.5	14782.7	14614.7	11683.9	11186.2	11056.9	9805.74	9737.17	8615.01	7873.75	3853.29	9741.36	8669.17	9685.03	11258.1	14905.3	13806.3	13211.5	13412.9	14237.8	16175.5	9895.39	10675.1	7811.75	11944.3
A2CF88	3	3	260.5	5.9619e-14	ALOX15	arachidonate 15-lipoxygenase	703.325	411.237	615.479	4120.52	4522.19	5331.62	7471.11	6602.51	7249.52	846.405	647.447	750.105	4967.89	5320.41	6019.8	9695.94	7094.87	7154.69	575.365	597.264	636.788	3646.55	2654.04	3597.17	4155.31	6344.34	3708.03	385.179	117.64	422.906	2987.08	3330.15	5035.01	9875.8	8362.3	9292.97	780.613	689.282	952.94	4749.79	5580.57	4227.37	13214.4
A2RRY2	2	2	110.85	1.08485e-07	MLIP	muscular LMNA-interacting protein	9215.13	12725.7	10274.1	8072.69	7624.13	9138.1	7204.4	7559.94	7610.31	11455.7	15082.9	15776.3	5507.82	6755.24	6527.07	4978.21	3115.45	4519.74	15036.6	11547.7	14214.6	7403.71	7185.14	6789.07	7839.99	7256.76	5626.9	5046.71	3640.37	7059.48	5852.12	5614.43	8629.74	9523.25	9574.92	9755.45	10565.2	16057.4	20042.4	5266.02	7085.56	4583.59	6784.7
A2RSB1	2	2	193.56	2.05443e-11	NAP1L4	nucleosome assembly protein 1 like 4	7609.15	8240.75	7742.5	7230.5	7010.72	7073.84	5427.49	5541.23	5164.96	8371.09	7612.31	7876.14	6143.23	6451.68	6533.77	4499.15	4551.44	5149.6	8215.54	8817.18	8133.93	5805.77	5313.11	5735.33	6709.9	6351.99	6575.6	4167.19	2357.38	5319.99	5241.59	5162.71	6680.32	7174.41	7018.15	6620.83	7720.39	8104.18	10005.9	5873.54	6767.16	4588.3	6131.8
A2RTA0	10	10	583.16	0	CKM	creatine kinase, M-type	86517.6	90212.9	88076.8	180057	175002	163104	406554	411975	401833	62487.6	57099	57538.9	181249	155944	164978	227823	232472	238231	69348.7	70797.1	75389.8	230527	210933	220220	238719	251668	250173	47381.8	25806.7	60518.9	130528	128872	154030	537410	521780	515099	57630.3	60788.4	73097.9	173292	163569	115855	310495
A2RTI3	2	2	114	1.45439e-14	LGMN	legumain	8572.44	9574.97	6912.76	8171.41	10499.1	9087.63	25916.2	26560.1	26561.2	7685.03	7114.89	6534.13	10310.6	10745.1	11184.6	20648.2	22127.7	21733	6216.1	6613.42	6348.52	12370	12007.4	11871.4	24566.4	28489.4	26027.3	4694.74	2739.06	4749.86	5923.68	7731.57	8582.08	34257.7	33639.3	34048	7087.66	7574.62	8301.01	9857.91	11270.5	7854.3	28141
A4GE64	2	2	157.03	4.44913e-11	CTNNA3	catenin alpha 3	6248.09	4647.57	6190.06	3277.62	3450.05	3832.21	3132.79	3082.1	2981.55	8862.26	8003.11	7747.77	4935.57	5083.66	4686.11	3003.1	2544.03	2902.82	6100.56	7137.97	7208.97	4079.13	3257.49	3939.03	2317.03	2773.38	2660.2	3421.8	1329.5	4253.29	2376.04	2540.63	3619.02	4141.12	3903.58	3821.98	8173.38	8520.23	9842.84	4718.89	5332.24	3290.79	4092.86
A4QPC5	2	2	108.12	1.11022e-16	CMA1	chymase 1	41554.7	43970.5	39912.9	29416.1	27772.3	32812.3	55514.7	59055.5	58395.2	69562.9	65004.5	66541.7	81733.9	87913.8	82958.3	120138	117049	115698	41067.3	33770.1	36072.5	119335	115528	117760	54539.4	59655.2	55459.6	22757.6	12578.4	27424.8	21324.5	20451.6	30986.9	73383	74795.8	74855.3	64155.7	69204.8	84535.1	78145.7	92212.6	58256.9	163733
A5GZX3	3	3	164.36	3.62978e-07	GLO1	glyoxalase I	27091.6	34600.6	25078.9	26544.5	26730.4	26321.8	19256.6	20012	19066.5	23452	21410.6	23485.3	25076.4	22608.8	23557.4	20659.2	21781.4	22121.3	20295.5	22119.4	21819.5	29165	27558.3	28508.3	17709.1	18386.8	17912.8	14836.8	9898	17232.1	19242.8	19684.3	24857.5	25454.6	25345.9	24440.8	21629	22794	29836	23975.5	23714.4	16543	28156
A5JUZ1	2	2	142.21	0.00112648	UBC	ubiquitin C	1.02762e+06	767404	658123	768498	815540	689104	588762	594570	596519	802453	719660	739616	789308	752816	731644	613222	653686	570813	801709	842500	1.11068e+06	631724	554182	592211	709433	718863	772460	562782	219527	452206	557105	600566	650769	778264	753042	764661	740077	766161	939615	754657	789628	513792	835748
A6H584	15	15	1028.84	1.80816e-10	COL6A5	collagen type VI alpha 5	26127.8	37967.1	31797	28198.6	30271.4	36952	22483.2	17935.3	18535.6	10354	9693.64	9630	11433.6	10913.8	12446.1	21335.6	16369.5	19067.5	41754.2	39168.3	43906.7	53251.3	36923.8	46114.1	23154.3	32869.3	25016.3	14309	10861	21848.2	20442	22291.9	34896.4	29719.7	22715.6	23760.2	9549.19	10320	12234	10931.7	11447.4	8740.2	29077.9
A6H663	6	6	338.93	3.84716e-06	BAG3	BCL2 associated athanogene 3	21629.5	18832.4	17300.7	15017.7	19376.4	15918.4	12565.7	13343.3	12775.4	22023.1	22057.5	20458.8	17448.3	15167.6	15089.9	11559.5	14200.2	12340.3	21103.4	21482.1	28187.3	14717.7	13267.4	12906.7	11180.4	12515.2	15545.7	11845.5	5387.28	11887.6	10886.7	14268.8	15032.8	16610.1	16899.7	16376.5	20311.2	23482.8	25991.1	16682.3	15909.3	10596.8	15754.1
A6H6K1	3	3	149.61	0.00271085	ASPN	asporin	36281.5	38072.7	38159.2	36854.2	40964.1	36030.2	35042.9	36938.5	38191.7	42543.3	39304.8	39899.7	62511.3	48234.5	49054	50583.3	53949	45141.9	35201.1	33034.2	53117	41135.6	43086.6	38307.8	31411.4	32634	37572.9	19869.7	10891.2	26219.8	26716.6	30166.1	34025.8	46322	46783.8	48956.9	39236.3	41844.5	50689	59767	50593.1	34447.9	68938.9
A6PWS5	12	12	828.45	0.0142123	GSN	gelsolin	255483	259434	246846	285909	323930	258991	233928	244181	231740	222291	194314	210076	287548	245987	245499	214448	250837	230980	233419	272413	367143	252053	230738	240447	203845	212160	242654	139916	74214.9	169612	207263	238543	244583	309221	309263	297061	205012	206870	266883	274925	258015	172400	292267
A6X935	8	8	499.02	2.10942e-14	ITIH4	inter-alpha-trypsin inhibitor heavy chain family member 4	12029.4	11979	10841.1	30301.5	38316.6	30327.3	51151.5	48653.2	52469.9	11216.8	9941.75	10346.1	54551.1	50119.2	52915.2	49568.7	62357.9	54528.9	12352.1	13579.1	18361	30663.7	29025.6	28638.2	36865.6	37695	40837.1	6587.95	3426.77	7449.1	21966.4	28216.4	28640.2	67615.4	61620.9	67259.8	10344.9	10584.1	13143.8	52156.3	52569.9	37159.3	67556.1
B0LAC7	8	7	552.65	9.4883e-11	MYL6	myosin light chain 6	77780.3	91427.9	81263.4	90519.5	93936.5	97693.2	125783	129028	128255	86310.9	79343.5	83456.3	119960	112254	113389	136398	124009	129218	80429.8	74876.5	75521.6	153027	129695	138628	117305	137227	125323	42596.7	26154.2	55837.3	65620.1	69175.1	92258.4	166269	163418	164407	79601.8	84470.3	106024	114694	117743	79626.8	185894
B0LAD9	10	10	700.45	5.40514e-08	COL6A1	collagen type VI alpha 1	408507	369044	317296	301828	282534	279062	216755	221319	217462	312509	292483	298791	229282	229896	219002	230002	230108	225024	344697	348445	458496	321184	308509	322117	253319	262779	274654	223721	105570	218019	218803	208059	263537	286521	280308	278759	288218	311382	379587	219216	241137	153793	313464
B0LDS3	2	2	116.35	3.04345e-12	SH3GLB2	SH3 domain containing GRB2 like endophilin B2	4834.02	4690.97	4607.03	3649.25	3690.62	3187.84	2435.99	2280.53	2510.82	5812.49	5193.91	5454.49	3746.24	3586.8	3564.56	2270.75	2162.27	1900.18	4764.01	4927.21	5871.42	3301.18	3332.34	3231.05	2952.92	2566.46	2861.34	2647.37	1341.92	3165.56	2645.44	2717.79	3010.5	3220.05	2888.37	3218.56	5360.67	5529.51	6929.43	3581.78	3762.19	2503.19	3094.75
B1AQF4	4	4	270.12	0.00041473	DUSP3	dual specificity phosphatase 3	20485.1	17038.1	15335.3	15122.9	12487.2	14230.3	12622.5	13085.7	13493.1	18652.7	16437.7	17322.4	14122.1	14197.3	13645.9	13194.5	11132	13315	14606.8	14480.2	18280.9	15601.2	15187	15189.3	12892.3	12581.1	13110.3	11218.8	4874	10537.1	10963	9195.62	13438.6	16685.3	16573.5	17296.4	17202.8	17499.9	22006.6	13502.1	14891.5	9582.77	17982.5
B1AQY9	4	4	264.38	1.57055e-07	SEPT8	septin 8	15720.6	14841	13345.3	13040.3	11634	11144	9316.81	9497.55	8411.59	15915	15436	17625.5	14562.1	11705.2	11371.9	9593.68	10344.3	11471.3	18143.4	17494.9	18786.1	15854.9	15961.9	16005.4	10317.4	11952.5	13493.8	8609.44	4245.49	9169.75	9453.3	8567.33	10524.1	12315.6	12029	10782.6	14677.9	16433.4	22391.5	13922.8	12277.5	7985.88	13075
B1ARB9	5	4	259.34	6.43177e-09	DDX5	DEAD-box helicase 5	2100.54	2100.84	2050.25	4014.77	5582.1	3736.28	6588.53	5636.64	5676.71	2007.49	1942.98	2091.13	4797.54	4237.16	4005.3	4747.5	5767.58	5407.65	1974.04	2657.77	3026.31	3615.7	3022.85	3374.1	3742.32	4126.66	4601.92	1150.37	600.975	1408.76	2910.42	4110.67	3528.43	8709.15	7138.99	7276.82	1851.45	2068.53	2656.59	4586.92	4444.35	2812.69	6470.27
B1ASE2	3	3	163.35	3.92577e-08	ATP5H	ATP synthase, H+ transporting, mitochondrial Fo complex subunit D	14531.1	16145.3	14599.2	14476.5	15580.9	15104.7	16293.5	17552.6	17425.8	16903.7	16148.2	17235.6	14351.8	14334.1	14049.5	12303.4	12373	11153.1	14054.2	12233.6	14650.6	19631.9	18240.5	20406.1	13214	13776.6	13400.3	7958	4618.59	10031.4	10494.4	11473.8	14264.4	21537.9	22231	22337.7	15589.7	17191.7	21896.3	13721.7	15035	9866.16	16768.1
B1ATQ3	8	8	516.04	2.89369e-07	MDH1	malate dehydrogenase 1	206196	248241	214455	180518	180619	172983	171142	185092	169919	238266	216579	220540	204242	192203	193583	155141	160433	152788	223992	209191	247247	180091	170630	176217	176578	179628	187376	112924	71013	147355	130863	133009	163360	226227	234425	217814	219745	230573	280176	195275	201601	135943	211438
B1AU25	3	3	136.25	2.88825e-06	AIFM1	apoptosis inducing factor, mitochondria associated 1	2830.5	3650.71	3390.25	2904.28	3451.33	3256.81	5667.11	5307.37	5245.29	3923.3	3229.06	3320.4	3646.23	3528.42	3543.81	3929.62	4083.76	3395.52	4214.54	3462.85	3813.57	3465.92	3695.78	3789.81	4625.23	5299.43	5405.89	1550.13	1044.34	2329.5	2105.4	2541.57	3075.63	7491.16	6721.96	6723.8	3618.33	3437.71	4218.26	3486.16	3700.95	2488.62	5355.6
B1AV35	11	11	809.92	0	DRP2	dystrophin related protein 2	72784.3	73648.3	68901.9	53056.2	52850.4	53843.5	35499.7	34183.1	36466.7	69391.3	63683.7	69166.7	41891.2	43087.2	43103	37179.8	36895.3	37523.5	72444.9	71992.6	74109.1	40273.2	39013.2	39632.6	39104.9	40551.6	38635.9	39860.6	21068.1	47343.6	38461.9	38919.2	50848.1	46925.8	43294	46745.6	63997.4	67798.6	87870	40052.1	45194.1	30268.8	50671.5
B1AXW5	3	3	154.55	1.89823e-05	PRDX1	peroxiredoxin 1	112263	105049	98364.3	96439.2	88090	89859.5	100757	98514.8	99376.5	102299	89175.7	99397.5	107021	90615.1	95665.9	101642	111133	108940	113983	139105	124103	84234.5	82170.2	83988.5	104287	112914	116122	61481.3	30050.9	67587.6	69911.4	64869.7	84860.5	133188	124772	127388	94347	94937.8	126275	102323	95046.1	67180.8	138525
B1AYL1	6	6	370.21	2.17789e-11	SCN7A	sodium voltage-gated channel alpha subunit 7	12753.5	12156.5	9637.95	7920.45	7260.46	7889.94	3905.44	4171.86	3879.44	10090.5	8675.26	9480.88	6411.37	6444.26	6828.7	4521.81	4015.55	4286.46	9523.82	11202.3	10475	5782.32	6203.44	6258.95	5930.38	5213.47	4471.7	6984.51	3477.53	6622.39	5741.75	5346.62	7451.01	5162.47	5283.8	4972.95	9306.18	9235.81	12044.6	6129.91	6759.38	4795.41	6162.68
B2CY77	5	5	344.05	5.63782e-12	RPSA	ribosomal protein SA	30939.4	31753.7	28712.9	43721.9	43021.5	43926.6	66537.7	71377.7	68472.5	36840.6	31105.4	32248.9	42320.8	42841	42163.2	58013	55300.6	51860.1	29978.4	29536.9	35836.9	42673.4	40847.6	42874.4	52247.1	54455	50583.2	16944.1	9083.59	19729.1	31695.2	31681.1	41482.9	87953.9	90402.2	87773	33976.9	33115.3	40969.3	40462.9	44935.8	29608.8	79064.7
B2KGR2	3	3	131.69	1.0452e-11	LANCL1	LanC like 1	8780.29	9735.11	8618.03	6883.76	6024.57	6829.48	5389.87	5473.69	5183.85	11285	9963.7	10575.8	7411.06	6292.05	6731.97	5235.63	6018.72	5687.98	10302.1	11123.6	10371.5	5715.08	5775.91	5945.2	6424.53	6719.28	6733.35	4808.56	2784.87	5921.58	4990.22	4436.51	6449.55	7124.69	6932.61	6645.03	10407.8	10607.5	13435.6	7085.71	6599.72	4727.48	7135.53
B2L107	2	2	91.27	2.05203e-10	VSNL1	visinin like 1	7170.39	7909.86	7434.57	5037.16	5326.57	5771.05	3572.22	3238.19	3217.77	9549.23	8307.64	10343.6	4321.3	5053.96	4921.49	4471.34	3746.09	3554.6	6333.33	7049.67	6513.85	4823.01	3806.86	3766.89	3522.93	3781.09	3116.38	3926.9	2262.73	5108.41	3651.57	3922.5	5449.99	4722	4101.28	4124.77	8806.95	8844.44	13140.6	4131.59	5301.09	3456.08	6093.89
B2M1R6	9	9	522.74	5.33051e-08	HNRNPK	heterogeneous nuclear ribonucleoprotein K	37042.2	43672	40569.4	42631.1	42215.3	41594.9	58809.2	63955.5	58547.4	47101.8	40958.1	38691.5	48956	50598.2	48386.4	49921.4	47920.6	50554.6	45607.9	41920.1	39471.8	41643.7	41805.1	42430.8	57192.9	58760.8	58294.7	20286.3	12493	27875.9	30904.4	31087.5	39280.9	77737.9	81001.7	75050.4	43440.5	43604.6	49154.1	46806.8	53072.4	33979	68036.8
B2MWM9	2	2	122.82	6.30633e-11	CALR	calreticulin	84804	70766.2	66991.2	71485.7	80084.9	73924.6	109577	109504	112150	55465.6	49968.8	51873.6	81466.6	77592.1	76737.5	105562	109908	111844	65466.5	69549.7	82581	75518.9	78565	76858	125674	127297	130107	46443.3	20243.7	46030.7	51821.9	58974.8	69812.1	144847	138691	143762	51154.2	53197.6	65900.7	77890.2	81386.2	53888.4	143869
B2RQC6	2	2	148.54	3.83193e-05	CAD	carbamoyl-phosphate synthetase 2, aspartate transcarbamylase, and dihydroorotase	1490.36	1656.5	1468.98	1697.56	1354.14	1938.14	3066.79	2816.8	2860.6	1761.77	1435.12	1544.53	2235.28	2008.6	2123.61	2734.99	2211.38	2187.28	1850.52	1361.49	1770.71	1947.13	1486.79	1537.13	2045.93	2579.52	1945.81	816.202	473.865	1009.36	1230.61	997.191	1830.32	4053.89	3567.57	3666.93	1624.83	1527.85	1962.18	2137.15	2106.82	1491.29	3727.46
B2RQQ5	34	32	2281.85	3.9836e-11	MAP1B	microtubule associated protein 1B	189052	229431	207161	150628	148689	136108	108034	90052.5	98927.2	181919	165370	170394	121940	121408	136540	90031.2	90517.4	87102.4	167172	177941	203966	122739	97307.9	113526	81798.5	85329.6	81128.3	103535	65632.1	142344	109195	109495	128537	142807	114054	126812	167778	176055	216470	116587	127345	95884.4	122702
B2RRE0	16	16	1161.81	1.05522e-10	AKAP12	A-kinase anchoring protein 12	47409.2	59013.7	47411.2	34258.5	37537.4	35355.4	17930.8	18911.7	21295.3	49116.8	52874.9	53169.3	28047.1	29929.3	33108.8	28045.3	24058.7	24131.2	48888.3	40620.2	43274.3	22894.2	23626.6	23011.3	29487.1	33035.2	25843.6	25963.9	16881.7	32577	24834.9	27642.6	33388.5	23702.1	23952.4	27297.9	45298.8	56291.4	67546.7	26815.8	31392.8	23250.5	38222.4
B2RRX2	3	3	157.37	7.02576e-11	PPP3CA	protein phosphatase 3 catalytic subunit alpha	13121.6	14270	13080.3	9896.06	10606	9114.9	8285.88	8544.86	7699.76	14575.6	11725.1	12368.1	9547.91	8940.91	9340.71	7407.24	7423.16	6930.97	13668	14435.6	12814.7	7833.64	7730.73	7359.2	8589.45	8874.69	8690.27	7186.09	4082.15	8987.71	7173.92	7810.31	8607.83	10952.8	10822.3	9870.11	13442.6	12482.8	15712.6	9128.75	9378.1	6559.46	10095.2
B2RSC8	4	4	346.51	5.98139e-07	Nedd4	neural precursor cell expressed, developmentally down-regulated 4	10053	9438.49	8482.36	8933.78	9224.16	8177.49	11424.3	11238.2	10665	9266.71	8266.21	9040.95	9370.36	8631.68	8296.46	10762.7	10147.1	11601.3	7098.07	7011.39	6603.79	10772.2	9680.36	10002.9	8622.49	9007.75	8001.08	5505.56	2700.01	5828.37	6476.34	6792.7	7722.57	15101.3	14233.5	13671.2	8546.39	8800.33	11485.7	8958.99	9053.75	5826.13	14668.3
B2RSH3	2	2	171.47	1.77636e-15	CNN1	calponin 1	2991.71	3198.19	2773.7	5610.11	7716.32	5667.05	10499.3	10788.5	11277.4	1402.62	1118.56	1552.09	13364.6	12912.7	13305.9	11874.1	13781.8	13216.6	1341.43	2107.33	2010.71	9913.79	9753.73	9373.75	17532.5	18465.9	19424.6	1638.43	914.888	1905.85	4066.92	5682.32	5351.78	13878.6	13664	14456.2	1293.6	1190.83	1971.79	12777.9	13544.1	9344	16182.9
B2RT97	2	2	99.89	1.64123e-08	PSMD13	proteasome 26S subunit, non-ATPase 13	7254.96	10067.2	9205.45	17523.4	15667.2	15294.8	18145	13504.2	14817.3	7730.07	7044.71	7413.08	19218.6	18268.4	23747.8	10442.9	9669.19	11286.4	7605.84	7484.82	7044.2	12022.7	8575.5	11365.8	12596.7	13207.2	11219.3	3973.21	2879.85	6325.21	12703.2	11537.4	14443.9	23985.3	17103.5	18993.9	7129.19	7499.91	9417.64	18374.9	19161.7	16676.7	14232.4
B2RTM0	8	8	547.48	3.33067e-16	Hist2h4	histone H4	823535	1.00329e+06	859412	1.01631e+06	852365	945612	1.24608e+06	1.26653e+06	1.21238e+06	831847	792873	815171	1.06484e+06	1.00415e+06	992965	770241	723375	766382	256999	258158	232707	638377	601083	602752	634390	650670	615021	451013	287004	590515	736754	627684	893007	1.64716e+06	1.6041e+06	1.55412e+06	767186	844104	1.0356e+06	1.01809e+06	1.05325e+06	697303	1.04975e+06
B2RTP7	4	3	205.28	3.68461e-12	Krt2	keratin 2	34779.1	43934.1	40110.5	26265.5	27125	31956.5	17873.1	20345.6	21067.6	29234.5	32072.5	27368.6	27842.5	35543.8	35839.3	34611.9	27417.6	27915.2	29158.9	29447.1	26140.2	62349.4	67922.5	59846.9	11058.5	10460.7	10573.1	19047	12568	27560.6	19040.6	19974.9	30178.7	23625.8	25768.4	27006	26962	34144.9	34769.3	26620.2	37281.8	25167.9	47171.8
B2RUC7	3	3	200.61	2.70361e-07	STRAP	serine/threonine kinase receptor associated protein	8376.54	8250.8	7756.16	6985.54	7305.09	6700.69	6946.95	7536.97	7698.76	8661.74	7275.74	7419.66	7686.92	7534.98	7790.51	7285.55	6691.68	6091.08	8742.93	10084.8	9860.35	4841.33	5575.87	5472.21	7276.4	7340.08	7040.93	4587.45	2360.26	5329.38	5064.01	5379.49	6327.92	9182.94	9545.83	9868.84	7988.45	7745.86	9425.99	7349.46	7903.43	5470.83	9929.32
B2RUJ7	5	5	290.68	1.13288e-11	XDH	xanthine dehydrogenase	2688.81	3015.67	3626.45	4914.1	6536.57	5632.7	10611.7	10782.1	9918.48	3925.76	4538.49	4623.41	8560.2	10200.6	8837.17	12389.8	10271.6	9835.94	3734.22	4116.98	4799.04	9291.7	9212.74	9281.06	9800.91	11189.2	10906	1472.54	862.677	2491.79	3562.37	4813.55	5319.35	14027.3	13655.9	12714.2	3620.6	4831.74	5873.62	8184.4	10699.4	6205.84	16885.8
B2RWH3	4	3	303.88	5.82136e-10	Hist2h2aa1	histone H2A	438977	571340	542082	664216	576600	559983	1.15478e+06	985758	987027	461379	451441	466403	992593	766383	933654	618875	556323	530542	337278	315012	307425	603930	525872	501232	582724	649794	550959	240408	163440	372473	481508	424610	528830	1.52646e+06	1.24849e+06	1.26524e+06	425515	480611	592522	949018	803858	655653	843451
B2RWX2	6	6	338.07	4.44089e-16	C4A/C4B	complement component 4B (Chido blood group)	14009.2	14748.8	13443	27207.4	29216.1	27755.9	41464.7	41797.7	42666	19485.9	16722.5	16646.6	36237.5	37484	37457.6	53192.7	51415.8	46533.3	19902.6	21279.7	18731.8	30107.9	29137.9	29242.2	35953.2	38329.9	34813.7	7672.21	4219.09	9236.9	19723.4	21514.8	26211.8	54810.8	52938.1	54692.4	17971.3	17803	21148	34646.6	39316.9	26304.3	72495.1
B2RWZ2	3	3	180.63	9.88056e-10	MYO1D	myosin ID	6396.39	6660.65	6992.79	5234.76	4677.26	4846.52	4103.17	4402.36	4237.11	6510.63	6183.27	6107.05	4949.56	4831.79	4408.52	4057.64	3854.8	4079.58	6466.48	6696.71	7136.87	4336.64	4166.93	4543.35	4811.2	4489.69	5551.25	3503.01	1905.37	4804.85	3794.82	3444.35	4576.9	5423.83	5575.73	5431.43	6004.55	6582.8	7758.45	4732.28	5068.06	3095.86	5530.07
B2RXP4	3	3	157.7	3.40394e-13	CDH19	cadherin 19	7560.71	7864.59	6383.93	4534.1	4416.68	4555.47	2846.72	2623.11	2934.83	8002.64	8019.91	7554.69	4434.47	5010.17	4356.12	2627.61	2650.12	2382.45	7471.93	7277.89	8993.52	4507.7	4372.46	4701.2	3938.37	4317.1	4647.45	4140.66	2249.78	4386.5	3286.9	3252.45	4302.05	3762.99	3322.25	3762.08	7380.58	8538.12	9597.55	4239.79	5255.16	3059.06	3581.12
B2RXY7	6	6	342.98	1.40261e-08	CBR1	carbonyl reductase 1	37866.5	35841.5	33139.8	28148.4	29960.6	28765.8	21098.1	21855.1	21456.1	33899.3	30004.2	31294.4	26994.6	25473	26562.9	24732	26116.7	29344.6	30141.8	32999.4	29073	28400.9	28648.6	28322.1	23501.5	23140.4	21487.3	20737.7	10253	22770.9	20405.5	22063.1	27165.6	27888.8	27680.1	27504.1	31264.3	31942.9	39756.6	25809.5	26718.6	18653.6	33706.8
B7ZNM3	4	4	256.9	1.45575e-09	ART3	ADP-ribosyltransferase 3	96830.9	88574.7	75100.4	52222.1	51288.4	57135.6	31644.4	31048.1	30330.4	80958.6	74400.9	75126.4	54472.8	51012.3	48902.2	38292.6	42173.5	33194.1	64622.8	67682.2	90697.4	58330.2	49807	57102.5	34025.3	41363.6	40108.1	53029.9	25338.1	51602.6	37857.3	37769	53957.1	41829.7	39323.4	38879.7	74665.6	79208.3	95441.2	52081.4	53506.7	34341.2	52188.2
B7ZP22	3	3	196.48	1.09687e-08	HNRNPA2B1	heterogeneous nuclear ribonucleoprotein A2/B1	13751.6	12330.6	13020.6	29652.6	20276.8	25406.7	47700.3	53210.2	40303.5	9247.03	12050.2	13497.1	27241.4	22461.8	29294.1	34456.1	30158.7	27823.3	30502.7	19701.5	24540.6	24552.4	22576.2	25701.2	40631.9	32995.5	35653.1	7531.12	3527.35	8946.65	21496	14931.9	23993.3	63053.4	67392.5	51664	8528.24	12828.8	17146.9	26045.5	23560.2	20571.6	46959.5
B8JJN0	8	8	371.99	1.06803e-13	Gm20547	protein Gm20547	9923.46	11327.3	8464.24	20033.6	22032.7	20546.2	29416.2	28785	26220.7	10399.3	9393.92	10594.6	29771	27183.5	26718.7	31131	30862.9	32832.7	7346.73	8176.59	9748.93	19604.4	17888.9	18775.5	16396.1	17698.3	16038.2	5434.63	3240.34	5815.91	14522.9	16224.9	19403.2	38884.2	36457.1	33611.6	9590.95	10000.9	13459.4	28464.1	28512.8	18763	42427.7
B9EHJ3	6	6	350.49	4.70876e-08	TJP1	tight junction protein 1	13533.8	14382.2	14245.9	12255.9	10789.8	11683.9	10752.6	10002.6	9099.87	14040.1	13231.6	13902.4	11885.9	11088.4	11984.9	11265.4	11662.4	11041.4	13272.7	12477.6	13671.9	12930.6	12559.6	12822.3	9678.42	9849.95	10184.7	7411.86	4114.22	9788.58	8884.66	7945.62	11034	14213.4	12668.7	11664.9	12948.7	14086.6	17661.8	11364.1	11630.6	8416.35	15353.4
B9EHN0	11	11	773.42	7.97628e-06	UBA1	ubiquitin like modifier activating enzyme 1	82066.6	87979.7	80406.4	77717.9	75897.9	73449.9	71829.1	73010.2	74655	94507.2	83069.9	84109	77651.7	77277.8	78594.2	69151.5	65865.1	73589.7	83411.7	89249.2	80662	71252.6	67853.5	70098	69023.5	73311.8	65836.5	44944.1	25167.8	55248.5	56339.8	55891.4	69363.8	94948.3	92469.8	95698.3	87161	88437.4	106853	74242.7	81056.6	55192.3	94245.1
B9EIE9	3	3	162.06	0.000261136	ADSS	adenylosuccinate synthase	11848.8	11344.3	10992.1	11344	13330	11907.6	9521.03	8234.58	9799.65	11276.8	9046.88	10441.8	10339.9	9702.86	10661.9	9545.67	9608.92	10455.5	11552.8	10583	10746.2	9033.63	8376.97	8488.91	9752.14	10895.8	10011.3	6489.03	3245.19	7552.84	8223.54	9816.24	11245.2	12585.5	10429.4	12561.9	10400.2	9631.44	13265.4	9885.97	10177.3	7487.22	13009.6
C5I8Q2	7	7	449.88	1.12719e-10	DMD	dystrophin	20936.5	19711.2	18235	16054.4	15433.9	14254	12394.5	13198.6	12200.8	21265.6	19549.5	20334	15675.9	15171.3	14286.4	12055.6	12040.2	13348.4	21521.8	24314.4	25012.2	15057.7	13575.3	14382.6	11811.1	12028.4	13317.4	11465.9	5638.65	12529.5	11638.3	11365.6	13461	16383.8	16716.4	15639.9	19612.6	20812.7	25832.5	14987.7	15913.2	10032.6	16430.3
C6KIA0	23	23	1918.82	6.43202e-08	ALB	serum albumin	9.99661e+06	1.11969e+07	9.75591e+06	1.99956e+07	2.03888e+07	1.71233e+07	1.57038e+07	1.53955e+07	1.49934e+07	9.76301e+06	9.03545e+06	9.59571e+06	1.41519e+07	1.28292e+07	1.23963e+07	1.57616e+07	1.81069e+07	1.52423e+07	8.76763e+06	9.04115e+06	1.09823e+07	1.30748e+07	1.11765e+07	1.14654e+07	1.16977e+07	1.19759e+07	1.50811e+07	5.47469e+06	3.20303e+06	6.70344e+06	1.44954e+07	1.50144e+07	1.61707e+07	2.07582e+07	1.94989e+07	1.92196e+07	9.00412e+06	9.61928e+06	1.21905e+07	1.35306e+07	1.34565e+07	8.70523e+06	2.14811e+07
D3YUK4	3	3	178.35	0.00422806	NDUFB10	NADH:ubiquinone oxidoreductase subunit B10	9408.72	11705.2	9295.36	9594.53	10563.1	9379.97	10709.8	11433.8	10483.6	10734.2	9085.54	10076.9	10659.6	10901.4	10840.8	9314.62	9307.81	9491.09	9004.54	9329.82	9834.74	11852.5	11134.5	11370.9	9155.65	9632.63	8475.25	5152.73	3348.45	6386.99	6955.34	7778.68	8858.15	14156.9	14481.3	13438.7	9899.83	9672.6	12801.8	10191.6	11434.5	7612.88	12694.7
D3YUQ9	6	6	333.52	7.27739e-08	EEF1D	eukaryotic translation elongation factor 1 delta	20328.6	18910.4	17107.2	19672.7	19543.8	19126.5	29458.6	31405.4	31504.9	19787.2	17712.9	18908.4	22377.7	20888.8	19898.8	25938.2	28109.9	22457.3	20509.8	20767	24014.9	20585	19647	20156.3	26725.3	26984	28910.9	11133.1	5409.6	11754.6	14261.3	14392.1	18062.5	38940.3	39776	40385.3	18249.1	18857.4	24021.4	21395.3	21910.3	13973.8	35350.6
D3YUS0	13	9	983.36	1.22791e-12	DPYSL3	dihydropyrimidinase like 3	108245	118447	104023	86910.7	94636.3	84752.2	52267.1	53009.7	55458.9	105889	97053.1	101154	73887.3	70289.7	69896.3	57218.1	57073.1	60265	71319.7	69581	78978.4	78255	70929.6	76036.7	52230.9	57662.6	54090	59280.8	33883.6	71476	63004	69690.4	80037.3	69090	67138.6	71091.3	97657.7	103324	128507	70643.6	73726.7	49084.2	77981.3
D3YV43	6	6	324.59	4.56302e-14	RPS3	ribosomal protein S3	21335.2	24338.2	22434.5	29896.7	28224	27463.2	49277.8	51537.7	50443.5	21969.7	20449.3	19836.2	33138	31533.1	31615.8	39311.2	34818.8	41627.3	24472.9	24112.3	25250.5	28711.5	28073.2	28383.8	41335.1	41446	41908.3	11684.3	6962.3	15415.1	21673	20784.2	25935.4	65138.6	65274.3	64662.1	20261.9	21770.6	25200	31683.2	33075	22202	53576.4
D3YV99	4	4	210.17	0.000130591	COPS4	COP9 signalosome subunit 4	11805.9	10793.8	10882.1	9835.8	10205.6	9056.78	8313.93	9199.33	7372.77	12314.4	10903.9	11287.2	10226.3	9027.62	8758.58	8129.14	8820.4	8154.23	11484.1	10099.2	14395.6	8855.59	9083.35	9098.18	8230.65	8658.72	9027.5	6465.57	3087.72	7477.26	7130.24	7515.44	8552.94	10989.9	11651.2	9450.96	11357.2	11608.4	14339.3	9777.34	9469.06	6150.66	11079
D3YVF4	2	2	95.05	5.42768e-09	RPS14	ribosomal protein S14	18315.1	14290.6	13052	16186	14827.5	16288.6	30377.1	32116.6	29722.2	12099.5	12951.8	10388.1	17621.5	19988	18483.8	26247.7	22967.4	24505.6	13589.9	14855.5	18479.5	15362.2	15834.6	14253.4	25393	25275.3	24848.5	10030.4	4088.02	8968.26	11733.7	10919	15382.5	40154.4	40676.7	38100.1	11159	13788.7	13197.2	16847.9	20965.4	12980.1	35772.4
D3YVN7	2	2	91.06	6.47943e-05	Gm9755	Tu translation elongation factor pseudogene	12134.6	13010.9	12193.3	10244	8794.86	9788.71	10025.4	10697.2	10459.3	10965.5	8979.53	10278.4	8871.06	9653	10061.8	8562.15	8482.08	8770.36	12249.9	12148.1	11159.6	10706.4	9667.52	9691.91	11281.5	11028.5	9516.31	6645.55	3721.96	8378.19	7426.14	6476.56	9244.15	13252.2	13548.3	13407.5	10113.1	9559.74	13057.8	8481.62	10125	7065.86	11669.2
D3YW21	2	2	110.55	1.47851e-10	PLEKHA4	pleckstrin homology domain containing A4	2891.7	2782.15	3014.7	1672.91	2125.81	1847.44	1214.8	1040.97	947.224	3532.52	3359.67	3033.99	2512.23	2646.89	3233.6	2388.25	2585.44	2712.53	3256.13	3598.85	2648.59	1211.75	1232.07	1329.96	1248.43	1633.66	1400.01	1583.65	795.874	2071.45	1212.74	1565.45	1744.67	1605.8	1318.42	1214.22	3257.93	3576.75	3854.41	2401.95	2776.32	2270.78	3254.89
D3YW48	5	5	357.38	1.35105e-07	CAPNS1	calpain small subunit 1	63510.7	76551	63077.3	53241.1	61508.8	60216.8	44074.9	42281.5	43600.1	53539.9	53106.3	50706.4	42905.8	47628.8	52286.7	39829.4	38516.5	41177.9	60601	62145.6	61637.9	51640.1	46251.9	50051.5	40508.3	45282.4	36781.4	34781.9	21898.5	43341.4	38596	45295.2	56866.8	58261.1	53550.9	55889.9	49378.2	56537.8	64417.9	41022.2	49957.7	36718	54282.6
D3YWF6	3	3	303.68	1.20254e-08	Otub1	OTU domain, ubiquitin aldehyde binding 1	19358.7	21175.9	19853.5	15592.8	15055.9	16954.6	13268.7	13850.6	14293.6	22724.7	20017.4	22928.9	18406.2	17919.8	18094.4	13992	11907.7	13438.5	19836.9	18399	16617.4	15218.9	14409.6	14385.4	15249.6	15439.6	15028.9	10601.9	6057.66	13641.7	11303.6	11087.2	16011.4	17539.4	17542.2	18322.6	20958.2	21310.8	29129.1	17598.2	18796	12706.7	19069.4
D3YWL7	3	3	150.24	0	ARHGDIB	Rho GDP dissociation inhibitor beta	15652.8	16964.2	14895.2	58900.5	54715.2	58729.5	62413.4	63973.2	62959.7	21203.2	18757.4	18924	79974.2	80499	85478.4	45539.5	44621.9	43963.2	17586.2	16555.5	16536.8	32313.2	32221.6	32879.7	72953	76372.9	71414.5	8572.34	4852.85	10234.7	42698.6	40292.4	55462.3	82502.1	81024.1	80706.4	19555	19969.4	24041.2	76463.3	84435.2	60026.7	62064.8
D3YWW3	9	9	556.38	1.11866e-07	FSCN1	fascin	58057.8	52787.2	48441.6	45598.7	45025.9	43359	31239.5	33143.6	33104	43250.9	39903.1	42094.5	36088.7	32882.3	31020.2	25540.8	24459.1	27730.5	33654.6	32366.3	48766.1	43103.3	38479	40447	23975.5	25197.8	26043.5	31795.6	15100.5	33285	33055.7	33157.2	40946.9	41294.4	41977.5	42435.1	39888.9	42481.4	53477.2	34504.4	34490.2	21783.8	34809
D3YX34	11	11	701.16	3.48958e-05	DCTN1	dynactin subunit 1	17712.8	23867.2	12896.4	10961.9	11023.9	12518.4	9218.74	10488.5	12652.7	11084.5	10575.2	12114.1	8356.29	10389.6	9830.41	11781.4	9574.91	10211.3	17587.5	18009.2	19801.7	9118.54	9584.13	10451.4	11205.5	9834.16	10321.5	9700.51	6827.55	8861.32	7946.58	8118.01	11822	12185.9	13284.1	16219.2	10222.9	11258.5	15389.8	7989.45	10897.6	6903.34	16056.6
D3YX76	7	4	399.55	6.654e-07	GSTM1	glutathione S-transferase mu 1	23166	20712.9	19394.6	16232	14129.8	14197.1	18133.6	18528.7	19364.6	18351.8	16599.3	16701.2	21175.2	19238.4	20375.4	22726.7	22399.4	21237.3	14877.4	16174.3	17172.8	22071.4	22536.3	23303.4	17351.4	18850.3	20105.3	12686.9	5925.23	13326.4	11767	10405.2	13407.3	23970.2	23467.2	24823	16925.3	17671.8	21217.4	20245.6	20179.2	14308.5	30973.7
D3YXG6	2	2	95.54	6.3887e-06	ARPC2	actin related protein 2/3 complex subunit 2	2890.35	5016.03	4073.38	4412.26	3849.45	5620.51	7676.82	8251.88	8279.13	5132.71	4611.31	4607.99	8019.98	8461.01	8465.11	8143.24	5450.92	5878.2	7250.65	4986.1	5088.88	4204.37	4436.22	4287.33	9159.05	9401.97	8663.15	1582.91	1434.91	2798.88	3198.57	2834.74	5307.83	10147.7	10451.3	10612.8	4733.73	4909.27	5854.03	7667.9	8874.74	5944.57	11098.3
D3YY36	2	2	113	3.475e-14	1300017J02Rik	RIKEN cDNA 1300017J02 gene	1984.34	2341.94	2215.82	6706.57	6350.4	5872.21	6811.03	7356.86	6578.87	3178.41	3040.53	3480.18	9717.55	8028.89	7867.59	9998.25	9672.69	9931.71	2022.27	1804.4	2380.71	4718.85	3866.23	4370.88	4666.89	4749.28	5383.8	1086.73	669.945	1522.53	4861.78	4676.46	5545.53	9003.26	9317.7	8433.27	2931.35	3237	4421.25	9290.94	8421.5	5524.97	13626.4
D3YYE1	4	3	243.01	8.45932e-07	Anp32a	acidic (leucine-rich) nuclear phosphoprotein 32 family, member A	14751.8	14984.6	13996	23705.9	23354.8	20843.1	20345	26971.1	21997.8	17178.7	18262.1	17707.6	18727.3	19268.9	22100.3	17992.8	15217.6	17946.3	13770.8	12360.9	11700.4	18955.9	18857.8	20138.2	20086.2	17848.7	16702.7	8078.89	4286.55	9616.88	17185.1	17198.6	19683.6	26893.3	34159.8	28198.4	15843.4	19442.1	22495.8	17905.2	20211.1	15519.8	24522
D3YYM6	3	3	282.42	1.81305e-11	RPS5	ribosomal protein S5	22115.9	24407.9	22893.2	28978.7	29834.9	27351.7	45416.9	42212.1	46730.7	18651.2	17157.9	17533.6	29941.8	28367.6	31500.8	37679.7	30945.5	36803.6	19091.4	18612.2	18323.9	31263.6	26927.1	26964.1	33098.5	36571.4	30533	12111.9	6982.24	15730.2	21007.5	21970.5	25830.1	60035	53463.1	59902.8	17201.4	18266.6	22274.9	28627.3	29754.7	22121.3	51352.8
D3YZ06	5	5	277.62	2.23816e-10	HSPB1	heat shock protein family B (small) member 1	169212	147912	140485	132107	137407	120955	93904.2	95138.1	99571.3	146532	136875	148034	147659	135494	136837	95547.1	99666.9	108138	201757	210297	242781	151806	145422	145639	125381	121940	132240	92669.5	42312.4	96529.6	95768.1	101187	114226	124129	120496	127638	135142	145719	188064	141176	142119	96092.7	130219
D3YZ62	4	4	198.02	6.30203e-07	MYO5A	myosin VA	3347.02	4434.17	3586.56	2286.88	2423.46	2832.63	1980.59	1845.24	1999.7	3746.44	3645.59	4024.31	2177.61	2524.98	2546.45	2090.47	1557.9	1335.77	3701.84	3448.08	2965.39	2166.92	2268.53	2278.04	2280.7	2454.94	1772.71	1833.01	1268.46	2464.38	1657.82	1784.64	2675.05	2618.07	2337.06	2563.36	3455.23	3881.15	5112.52	2082.01	2648.45	1788.23	2849.06
D3YZ68	6	2	297.48	2.9856e-07	EEF1A1	eukaryotic translation elongation factor 1 alpha 1	100471	117887	118579	163356	116413	125703	214581	189548	192601	90208.7	87708.9	90881.7	186136	128327	134113	179605	178393	163843	108562	93193	106810	123097	122936	113991	162407	176653	163205	55023.7	33723.3	81477.4	118421	85727.2	118710	283647	240069	246889	83196.6	93376.2	115457	177965	134602	94180.2	244780
D3YZA5	3	3	170.77	4.06576e-05	ILK	integrin linked kinase	11427.3	10440.7	10785.4	9585.9	10008.4	10064.6	10905.3	10659.8	10534.6	11148	10406.8	10677	8972.05	9562.05	9284.96	11125	11588.7	10895.2	11702.7	11025.9	11602.3	11113.3	10630.4	10284.4	9950.27	10996.8	10182.4	6258.19	2986.7	7410.84	6949.08	7370.2	9504.7	14415.3	13501	13504	10281.5	11079.2	13564.2	8578.17	10029.6	6520.3	15162.1
D3Z148	4	4	183.02	3.93658e-06	CAV1	caveolin 1	235522	305967	258046	216244	216881	210221	236247	190796	210730	195771	236233	192150	196409	189702	197276	268986	261186	255591	162242	174802	157407	244955	246064	232586	176988	197553	181785	128985	87526.2	177308	156761	159712	198526	312286	241650	270130	180554	251498	244109	187786	198978	138536	366596
D3Z1Z8	3	3	209.14	3.94429e-12	STMN1	stathmin 1	32571.7	38799.2	36666.6	30464.9	30339	26978.3	12928.7	16249.1	14929.9	41825.9	39652.4	40747.8	24024.9	24320.2	24421.7	13506.6	12875.3	13093.5	30675.6	27931.8	37789.7	24712.5	23073.9	23552.1	18315.5	19228	20614.6	17838	11099.1	25194.2	22084.9	22341.7	25477.4	17090	20580	19138.2	38574.7	42214.5	51766.4	22970.2	25509.4	17150	18407.8
D3Z227	3	3	140.65	5.02576e-10	COMT	catechol-O-methyltransferase	2247.94	2626.01	2752.28	2374.63	2538.88	2660.85	2912.56	3003.36	2770.9	2544.2	2440.07	2708.02	1435.89	1398.79	1502.05	2748.69	2557.18	2483.01	3242.52	3022.02	2747.79	2495.41	2569.43	2582.22	3291.15	3351.59	2982.72	1231.1	751.207	1891.13	1721.43	1869.64	2512.82	3850.02	3803.85	3551.94	2346.44	2597.73	3440.29	1372.85	1467.19	1054.8	3746.14
D3Z2H2	4	4	212.91	3.7194e-11	CTNND1	catenin delta 1	9155.61	9451.5	8414.82	6402.12	5902.86	6609.34	4846.99	5312.59	4922.46	9441.85	8808.92	9008.97	5636.92	5331.16	5986.13	4963.03	4397.56	5621.51	8814.03	8622.97	8132.08	5308.12	5580.44	5589.57	5223.67	5110.5	5117.87	5014.11	2703.74	5781.95	4641.07	4346.89	6241.65	6407.06	6728.57	6309.98	8707.92	9378.1	11445.1	5389.46	5591.85	4203.72	6764
D3Z2M7	7	4	408.68	8.88178e-15	GNAO1	G protein subunit alpha o1	43702.8	41240	36768	28357.9	30895.7	27946	14896.6	14097.2	14280.9	40654.6	38049.1	38330.2	25169.5	24097.3	25330.6	14433.1	14708.1	15613.1	34804.4	39381.2	37724	25400.2	22175.7	23759.9	19697.4	21860.3	22113.5	23934.1	11797.3	25263.9	20557.5	22751.7	26391.3	19691.3	17854.6	18306.4	37494.4	40507.6	48695	24064.6	25275.7	17788.2	19670.5
D3Z2Y7	2	2	108.91	1.87564e-08	GPX3	glutathione peroxidase 3	19282.8	23532.6	19965.6	29671.9	23846.9	25584	33585.1	33756.9	31139	21489.5	18063.3	19971.7	34966.6	32784.2	31419.3	29954.4	34507.1	35299.9	19348.9	21186.7	19774.9	31742	31897.1	29622.8	24405.2	25605.5	23488.1	10560.3	6731.84	13718.7	21510	17560.9	24160.7	44395	42754.2	39916.3	19819.1	19230.5	25372.2	33431.5	34387.3	22064	40824.2
D3Z315	2	2	87.13	2.32888e-05	COPE	coatomer protein complex subunit epsilon	5342.22	5144.93	4543.3	5407.63	5791.58	5351.29	7607.98	7516.1	7309.18	3792.36	3387.74	4028.24	5037.53	5088.09	5748.62	5321.22	6190.07	7058.92	3483.49	5767.75	4548.62	5232.77	4627.14	4486.71	6581.16	6340.94	7222.45	2925.69	1471.78	3121.77	3920.14	4264.94	5053.59	10056.7	9519.38	9369.44	3497.57	3606.64	5117.51	4816.38	5336.89	4036.93	7252.17
D3Z3G6	5	3	315.5	1.13028e-09	MAPK3	mitogen-activated protein kinase 3	74688.9	93892.5	73585.5	57367.2	58660.4	60155.7	37927.1	38136.9	37483	85526	75516.1	75281.1	58020.7	52130.9	55006.9	41506.8	38905.3	36922.8	80217.1	76130.8	98122	57754.5	52810.2	55625.9	52657.4	63822.5	61471.3	40903.7	26859.3	50561.7	41587	43197.7	56809.2	50134.6	48301.7	48048.5	78877.9	80395.6	95637.7	55473.5	54680	38628.2	56568.7
D3Z3Q3	2	2	151.63	2.18142e-07	SMTN	smoothelin	9025.68	6689.24	7006.38	9712.46	7897.39	8160.78	11030.7	11330.1	10773	8248.21	6313.14	6604.36	10776.1	10116.5	10070.6	12712.5	10461.9	11939.7	7228.92	6898.44	6668.3	14287.2	12559.9	13922.5	9840.5	9543.75	9144.81	4942.96	1913.55	4814.2	7040.83	5815.66	7706.79	14581	14349.9	13809.6	7607.06	6721.07	8390.24	10303	10611.2	7072.01	17325.6
D3Z4A4	5	5	280.63	4.63411e-07	PRDX2	peroxiredoxin 2	185890	210420	186673	159982	156026	148114	180978	171410	170077	184449	167840	185208	208041	201927	195741	153827	151132	168232	199877	211436	223296	192329	179694	188375	160339	159463	152481	101804	60193.6	128266	115975	114898	139875	239228	217097	218017	170111	178685	235289	198908	211801	137458	209647
D3Z4B2	2	2	121.09	9.12319e-09	NAPG	NSF attachment protein gamma	14566.9	11597.9	11153.2	8326.27	8681.13	9330.8	7694.38	8783.85	8112.04	16361.3	14748.7	14566.5	13135.4	11525.2	12102.6	6659.56	6616.95	7159.68	11926.9	13255.3	16560.5	9781.46	9510.25	10446.3	6829.21	6696.21	8007.85	7977.63	3317.74	7663.54	6035.94	6392.81	8811.72	10170.9	11125	10398.6	15089.5	15701.6	18505.4	12558.8	12088.7	8498.99	9076.18
D3Z4U3	3	3	163.27	4.16238e-07	UBE2K	ubiquitin conjugating enzyme E2 K	11830.2	13485.9	12178.2	10261.7	11689.6	10902.1	11323.9	11455.2	11557.7	14568	13838	13673	12558	11969	11565.8	9234.57	11189.5	9234.33	14234.5	14538	15823.6	9718.13	8795.27	9442.42	11781.1	12314.6	13483.2	6478.88	3857.85	8367.85	7438.97	8608.22	10295.6	14968.7	14508.4	14815.5	13435.6	14732.2	17370.3	12006.7	12554.2	8121.97	12585.6
D3Z5G7	7	2	459.2	0	Ces1b/Ces1c*	carboxylesterase 1C	24277.5	23392.4	20363.2	37078.1	38579.1	36325.5	50963.4	46877.5	46971.5	101477	94235.7	95227.9	201154	200366	195714	168412	145400	157843	19046.9	20266.8	20030.4	27082	26351.7	28260.4	27889.4	27562.8	27653.6	13295.7	6691.73	13991.9	26879	28409.8	34304.7	67366.8	59372	60211.6	93588.9	100325	120978	192323	210164	137439	229525
D3Z656	3	3	169.44	1.20954e-08	SYNJ1	synaptojanin 1	6745.17	6774.69	7330.89	5500.9	4394.4	5759.52	4122.8	4135.2	3990.98	9142.37	10117.7	7954.84	5467.25	5043.83	5635.1	4050.94	2832.94	3225.09	7507.68	6336.22	6065.89	5657.58	5602.7	5269.08	4284.35	4290.62	4098.38	3694.02	1938	5037.17	3987.76	3236.05	5439.11	5449.79	5237.36	5115.93	8431.72	10771.5	10105.9	5227.23	5290.47	3957.22	5520.94
D3Z6S5	2	2	107.24	6.12306e-09	PLEKHB1	pleckstrin homology domain containing B1	43531.4	28453	29987.5	25510.9	30305.8	24755.4	13735.9	14888.4	14494.1	37493.7	35072.5	36582.9	24105.1	21627.6	21607	16842.6	16708.7	14985.1	33875.6	41248.2	50420.5	21687.6	19311.8	21188.6	16431.8	16301.4	18851.7	23840.2	8139.39	20604.9	18493.5	22317.3	23378.3	18157.1	18856.7	18579.7	34579.2	37338.7	46475.2	23046.9	22685.1	15173.3	22954.4
D3Z6T6	2	2	107.83	1.04233e-11	PI16	peptidase inhibitor 16	2106.79	2400.27	2009.25	4648.14	5021.71	4556.7	8700.46	8155.73	9519.97	2587.85	2405.68	2830.6	2691.06	3339.57	3168.15	7362.86	7315.96	5138.63	1174.89	1267.74	1736.2	7057.13	5114.71	6254.58	5195.69	5440.83	4953.14	1153.79	686.633	1380.59	3369.56	3698	4303.21	11500.8	10329.5	12203.4	2386.69	2561.12	3596.02	2572.92	3502.87	2224.81	10034.7
D3Z6W1	4	4	235.7	0	MAP6	microtubule associated protein 6	17895.3	19424	17094.3	11933.9	12128.1	12114.6	1596.17	2114.14	1911.01	22159.6	19675.5	20817.5	7702.13	7763.44	7566.56	1662.79	1737.61	2097.63	16672.7	16748	14612.7	8399.68	9433.16	8263.33	9048.94	9033.83	9033.02	9800.44	5556.52	11745.8	8651.23	8931.17	11440.7	2109.92	2677.63	2449.67	20437.1	20946.8	26446.7	7364	8143.06	5313.56	2266.18
D3Z7Q5	2	2	102.17	0.000291633	PDCD5	programmed cell death 5	7857.48	8251.29	6913.13	7047.9	5998.87	6680.09	5436.39	6771.01	5418.76	7600.7	6368.21	5648.54	6454.7	7372.01	6978.16	5036.59	5329.37	6372.86	8460.71	8719.79	8231.09	5079.44	5391.96	5798.38	6353.47	5529.9	6202.65	4303.18	2360.4	4750.12	5109.22	4417.59	6308.46	7186.17	8575.71	6946.17	7009.88	6779.69	7175.95	6171.34	7732.49	4900.37	6864.26
D6RGQ0	3	3	198.47	1.1402e-13	CFH	complement factor H	6985.79	6149.82	6674.81	16379.1	17565.8	13816.5	20435.8	22945.8	21189.1	10225.8	9777.64	8476.95	18161.2	18576.2	18337	25892.6	26806.2	24049.8	7663.84	7740.49	9662.16	13831.5	14469.6	13385	20602.2	20743.9	21689.5	3825.8	1759.24	4586.37	11873.7	12935.5	13047.9	27013.4	29061.6	27161.7	9430.94	10409.4	10769.2	17363.9	19484.5	12877.1	35288.5
D6RI86	13	11	826.44	2.57563e-09	GDI1	GDP dissociation inhibitor 1	110848	93698.3	82817.8	63266.7	65340.6	64317.1	53159.1	53920.1	50975.8	110605	101079	104948	79516.1	76119.8	74135.2	49391	56249.4	50423.6	103441	112950	148137	58908.5	57332.9	59684.7	57780.6	61452.4	70142.2	60706.6	26803.7	56905.4	45863.8	48117	60739	70269.2	68291.6	65344.5	102007	107610	133327	76025.3	79841.9	52060.9	67314
E0CX64	2	2	124.96	5.26441e-06	INPP1	inositol polyphosphate-1-phosphatase	6457.08	7913.88	8484.99	4902.61	5047.07	5164.87	4588.93	4340.04	4258.27	4797.72	4877.59	5169.36	5191.37	4856.85	5285.58	4559.88	4278.36	3996.15	6252.54	5810.25	5493.05	6505.5	4938.25	5226.39	3978.86	4914.44	4016.53	3536.25	2263.88	5830.17	3554.03	3716.68	4877.54	6065.95	5496.81	5458.56	4424.79	5192.76	6567.2	4963.46	5094.35	3711.77	6214.56
E0CXB1	4	4	259.32	1.46886e-06	PSMA6	proteasome subunit alpha 6	9229.38	8427.32	7953.82	9490.18	8872.81	8802.8	12639.3	12199.5	12611.1	7736.46	6805.05	6523.63	8834.6	8261.18	8358.09	7541.54	9668.45	8890.13	9843.26	9770.51	11721.2	9189.24	8722.37	9060.55	11020.6	11184.1	13620	5054.51	2410.75	5465.19	6879.69	6533.97	8313.09	16707.4	15451	16165.8	7135.1	7244.76	8287.67	8446.75	8665.14	5869.42	10278.2
E0CY23	11	10	758.71	3.70591e-09	HSPA4L	heat shock protein family A (Hsp70) member 4 like	13389.6	14115.7	12640.6	12032.8	12766.8	11608.4	9250.6	9175.51	9760.1	16280.7	13077.5	15047.6	12981.7	11537.2	11514.4	9040.68	9312.92	9151.72	15299.8	16056.5	17621.6	11859.4	11519.1	10748.2	9464.6	10207.6	10068.2	7332.87	4038.01	8685.58	8722.9	9401.52	10962.6	12228.1	11621.1	12511.2	15015.2	13922.5	19116.6	12411.8	12101.3	8085.91	12321.4
E0CY88	2	2	101.62	3.95696e-06	CYB5A	cytochrome b5 type A	39647.2	43285.7	42676.4	36788.8	37859.2	38466	51844	47931	49710	39567	40298.1	40487.1	45493.4	44199.3	43273.1	50910.4	42595	42218.2	39358.2	38635.6	37336	48696.4	48046.4	48470	39258.2	42877.8	42058	21713	12382.5	29323.6	26669.2	27879.6	36326	68530.8	60706.2	63721.9	36491.4	42901.9	51435.2	43496.2	46360.5	30388.3	69384.7
E0CYV0	4	4	250.7	9.24971e-08	Pcmt1	protein-L-isoaspartate (D-aspartate) O-methyltransferase 1	16657.6	17889.6	17690	14619.9	15022.2	15279.5	14729.5	14619.1	13355.8	17811.4	15915.6	16562.9	17932.6	15650.5	15796.6	13662.8	13148.2	14291.4	22703.1	25572.4	21522.4	15614.5	13041.3	13603.3	14658.1	15116.7	15220.1	9122.63	5117.59	12155.1	10598.3	11062.4	14429.5	19470.4	18515.6	17120.4	16426.9	16944	21041.7	17145.3	16415.8	11093.1	18620.8
E0CZ30	5	4	323.28	0	MYL1	myosin light chain 1	711.61	879.596	610.419	9700.48	9933.36	10332.5	4506.6	4711.63	5099.38	1668.91	1256.37	1463.9	18270.3	17520.8	17383.1	5051.49	4973.97	4907.94	1254.78	1486.9	1469.89	5809.55	5661.97	5700.82	20153	18836.6	19232.4	389.717	251.621	419.428	7032.15	7314.96	9757.67	5957.12	5967.43	6536.76	1539.18	1337.55	1859.75	17468.3	18377.6	12207.2	6884.57
E0CZ72	2	2	104.02	0.00214726	KIF2A	kinesin heavy chain member 2A	4700.89	9171.71	6585.39	3593.17	2870.43	3683.33	2903.58	3605.07	3872.31	5162.98	6135.81	5602.95	4193.2	3371.97	3454.61	3255.88	2830.14	2588.77	8550.37	4452.03	4005.54	3054.42	3682.23	4363.82	4853.97	4503.38	3613.25	2574.46	2623.7	4524.93	2604.79	2113.79	3478.42	3838.14	4565.94	4963.81	4761.65	6532.27	7118.04	4009.11	3536.85	2425.98	4437.37
E9PUM3	6	3	336.9	2.55351e-15	PYGM	phosphorylase, glycogen, muscle	3215.36	3425.77	3134.66	4808.45	4789.72	4070.98	10077.4	10506.2	10084.7	2294.26	2328.92	2206.58	6056.47	4943.94	5059.54	5730.93	5808.83	6718.02	2557.17	2456.29	2496.29	4941.25	4949.18	5115.04	7028.68	6335.51	6318.03	1760.91	979.991	2153.88	3485.78	3527.16	3844.51	13321	13306.5	12927.3	2115.92	2479.4	2803.26	5790.59	5185.69	3553.03	7810.56
E9PUU2	4	4	193.1	4.49544e-06	CLU	clusterin	28162.7	17104	29440.1	42630.7	37993.5	36241.5	77133.4	75236	71096.3	34070.2	57471.8	48233.8	44709.4	43944.7	53127.6	52698.5	53204.3	55130.6	32141.5	39950.4	34455.7	44029	50743.1	40870	62771.8	62585.6	54022.7	15423.4	4892.85	20228.7	30904.1	27978.5	34225.4	101960	95288.9	91136.5	31421.9	61185.3	61276.7	42746.6	46093.5	37308.5	71821.7
E9PV24	9	9	651.49	2.498e-14	FGA	fibrinogen alpha chain	49560	42866.7	36481.8	127254	119192	118658	133199	138258	134852	64849.1	56952.5	59984.1	175800	164446	157407	201698	200668	197618	47657.4	45895.7	62957.4	96334.4	97032.6	98139.2	158036	164204	176271	27141.8	12262.6	25067.2	92249.7	87773.4	112056	176071	175109	172864	59808.2	60632.5	76204.3	168082	172487	110538	274890
E9PV63	3	2	198.59	5.8577e-07	GSTM3	glutathione S-transferase mu 3 (brain)	13153.3	14685	13106.6	9360.04	9895.64	10007.9	8778.72	8478.53	9054.84	12692.5	11187	11773.4	10900.3	10277.3	10686.5	9637.38	10289.4	10763.8	11683.5	13125.2	10784.1	10385.1	9123.46	9475.27	8437.13	9585.43	8446.94	7203.48	4200.85	9005.76	6785.35	7287.18	9451.12	11604.3	10738.3	11607.2	11705.9	11909.8	14957	10421.7	10779.8	7504.52	13134.6
E9PVS1	6	6	317.97	0	ITIH3	inter-alpha-trypsin inhibitor heavy chain 3	17529.9	17876.8	16414.4	25383.1	25159.3	25385.7	57742.5	57083.5	54876.8	24094.9	22696.5	24133.4	45181.7	40816	39567.6	47562.2	51154.2	44563.1	21275.9	22060.5	22719.1	29798.8	28165.8	27853.1	49808	48987.2	52796.2	9600.32	5113.92	11278.6	18400.9	18527.4	23973.5	76327.8	72298.2	70345.1	22221.9	24163.1	30659.3	43198.2	42811.9	27786.1	64821.5
E9PW24	89	88	5280.7	4.41122e-05	PLEC	plectin	115907	174736	112029	86707.4	91487.5	87631.3	78772.2	58998.5	61260.9	73942.1	67631.7	67691.9	68540.4	70232.5	79957.8	80908.4	70925.7	70989	66268	66870.9	77135.3	89264.6	64644.9	81485.3	56618.8	67738.7	54601.8	63477.2	49985.8	76976.6	62856.6	67371.6	82756.3	104126	74723.6	78528.7	68194.5	72001.7	85996.4	65531.4	73666.8	56149.9	110268
E9PWQ3	65	65	4682.33	8.62436e-06	COL6A3	collagen type VI alpha 3	366740	469845	426461	375988	304199	357683	301479	257119	258476	354568	310794	327195	300336	295222	331421	288250	240535	237946	435013	369098	345868	406806	352943	389124	257948	262081	232617	200847	134406	293028	272564	224013	337785	398515	325649	331334	327007	330875	415671	287151	309658	232739	392849
E9PYB0	17	2	1422.55	0	AHNAK2	AHNAK nucleoprotein 2	52912.5	47839.1	45266.3	30774.7	29342	27127.9	10249.7	10150.9	9702.56	45235.2	41550.4	44091.5	32818.7	31143.4	30863	9516.87	9280.49	10056	47487.3	49300.1	56275.4	24752.3	22876	22133.8	24017.3	24652.1	25317.6	28977.7	13685.1	31103.2	22309.4	21607.6	25618.7	13548.7	12856.5	12437.5	41719	44235.2	56014.2	31378	32666.2	21673.4	12970.3
E9PYH2	4	4	223.35	1.18095e-09	ACOT7	acyl-CoA thioesterase 7	41495	34629.1	34407.1	26661.8	25214	27344	19037.6	19827.8	18783.8	41154.9	35962.9	38293.7	28382.8	29606.6	28771.9	16761.7	18620.7	18238.1	35452.7	36905.7	49643.6	23065.4	22883	23523.2	20445.7	20791.1	24659.3	22724.9	9906.15	23641.6	19327.9	18567.7	25822.8	25165.1	25112.5	24078.4	37955.8	38286.7	48648.6	27136.8	31054.4	20204.9	22844.2
E9PYT3	3	3	217.63	0.0100806	ATL3	atlastin GTPase 3	14397.1	16179.5	13186.4	13114.3	13373.3	11395.6	12306.9	12606.5	12968.2	12826.4	10949.9	10882.7	11816	11898.9	11465.9	11577.5	11995.1	11628.5	13536.2	11032.9	12750.5	13155.6	13206.1	13727.9	12854.1	13154.3	13423.9	7884.65	4628.37	9060.58	9506.89	9848.11	10761.7	16268	15966.5	16623.6	11829.4	11657.4	13825.5	11297.3	12480.7	8051.88	15778.8
E9PZ16	25	25	1507.26	3.94685e-07	HSPG2	heparan sulfate proteoglycan 2	262748	204845	189825	136806	146327	137487	117197	121803	120167	205806	188992	196388	147660	135239	125190	117849	126166	98986.1	182125	186240	250627	140298	141648	145220	114983	121440	131338	143895	58598.8	130432	99174.6	107755	129838	154918	154268	154039	189809	201204	249493	141178	141852	87914.1	160615
E9Q035	21	21	1216.43	4.10783e-15	Gm20425	protein Gm20425	153339	149936	136173	352203	316607	350617	341339	346189	340640	199999	191261	205275	394788	380233	360263	355002	328141	343548	135425	139060	155274	279991	254547	272963	260182	285030	290354	83976.7	42891.3	93566.9	255321	233150	331112	451204	438460	436658	184453	203620	260783	377457	398826	252992	483825
E9Q039	10	10	556.75	0.000697004	NPEPPS	aminopeptidase puromycin sensitive	19463.4	16820.9	15202.1	16483.5	17901.5	17206.1	12705.4	12612.8	12883.9	13320.2	11993.9	13138.9	15026.8	13705.1	14156.2	13256.4	12975.7	14431.7	12830.5	12569.3	17973.2	16488.8	14711.3	15817.2	11414.3	12411.9	12437	10659.2	4811.84	10445.6	11949.3	13182.7	16248.9	16794.8	15974.5	16515.5	12284.8	12768.9	16691.8	14367.1	14375.3	9941.12	18066.9
E9Q0S6	6	5	307.4	1.39451e-11	TNS1	tensin 1	17111.7	18184.8	15661.4	12608.2	12412.3	12465.1	11241.9	10958.3	11018.6	17067.4	16987.7	17125.7	13419.4	13253.8	12941.5	12657.9	13555.4	12624.8	17729.6	18361.9	19211.9	14789.6	14694.3	14737.3	12861.7	13706.6	14261.8	9371.29	5202.03	10761.2	9140.01	9140.43	11771.7	14860.3	13879	14124.4	15740.7	18085.4	21756.7	12830.3	13901.9	9088.11	17251.2
E9Q0U7	2	2	94.58	3.4928e-05	HSPH1	heat shock protein family H (Hsp110) member 1	4104.04	5570.75	4879.99	3902.21	4176.94	3600.58	3692.64	2991.33	3188.11	6051.93	4356.57	5002.83	3669.8	3663.83	4496.32	3538.41	3323.39	3510.91	5775.23	5465.72	5077.49	3576.5	3056.8	2944.53	4016.16	3958.01	3469.72	2247.6	1593.59	3353.12	2828.82	3075.91	3400.27	4881.17	3788.61	4086.75	5581.5	4638.06	6355.64	3508.69	3842.99	3157.51	4822.43
E9Q1N8	2	2	94.83	4.60314e-09	Gm18025	ribosomal protein S2 pseudogene	5409.79	10232.2	5934.16	6566.33	6998.92	9839.9	10814.3	9973.51	9248.96	2418.1	2399.52	2267.36	5152.24	5959.62	8249.38	10661.1	7645.36	7995.06	1339.84	1309.97	1155.06	10186.4	7459.4	10142.7	5715.42	9440.21	4957.02	2962.7	2927.06	4077.45	4760.11	5154.03	9292.49	14295	12631.8	11856	2230.14	2554.56	2880.47	4926.05	6251.04	5793.07	14529.9
E9Q1S3	3	3	143.1	0.0126991	SEC23A	Sec23 homolog A, coat complex II component	5211.61	6299.18	5347.98	4361.07	4887.09	4733.86	5241.96	5262.17	5720.53	5288.64	4815.43	4585.24	4993.3	5234.43	6135.01	4947.03	4917.17	4678.23	5543.88	5101.76	5128.53	4276.98	4614.61	4460.07	5241.42	5686.97	4727.91	2854.16	1801.97	3674.68	3161.46	3598.87	4470.51	6929.17	6664.71	7332.99	4877.55	5126.58	5825.12	4774.09	5490.38	4308.27	6742.21
E9Q3V6	6	6	371.55	0.000117126	SEPT2	septin 2	48999.3	67016.3	51478.3	45723.6	39581.7	49423.5	44672.3	43232.6	43263.3	59085	53470.7	53347.9	41435.6	42609.5	46119.7	40405.7	33981.9	35940.8	52100.6	46478.5	47847.2	60259.5	50472.6	58249.8	34969.6	43142.8	31716.4	26834.7	19171	35371.6	33146.3	29148.1	46674	59050.8	54755.6	55458.1	54492.2	56925.7	67773.6	39616.5	44693	32387.2	55068.1
E9Q414	2	2	94.78	2.41585e-13	APOB	apolipoprotein B	947.168	1023.25	1053.14	2790.5	2872.74	2488.45	3646.49	3303.95	3499.12	530.497	401.022	588.739	4315.18	3663.16	4653.78	3972.14	2681.14	2996.81	590.382	732.729	636.183	3060.41	2181.87	2179.82	2076.41	2342.53	2268.51	518.721	292.714	723.628	2022.91	2115.49	2350.01	4820.17	4184.56	4485.43	489.261	426.934	747.939	4125.74	3842.28	3268.09	5413.55
E9Q4K7	5	5	262.2	2.38308e-11	KIF13B	kinesin family member 13B	7080.83	6378.62	6763.57	4551.19	5214.21	4896.41	3397.82	3432.59	3354.71	7294.22	6252.32	6663.74	3789.04	4442.86	4329.91	3182.26	3434.61	3630.83	7071.54	8309.66	6957.06	4705.93	4544.07	4924.89	3960.05	4198.74	4416.73	3877.85	1824.69	4647.35	3299.28	3839.76	4624.02	4491.46	4347.49	4300.31	6727.23	6656.31	8465.68	3622.7	4660.11	3040.65	4337.03
E9Q589	4	4	201	6.55032e-15	NCAM1	neural cell adhesion molecule 1	16383.5	19231.8	17587.8	11061.4	10817.7	10690.2	7050.89	7819.33	7301.42	14993.9	13448.6	14484.6	10284.4	9707.21	9378.07	5634.15	5692.52	5750.07	16273.9	17396.3	15106.5	9727.08	9364.34	9736.85	9783.52	8892	9953.62	8972.52	5501.54	12084.9	8018.73	7966.22	10095.5	9320.33	9903.44	9359.5	13828.4	14317.5	18401.4	9832.86	10181.9	6585.69	7678.66
E9Q6R7	35	34	2393.79	1.86547e-07	UTRN	utrophin	52533.7	52108.9	42691.8	26892.6	27396.1	29602.2	24092.9	25493.4	25841.9	41308.2	31711.8	34272.3	31571.4	30667.6	32468.8	28024.9	24890.3	25977.7	38052.7	43821.2	49960.6	31260.6	28452	27770.3	24560.4	30319.1	26083.1	28770.3	14906.5	29334.2	19495.2	20174.5	27955.4	31847.5	32288.3	33126	38097.2	33760.8	43539.8	30185.4	32167.2	22801	38194.5
E9QK82	13	13	1040.64	4.96381e-13	MPZ	myelin protein zero	2.71845e+07	3.05231e+07	2.8039e+07	2.30831e+07	1.97708e+07	1.98163e+07	1.9053e+07	1.75147e+07	1.72434e+07	3.51396e+07	3.37007e+07	3.59701e+07	2.43034e+07	2.29169e+07	2.17219e+07	1.49958e+07	1.4399e+07	1.48432e+07	3.29639e+07	3.76273e+07	3.25335e+07	2.03131e+07	2.05925e+07	2.01409e+07	1.85243e+07	1.79548e+07	1.86763e+07	1.48877e+07	8.73157e+06	1.92661e+07	1.67336e+07	1.45593e+07	1.87139e+07	2.51855e+07	2.21829e+07	2.21038e+07	3.24081e+07	3.58782e+07	4.56967e+07	2.32365e+07	2.40375e+07	1.5254e+07	2.04375e+07
E9QLL2	7	3	389.84	4.42726e-08	DNM3	dynamin 3	8476.79	9383.55	9260.72	6749.32	7265.56	7134.9	4990.79	4187.03	4161.18	8123.54	6868.13	7960.64	5894.1	6493.45	7193	5124.02	4200.28	4484.6	7798.94	6954.44	6181.41	5906.18	4964.5	5763.45	4935.48	5103.27	4587.69	4642.35	2684.3	6363.18	4892.77	5350.38	6737.98	6597.15	5303.01	5334.1	7492.08	7311.91	10113.3	5635.34	6810.97	5051.24	6983.42
F6QA74	2	2	98.37	0.00010164	APEX1	apurinic/apyrimidinic endodeoxyribonuclease 1	2717.24	4204.51	2968.49	3623.45	3193.76	3928.03	4841.09	3660.71	4446.33	1901.94	2034.84	2111.44	2914.74	3510.13	3535.4	3850.91	4232.13	3528.88	2163.86	2735.16	2394.29	5767.05	3434.61	5489.69	3222.49	4304.85	3148.26	1488.11	1202.76	2039.7	2626.74	2351.89	3709.51	6399.27	4636.41	5699.63	1754.1	2166.32	2682.4	2786.78	3681.77	2482.71	5248.32
F6QKK2	2	2	108.49	1.55141e-07	ARL8A	ADP ribosylation factor like GTPase 8A	10009.6	13358.9	10268.5	10757.7	8700.97	11055.6	7739.35	8286.13	7739.28	11919.1	11091.6	11948.4	5443.4	6167.84	6090.53	6888.13	6411.82	5773.78	12768.1	9618.41	10687.3	7847.24	6741.77	7195.53	7941.54	7767.41	8245.04	5481.78	3821.51	7055.63	7798.55	6407.42	10440.6	10230.4	10494.7	9920.78	10992.6	11808.2	15179.3	5204.43	6469.44	4277.03	9387.69
F6TQW2	4	3	225.99	2.27596e-14	Ighg2c	immunoglobulin heavy constant gamma 2C	27154.9	26538.8	25779.6	58746.3	70403.7	53305.4	87471.4	94984.7	91085.3	150123	136841	143496	228371	209615	197522	74218.3	93842.5	76173.9	176899	188503	257447	306361	264461	264511	208887	205250	276314	14871.5	7591.79	17713.6	42586.8	51845.5	50340	115625	120301	116760	138453	145683	182298	218345	219865	138709	101151
F6X8L5	2	2	97.92	0.00232123	PGLS	6-phosphogluconolactonase	34345.1	32428.3	28263.4	25923.2	28992.6	25435	26334	24734.8	26506.5	27873.4	26079.4	25245.8	26939.1	26262.8	28342.9	24892.2	25945.6	27039.9	30171.2	31022.3	30682.8	26290.4	24335.2	28766	25099.6	26664	26450.5	18809.2	9276.57	19420.2	18792.4	21350.2	24020	34810	31327.4	33978	25706.7	27764.5	32072.5	25756.4	27547	19903.6	33925
F6ZIE1	5	4	300.71	2.45432e-06	Camk2d	calcium/calmodulin-dependent protein kinase type II subunit delta	28301.8	28535.5	26896.9	20782.4	19936.5	20608.3	18933.2	25094.3	20040.4	28246.7	24524.4	28818.4	24205.5	23598.2	21299.2	17842.4	15560	17586.5	24411	24047.1	25795.4	21142.9	23104.1	21078.2	20586.8	20092.1	19169.7	15499.6	8163	18481.3	15065.7	14681.3	19461.9	25027.2	31782.7	25689.2	26051.1	26109.1	36611.2	23142.9	24752.1	14957.2	24317.1
F7BNZ5	6	6	427	9.05576e-12	BCAS1	breast carcinoma amplified sequence 1	140228	172902	147557	90830.1	80674	98812.3	73671.6	79885.6	73361.8	163847	166737	157122	88964.3	105863	96934.3	74959.1	62163.8	65590.6	143984	144778	129111	75591.4	72187.9	70607.2	77900.2	76860.7	76053.5	76796.4	49461	101389	65845.2	59408.6	93315.3	97383.9	101178	94040.5	151111	177511	199609	85058.7	111040	68071.5	102160
F7DCH5	4	3	173.38	4.19848e-07	CLASP2	cytoplasmic linker associated protein 2	6436.63	9327.52	4932.52	4185.61	4501.73	4544.78	1900.63	2159.56	2480.57	4459.2	4676.35	3528.48	2439.96	3145.03	3137.29	2563.57	2377.05	2904.45	4674.64	4886.93	4022.99	2849.75	2530.96	2932.93	2842.16	2537.03	2636.24	3525.05	2668.27	3389.21	3034.26	3315.09	4291.94	2512.38	2735.15	3179.78	4112.58	4978.51	4482.61	2332.85	3298.81	2203.14	3493.84
F8VQJ3	24	24	1851.93	3.38951e-13	LAMC1	laminin subunit gamma 1	281060	268066	237986	183164	169630	184185	156226	167611	158666	327202	297778	321214	204242	209661	193201	146295	124853	141910	281364	288336	308408	199479	189840	198547	143876	147964	143700	153924	76684.2	163524	132780	124916	173939	206510	212284	203390	301768	317019	408072	195275	219913	135674	199382
F8WGL3	12	11	675.25	4.18513e-08	CFL1	cofilin 1	469597	451188	396468	400623	356833	385449	384363	382311	359342	422058	379354	400625	394860	367837	369756	369638	387017	383495	463219	470319	537426	288342	288250	285299	434257	460798	445773	257177	129069	272419	290423	262773	364006	508076	484209	460631	389251	403866	508958	377526	385824	259659	503771
F8WGR0	5	5	262.52	1.57738e-07	ADD1	adducin 1	29293.6	31605.5	27084.3	20520.2	22586.7	20155.7	18514.9	17726.6	17176.2	28784.3	25420.7	24918.5	24759.7	22489.7	22360.3	19497.2	23207.9	18322.3	29991.1	29278.1	33397.3	20089.7	18856.5	18924.7	19794.7	21044.8	23132.9	16042.8	9041.21	18610.1	14875.6	16632.9	19034.4	24474.2	22451.3	22017.8	26546.9	27063.2	31656.7	23672.7	23589.4	15702.3	26572.3
F8WJ05	8	8	505.69	3.12195e-13	ITIH1	inter-alpha-trypsin inhibitor heavy chain 1	38101.5	35106.8	34517.5	67743	67314.8	57209.4	81824.5	83739.2	86427.7	47318.4	40044.9	43146.3	91044.5	85277.5	81837.8	91452.2	89566	98455.2	35528.9	40100.4	40640.5	53220	46757.1	48088.8	62798.6	62490.1	65632.3	20866.5	10042.8	23717.5	49108.7	49570.8	54026.7	108161	106059	110789	43640.2	42632.4	54813.4	87047.6	89447.4	57470.1	124638
F8WJ30	2	2	97.02	5.6333e-05	PFDN2	prefoldin subunit 2	12801.7	9525.69	8644.87	8059.19	7465.61	7290.91	8335.86	8461.5	8824.08	9849.45	9465.47	9846.74	8557.76	7619.12	7007.8	6699.98	7499.56	6705.19	10505.9	12635.6	15264.5	7759.78	7627.41	8154.95	8416.74	8502.44	9419.17	7010.9	2724.96	5940.02	5842.33	5497.7	6885.31	11018.9	10716.8	11311.3	9083.84	10077.1	12509.4	8182.07	7991.69	4921.18	9131.26
G3UW47	2	2	159.26	8.98281e-12	KIF1A	kinesin family member 1A	7324.62	6256.95	5905.81	2880.23	3110.15	2997.55	2071.06	1738.93	1935.39	7135.97	6625.72	7138.73	2872.56	3516.77	3141.28	1900.63	2010.02	1686.8	7967.15	7556.23	6343.06	3326.48	2197.85	2761.9	2918.75	2295.35	2237.41	4011.36	1789.89	4057.97	2087.96	2290.32	2830.79	2737.67	2202.41	2480.92	6581.28	7053.84	9069.1	2746.45	3688.74	2205.94	2590.33
G3UWC2	3	3	142.93	0.000394837	NAALAD2	N-acetylated alpha-linked acidic dipeptidase 2	14399.3	19217.9	24388.1	9275.4	13884.7	16009.8	10986.2	13541.4	13179.7	29632.9	23650.3	26028	23459.3	18151.6	18184.5	14398.6	12597.5	9703.73	24049.7	16511.7	20792.7	15976.3	16796.3	16296.1	16942.4	16027.8	15617.8	7885.84	5497.55	16757.4	6723.99	10224.7	15119.2	14522.2	17150.6	16894.8	27329.5	25178.5	33066.2	22429.4	19039.2	12769.9	19623.5
G3UX15	2	2	121.86	5.57217e-06	PSMD11	proteasome 26S subunit, non-ATPase 11	3628.04	4140.95	3857.45	4204.64	3711.25	3800.94	5302.11	5216.68	5000.99	3863.59	3673.15	3684.93	4566.71	4144.7	4354.24	4026.74	3921.78	4457.9	4085.56	4328.49	4019.73	4046.86	3534.12	4072.52	4703.71	5128.5	5315.7	1986.91	1184.58	2650.52	3048.06	2732.98	3589.49	7008.67	6607.1	6410.64	3563.27	3910.49	4681.37	4366.23	4347.37	3057.74	5487.96
G3UX26	7	7	475.35	5.47968e-09	VDAC2	voltage dependent anion channel 2	72781.1	65438.5	59848.2	51385.5	47667.1	46172.9	52859.3	49991.1	48737.2	67405.6	64788.3	68370.7	59052.2	59503.6	54082.8	44214	38102.4	41228.2	67639	73410.3	76015.6	45623.4	45487.9	47348.5	50237.8	49273.4	55477.9	39858.9	18719.6	41122.7	37250.7	35102.2	43604.3	69872.9	63315.3	62475	62166	68974.5	86858.7	56459.8	62413.2	37979.3	60258.3
G3UXX3	4	4	246.28	1.31191e-06	SPR	sepiapterin reductase (7,8-dihydrobiopterin:NADP+ oxidoreductase)	18877.3	20164	19705.8	18058.5	18662.7	17146.9	17975.6	18255.1	18568.3	23707.6	21319.8	22529.2	18434.4	18984.9	19257.7	18216.4	17361.2	17472.8	19829.1	18613.4	19954.3	20574	17692	20250.7	15997.2	14820.4	15828.2	10338.3	5768.2	13540.2	13091.1	13743.3	16193	23761.3	23120.7	23802.2	21864.8	22697.4	28621.3	17625.1	19913.2	13523.6	24826.8
G3UXZ5	6	6	361.92	5.52336e-12	PSME1	proteasome activator subunit 1	11618.7	11181.9	10928.9	13794	14589.8	14195.9	16514.4	17770.5	17324.2	10019.6	9264.01	10455.5	13085.3	13219.5	12876.8	17684.3	19348.9	18246	11673.3	11427	13913.8	15648	14546.5	14955.6	21179.7	20582.8	21887.3	6363.04	3198.74	7509.43	9999.66	10744	13406.1	21829.8	22506.9	22207.4	9240.74	9862.6	13282.8	12510.9	13865.9	9042.67	24101.6
G3UY93	4	4	195.25	5.99572e-10	VARS	valyl-tRNA synthetase	2484.97	2347.23	2378.58	2892.29	3215.15	2981.99	4973.55	6008.59	5634.91	3613.64	3211.36	3186.3	3951.85	4277.58	4148.19	4084.8	3881.24	3765.23	2663.29	2569.43	2628.21	3777.11	3787.21	3647.62	4906.96	4477.02	3647.36	1360.9	671.458	1634.36	2096.7	2367.65	2816.1	6574.36	7610.08	7223.24	3332.75	3418.86	4047.91	3778.36	4486.75	2913.04	5567.09
G3UYR8	2	2	129.53	1.86527e-05	ALDH7A1	aldehyde dehydrogenase 7 family member A1	18823.1	19093.8	17827.5	16707.7	19223.5	15549.2	12148.5	13187	12696.3	20211.2	18681.1	19050.9	17173.6	15129.4	14523.9	13869.3	17238.5	13260.2	16546.7	18849	18314	17947.5	16496.6	16861.8	12603.8	13091.5	14354.1	10308.5	5462.06	12249.5	12111.9	14156.2	14684.2	16058.7	16701.8	16275	18640.1	19888.2	24202.4	16419.7	15869.2	10199.3	18902.1
G3UZJ4	2	2	98.15	3.35731e-07	PRDX5	peroxiredoxin 5	31022.1	30092.9	28193.7	31059.9	29591.7	28858.2	37615.8	38329.7	35422.9	36426.5	33546.4	32539.9	42118.9	40043.4	36340.2	31714.1	27089.7	28798.5	42026.8	52180.3	42477.7	28287.1	28683.8	29197.5	38608	37037.2	41907.1	16989.4	8608.51	19372.3	22516.2	21791.4	27252.8	49723	48545.8	45407.6	33595	35714	41338.9	40269.8	42001.4	25519.7	43222.5
G3V011	2	2	100.88	0.0401903	MYO1F	myosin IF	3728.56	4890.11	3069.43	4332.61	5451.26	3655.16	5614.6	2977.98	3039.79	2893.31	3743.02	4058.02	4580.73	4262.04	4931.27	2342.36	2701	3188.44	3431.44	3198.47	3147.43	2585.32	2384.87	3160.04	4632.53	4185.25	3014.18	2041.96	1398.89	2109.05	3140.83	4014.32	3451.82	7421.74	3771.71	3896.62	2668.4	3984.87	5155.34	4379.63	4470.44	3462.95	3192.35
G3X8Q5	16	16	868.33	4.09783e-13	CP	ceruloplasmin (ferroxidase)	28688.5	32561.1	29146.2	47961.5	42572.3	43714.7	62780.6	63609.4	62577.1	34481	30203.9	32846.3	67014	62645.5	58830.1	67850.3	78756.2	74282.2	36486.9	38050.9	36797.8	44962.4	43691.8	46508.3	47473.8	47086.1	51760.1	15711.4	9314.55	20026.8	34768.6	31350.4	41282.8	82987.5	80563.4	80215.9	31800.8	32155.5	41728.3	64072	65708.8	41313	92471.7
G3X8R0	3	3	144.64	0.00107802	REEP5	receptor accessory protein 5	28548.4	52461.6	40267.3	29085.1	25333.5	23068.6	33710.1	24480.8	36778.8	35342.7	52862	45019.7	27369.4	20333.8	27091.7	23062.4	20263.7	19443.4	38269.7	31681	31946.9	28176.9	33301.6	32611.2	29933.5	29548.6	26764.7	15634.7	15007.4	27668.3	21084.6	18655.7	21785.2	44560.2	31005.7	47145.7	32595.5	56277.7	57193.4	26167.9	21328.1	19025	31431.3
G3X922	2	2	119.79	2.17894e-06	DNAJC13	DnaJ heat shock protein family (Hsp40) member C13	1222.58	1392.69	1487.66	733.482	926.664	1126.94	1470.35	929.968	1277.13	608.843	565.504	630.687	1104.04	1069.62	1437.6	1203.67	1055.7	1028.47	596.274	632.665	560.498	1402.7	1149.05	1120.15	1011.4	1054.2	904.659	669.551	398.399	1022.19	531.721	682.398	1064.25	1943.61	1177.84	1637.12	561.517	602.043	801.23	1055.57	1121.92	1009.55	1640.45
G3X977	3	3	207.13	0	ITIH2	inter-alpha-trypsin inhibitor heavy chain 2	15384.7	15253.8	14307.1	33263.2	31336.4	31704.3	54177.1	52796.5	52633.9	17837	16047.6	16037.7	48023.7	46913.5	45732.8	44268	39922	41266.1	15439.3	15059.8	15524.2	25852.8	26501.2	26475.1	31214.1	31502	32185.1	8425.5	4363.58	9830.66	24113.4	23076.2	29940.6	71614.9	66868.5	67470	16450.5	17084.5	20374.4	45915.5	49207.5	32115.5	60332
G3X9Q1	5	5	267.58	0.00654784	ITGA7	integrin subunit alpha 7	19440.1	16233.2	15531.9	13926.5	15989.7	13908	13739.7	17135.8	14578.5	16251.6	14248.1	15281.2	14213.5	13593.1	13139.7	17163.9	16736.2	19152.4	14824	13497.1	16163.6	14433.8	14200.6	14643.4	13337.1	14040.8	13067.2	10646.5	4643.75	10672.2	10095.7	11774.9	13134.3	18162	21703.1	18687.8	14988.3	15168.8	19413.4	13589.5	14257.8	9227.28	23392.3
G3XA10	4	4	296.67	4.64899e-07	HNRNPU	heterogeneous nuclear ribonucleoprotein U (scaffold attachment factor A)	21989	22085.7	19531.5	23519.4	23269.1	24042.4	32378.3	35825.6	31850.3	26619.4	27134.1	26235.7	29309.6	30817.8	28253.7	26785.2	25029.2	27044.2	23854.2	25707.3	21533.6	23270.2	25640	26863.6	28294.4	30079	31985	12042.4	6317.94	13420.4	17049.9	17135.5	22704.9	42799.8	45374.3	40828.1	24550.3	28887.4	33330	28022.9	32324.7	19841	36505
G5E846	33	28	2250.95	9.99201e-16	PRPH	peripherin	667912	709049	556301	424313	439174	410040	156513	157124	160559	592603	632064	592106	384140	375036	397419	154294	165477	152797	462730	469017	574426	370740	363313	357860	323791	342756	318537	365785	202833	382243	307596	323409	387229	206889	199003	205816	546539	672905	752216	367276	393374	279085	210284
H3BJL6	3	3	159.84	3.02303e-07	ESD	esterase D	49135.6	52207.9	44413.7	45314.9	52564.7	47075.3	45683.4	46424.3	46999.4	34740.4	31716.3	32656.7	36126.5	33062.4	35828.6	35008.3	34801.7	37327.6	46633	54031.2	48301.7	47737.5	41002.7	45361.8	40465.6	46649.3	44019.7	26909.3	14934.8	30517.3	32850	38708.8	44456.5	60387.3	58798	60247.3	32040	33765.7	41487.4	34540.5	34679.1	25160.4	47712
H3BK79	2	2	101.74	3.62428e-08	NUCB1	nucleobindin 1	2271.16	2197.53	2481.32	2733.3	2583.32	2443.49	3821.15	3656.83	3702.74	2031.3	1864.09	2083.22	2434.62	2757.5	2498.94	3319.2	2637.2	3226.53	2043.52	2076.31	1674.03	2622.87	3021.3	2719.26	3167.01	3302.94	3574.82	1243.81	628.635	1704.96	1981.44	1902.36	2307.56	5051.05	4631.5	4746.44	1873.41	1984.54	2646.54	2327.73	2892.33	1754.86	4523.66
H3BKG7	4	4	232.07	3.88784e-05	FH	fumarate hydratase	19537.3	18462.1	20963	17663.1	17092.4	16845.4	21248.7	21601.8	20739.8	24208.6	21161.2	22700.3	20156.1	20101.6	18801.9	18903.7	18761.9	16348.6	22975.1	24892.3	22065.6	19888.9	19009.4	19727.5	20141.7	19761.5	22618.4	10699.7	5281.35	14404	12804.4	12586.9	15908.3	28087.9	27359.3	26585.8	22326.8	22528.5	28838.7	19271.2	21084.5	13203.5	25763.4
H3BL49	5	5	316.06	2.10546e-06	CCT8	chaperonin containing TCP1 subunit 8	16186.2	17064.5	16067.6	16224.4	17368.8	17022.2	21154.2	23221.4	22325.1	20098.7	18243.8	18300.2	20467	19073.1	18392	18525.6	19074.9	17526.5	20620.2	21852	18949.2	15831.9	16669.5	15677.4	18695.2	20428.4	20771.8	8864.45	4881.54	11040.3	11761.5	12790.4	16075.2	27962.9	29410.7	28617.9	18536.4	19422.6	23248.7	19568.5	20005.7	12915.7	25248.1
H7BWZ3	2	2	187.22	2.96809e-05	ARPC3	actin related protein 2/3 complex subunit 3	18772.9	26682	16939.6	19309.3	23159.9	20266	21424	20810.6	21407.9	15828.2	14438	14124.2	21342.6	20869.2	23252.3	18922.7	19439.4	20459.8	13001.5	13889.9	12450.8	19699.4	19110.3	19991.3	18335.1	21248.1	19771.8	10281.1	7632.77	11639.4	13997.8	17055	19138.6	28319.6	26357.3	27442.2	14597.8	15370.9	17943.5	20405.7	21889.6	16328.8	25789.4
H7BXC3	8	8	529.89	0.00122464	TPI1	triosephosphate isomerase 1	182878	165304	141698	111561	116156	132844	170964	180784	165707	188963	194021	169547	157711	156976	146747	133071	150452	156448	189205	163522	167764	151996	152187	183533	133157	153482	172862	100154	47287.6	97363	80873.8	85537.3	125454	225991	228968	212415	174274	206557	215394	150788	164651	103052	181359
I6L9I7	3	3	377.74	0.000284734	CBX3	chromobox 3	8835.38	10256.3	8569.77	13628.3	10238.5	11373.2	14471	15621.6	16300.4	9662.43	9171.31	10489.6	13310.4	12262.2	12934.3	13849.6	11876.1	8332.65	10168	6788.39	7103.03	13368.2	12833	14050.5	13775	12584.7	11624.3	4838.73	2933.96	5888.43	9879.54	7539.65	10740.5	19128.7	19785.3	20895	8911.35	9763.91	13326.1	12726	12861.8	9083	18875.3
J3KMM5	9	5	502.46	2.10696e-07	ATP2A2	ATPase sarcoplasmic/endoplasmic reticulum Ca2+ transporting 2	18426	16665.1	14453.9	16407.3	17312.2	15906.1	19065.8	17193.4	17708.9	13363.3	12969.3	12516.3	18031.4	17481	16446.2	16829.6	18664.8	17560.8	13335.9	14039.8	15598.4	14121.5	14718.6	14952.4	21296.5	23581.4	24554.4	10091.1	4767.29	9931.51	11894.1	12748.8	15021.2	25202.5	21776	22700.5	12324.6	13807.3	15900.9	17239.8	18335.8	11549.2	22936.7
J3QMG3	3	2	194.34	5.08561e-05	VDAC3	voltage dependent anion channel 3	24055.1	26028	25123.3	22558.8	24503.3	20048.7	19887.3	18070.6	19338	25393.8	24143.3	26378.9	22982.1	21118.3	21475.4	16868.1	20219.7	18876.8	25277.4	28032.6	31493.6	21905.7	18177.7	17768.4	20911.4	21133.4	24476.1	13173.9	7445.68	17262.6	16353.5	18044.3	18933.3	26288.3	22887	24788.9	23419.9	25703.3	33511.9	21973.2	22151	15081	22989.2
J3QPW1	3	3	204.86	4.09631e-05	PITPNA	phosphatidylinositol transfer protein alpha	25213.5	27401.4	24754.9	21923.4	23913.6	22946.1	24318.3	22859.3	24218.7	25671.8	24546.6	24844.1	23200.4	22489.1	23370.9	22428.8	21995.8	20854.6	25912.5	25341.8	25698.7	21151.1	19544.5	20135.7	19913.2	23911.7	20309.7	13808.3	7838.57	17009.5	15892.9	17610	21669.6	32145.5	28952	31045.3	23676.2	26132.7	31562.2	22181.9	23588.8	16412.1	30567.8
K3W4R4	14	13	865.32	0.000119235	COL14A1	collagen type XIV alpha 1	30236.1	41665.3	30946	30883.9	33469.4	39531.2	27305.4	26461.9	26482.4	47077.6	41921.4	39600.9	31870.2	36756.4	40303.1	35378.5	29212.3	32031.6	31267.9	30280.6	27644	60892.1	43757.3	54959.8	28471.4	36902.9	27299.9	16558.9	11919	21263.5	22388.6	24646.9	37332.1	36094.1	33514.9	33947.1	43418.2	44630.2	50309.3	30471.1	38553.8	28302.6	48216.6
M0QWA7	3	3	227.59	6.66134e-16	ITGB2	integrin subunit beta 2	1066.74	1612.7	1316.86	9276.87	9671.9	12705.9	12533.9	11718.5	11799	1064.28	1112.83	1013.21	10940.5	11069.3	11555.6	8848.37	6631.85	7021.06	1099.77	805.3	1011.88	5893.26	5032.26	6073.15	12157.3	17560	13151.6	584.207	461.337	904.835	6725.06	7122.42	11999.1	16568.1	14841.8	15124.8	981.552	1184.74	1287.2	10460.2	11610.6	8114.88	12059.3
M0QWP1	2	2	107.58	9.85469e-07	AGRN	agrin	2914.84	2720.1	2896.23	2338.89	2476.59	2197.72	2319.29	2633.25	2599.4	2318.25	2487.37	2333.81	2238.9	2087.08	2372.29	2358.39	1794.97	2337.39	4183.36	3912.66	3103.24	3792.82	3772.61	3579.94	2673.96	2663.24	2345.98	1596.33	778.124	1990.05	1695.53	1823.77	2075.46	3065.79	3335.09	3332.11	2138.05	2648.09	2964.89	2140.61	2189.14	1665.92	3214.19
O08599	12	12	730.75	1.37317e-11	STXBP1	syntaxin binding protein 1	29989.4	26199.3	25733.6	16496.9	18122.5	17005.1	11817.8	13308.9	11490.6	25617.2	24216.8	25106.3	17376.4	16708.3	15010.8	12596.7	12041.1	10599.9	22680.5	22556	26824.3	13873	13852	14496.1	14603.3	14922.5	15836.9	16423.8	7494.68	17682	11959.1	13345.5	16059.1	15621.6	16856.1	14729.4	23625.9	25781.5	31895.2	16613.6	17525.3	10541.2	17167.8
O08692	4	4	197.07	0	Ngp	neutrophilic granule protein	1302.78	1408.91	1900.48	90484.3	94519.5	91916.2	80989	79939.4	81894.4	2458.77	2636.03	2259.52	149200	168840	164639	22114.2	22893.9	22699.4	1687.57	2430.43	2201.05	29801.2	31597.8	30278	98551.8	83634.9	83745.9	713.476	403.037	1305.85	65594.6	69604.4	86802.8	107057	101246	104978	2267.64	2806.36	2870.52	142650	177096	115617	30139
O35295	2	2	107.61	0.000454832	PURB	purine-rich element binding protein B	7204.71	8803.35	8501.84	4850.8	5708.83	5710.36	5363.4	8825.21	8106.2	10065.6	9654.34	10153.6	6767.72	9419.12	7876.63	7790.38	6813.52	6851.02	9200.05	8691	7999.14	5764.98	6194.49	5431.76	7492.79	5582.9	6119.78	3945.69	2518.32	5841.75	3516.48	4204	5392.68	7089.69	11177.4	10391.1	9283.21	10278.2	12899.2	6470.61	9879.7	5531.31	10617.3
O35744	7	7	389.5	0	Chil3/Chil4	chitinase-like 3	915.801	1355.65	1064.19	48017.4	47179.7	50413.7	33639.8	31593.8	29763.4	1582.6	1312.54	1223.4	49567.9	46348	52734.4	10423.6	9716.57	10647.4	2010.68	1335.32	1438.56	17609.2	16545.8	17465.7	39096.2	40944.6	34534.2	501.542	387.804	731.225	34809.1	34743.3	47609.1	44467.3	40014.6	38152.9	1459.58	1397.35	1554.22	47391.8	48614.3	37032.4	14206.1
O55029	2	2	88.98	9.8561e-09	COPB2	coatomer protein complex subunit beta 2	12557.1	10980.7	11146.7	13760	12817.8	13918.1	17630.8	17386.1	18706.5	11875	11063	9972.13	13750.8	13782	13456.5	15706.1	15629.8	16190.8	11247.7	11069.7	12676.6	12753	12525.3	14054.2	16091.9	17268	16393	6876.95	3141.18	7659.04	9975	9439.1	13143.8	23305.5	22020.1	23979.3	10952	11777.8	12668.7	13147.2	14455.9	9449.74	21405.5
O55042	2	2	225.9	1.47411e-08	SNCA	synuclein alpha	37169.3	36172.6	30898.6	23361.6	22130.4	23267.4	20437.6	21672	20606.6	33507.9	28907	29764.3	27373.7	25595.9	27193.5	19697.3	27331.6	19673.3	39256.2	43275.7	45117.5	21823	20785.5	20695.9	21041.3	20052	22648.9	20355.9	10347.7	21230.9	16935.5	16296.9	21973	27015.8	27448.2	26415.1	30903.3	30774.9	37812.8	26171.9	26847.5	19096.4	26845.1
O55103	78	2	5396.17	1.71763e-12	PRX	periaxin	128035	145508	123470	85531.6	85942.3	87570.4	70435.6	69179.9	67969.3	120476	111025	115722	94248.2	85578.6	90708.7	70294.4	65593.7	73066.5	129386	129114	123118	77306.6	70997	75705.9	69644.7	77706.8	67263.4	70119.2	41624.6	84837.9	62004.2	63288.2	82698.8	93106.4	87618.6	87128.1	111112	118199	147015	90110.7	89763.3	63699.6	95802.7
O70251	2	2	150.74	2.74858e-12	EEF1B2	eukaryotic translation elongation factor 1 beta 2	13239.2	12192.4	10972.3	15587.9	14110.3	14187.7	16424.2	15884.9	14794.4	9468.2	8889.5	9688.04	10959	10564.7	11304.6	18097.4	17088	20085.9	10971.2	11050.6	10569.6	10268.6	10314.1	11202.5	21020.7	22278.3	21567.6	7250.52	3487.81	7539.22	11300.1	10390.8	13398.4	21710.6	20118.8	18964.5	8732.22	9463.89	12307.8	10477.9	11081.3	7938.57	24664.5
P00552	2	2	134.36	2.14273e-14	KKA2_KLEPN	aminoglycoside 3'-phosphotransferase	2517.96	2039.08	2689.63	3358.39	2703.61	2828.55	1755.67	1545.21	1277.12	13411.9	11362.7	13876.6	11673.6	11370	10969.9	7856.7	7561.43	8750.94	1373.31	1415.89	1378.33	3549.26	2336.3	2500.52	2099.22	1550.06	1888.17	1378.97	583.308	1848.08	2434.59	1990.95	2671.19	2320.76	1957.05	1637.11	12369.3	12096.9	17628.9	11161.1	11925.9	7703.57	10707.7
P00920	8	8	570.1	1.0415e-07	CA2	carbonic anhydrase 2	149351	117203	114951	105941	93965.7	86394.5	140064	134779	131749	108595	96670.1	107195	206202	159745	162348	104164	119831	133841	120668	151903	153062	228420	209665	231622	91588.6	93756.7	104820	81792.8	33527.7	78984.9	76799.4	69196.6	81588.2	185146	170702	168885	100154	102916	136181	197149	167556	114008	141963
P01027	28	27	1781.63	0	C3	complement component 3	81573.8	85747.4	78769.2	208029	199518	197920	292110	303908	299373	102663	93180.7	96061.9	318046	295384	303615	328614	322294	357568	100805	102413	94359.3	193208	181617	193935	234129	236711	230833	44674.3	24529.3	54123.6	150806	146926	186910	386130	384910	383758	94683.1	99201.6	122038	304084	309827	213212	447862
P01639	2	2	106.2	9.12048e-13	KV5A7	Ig kappa chain V-V region MOPC 41	1753.84	2052.78	2139.57	7355.22	7226.57	7751.27	9172.89	8656.55	8676	5464.97	4548.93	4719.92	10450.3	9237	9439.21	7943.72	9249.47	9997.3	7443.77	10802.1	8836.41	10486.5	12185.3	10548.9	11419.9	10801.1	13572.4	960.498	587.228	1470.13	5332	5321.67	7320.05	12125.3	10963.8	11121.5	5040.17	4842.86	5996.22	9991.51	9688.67	6628.62	10826.3
P04104	3	2	225.63	9.99201e-16	KRT1	keratin 1	167674	194774	162732	120047	110513	120995	78427.2	80537.7	81031	114979	103951	107494	161878	153836	149920	143659	154987	149516	161662	142494	152839	135375	138037	135656	51476.5	49740.7	51459	91827.5	55717.9	111816	87025.1	81382	114264	103670	102004	103871	106042	110668	136562	154771	161359	105281	195789
P05063	6	5	404.48	5.55112e-16	ALDOC	aldolase, fructose-bisphosphate C	16680.3	17650.3	17831.2	10572.5	11694	10661.1	9052.88	8452.92	8484.31	19810.4	18501.3	19560.7	15216.9	14299.9	13917	9400.11	9094.44	9638.86	19408	18683.8	18832.4	11822.9	10896.9	10883.5	10243.6	10441.6	10143	9135.06	5049.12	12252.1	7664.27	8611.5	10068	11966.7	10705.9	10875.8	18270.5	19696.7	24850.1	14548.9	14999.1	9773.09	12811.2
P05201	7	7	393.09	1.48248e-09	GOT1	glutamic-oxaloacetic transaminase 1	35048.4	40176.8	35701.4	35037.3	30723	32746.1	30290.5	29184.2	31352.3	50920.8	48846.3	47353.3	37187.5	35308.6	33952.2	29493.5	30670.3	29223	42845.7	39955	37447.8	28884.5	27824.9	29541.9	29241.2	30398.2	31814.5	19194.4	11493.1	24531	25399.5	22624.5	30924.4	40040	36962.7	40189.7	46962.6	52002.5	60158	35555	37035.2	23842.7	40196.1
P05202	9	9	594.55	3.32715e-11	GOT2	glutamic-oxaloacetic transaminase 2	72269.7	65833.8	60625.9	52524.8	52598.1	49374.2	40514.8	39940.9	38454.6	65274.4	62968.5	61623.7	46683	42858.8	42413.8	38427.7	38104.3	38369.7	67021.3	70420	64135.2	43435.1	43645.6	44398.8	48722.9	51505.7	57353.3	39578.8	18832.7	41657	38076.7	38733.4	46627.5	53555.1	50586.5	49293.9	60200.5	67037.2	78287.3	44633.6	44954.5	29784.8	52372.3
P06745	11	11	697.35	6.23501e-13	GPI	glucose-6-phosphate isomerase	53325.6	58367.8	53125.9	56244.4	60564.5	60430.2	50704.8	52652	52813.7	54869.9	49937.7	53119.1	60738.9	63118.3	63036.4	47779.1	47225.2	48534.2	35967	35422.9	35100.9	65652.1	63414.7	64383.7	41070.2	44164.7	39984	29204	16696.9	36503.7	40773.1	44599.9	57068.3	67024.9	66685.5	67700.4	50604.8	53164.4	67483	58072.5	66204.6	44266.9	65117.1
P07758	13	4	987.99	7.77156e-16	SERPINA1*	serpin family A member 1	248872	274063	240127	494875	438059	445596	427312	409576	444864	307441	286568	308771	727858	631442	645151	820637	873393	802993	269768	274692	256561	356106	351191	352902	433068	426215	450716	136296	78399.7	164995	358748	322588	420807	564849	518742	570259	283543	305084	392265	695904	662319	453053	1.11843e+06
P07759	18	3	1473.92	1.23235e-14	SERPINA3*	serpin family A member 3	192298	221319	178508	373810	364504	336589	330184	342151	329275	391185	337169	349040	830565	740916	790197	852991	771154	910823	199974	201204	246244	338017	308324	325210	287785	300104	298296	105313	63311.5	122656	270985	268422	317864	436459	433345	422089	360778	358955	443423	794103	777146	554911	1.16252e+06
P08003	4	4	229.5	1.21937e-10	PDIA4	protein disulfide isomerase family A member 4	9145.14	7624.5	7342.67	7865.58	9118.22	8743.59	14277.6	15228.1	15567.9	7126.03	6998.05	6704.86	9774.51	10566.4	9285.95	13011.1	11524.9	12587.9	8501.26	8300.05	7684.79	10543.2	11070	10272.3	13231.9	12770.4	12352.6	5008.38	2181.1	5045.27	5701.97	6714.68	8257.17	18873.1	19286.9	19956	6572.12	7450.22	8517.91	9345.4	11083.1	6521	17732.6
P08249	7	7	439.65	4.71939e-05	MDH2	malate dehydrogenase 2	117951	131144	115620	117435	109399	105892	100891	102629	98229.7	110444	99708.1	112058	102554	95048.9	91183.9	91561.1	92801.4	99250	104980	106161	108152	97716.2	92474.3	95552.8	106378	101065	100451	64596.3	37515.5	79444.6	85131.7	80561.7	100001	133364	129983	125918	101859	106151	142359	98051.7	99696.7	64033.3	124787
P08551	54	49	3428.5	0	NEFL	neurofilament, light polypeptide	3.2519e+06	3.60536e+06	2.83784e+06	2.26694e+06	2.29641e+06	2.28467e+06	652922	693872	653598	3.17775e+06	3.25572e+06	3.07759e+06	1.85249e+06	1.7792e+06	1.76282e+06	687039	800952	744789	3.05457e+06	3.04661e+06	2.907e+06	1.51009e+06	1.46834e+06	1.53253e+06	1.41603e+06	1.6274e+06	1.62576e+06	1.78092e+06	1.03137e+06	1.94993e+06	1.64337e+06	1.69108e+06	2.15757e+06	863075	878811	837830	2.93074e+06	3.46609e+06	3.90979e+06	1.77116e+06	1.8662e+06	1.23793e+06	936352
P08553	46	40	3411.37	1.22635e-11	Nefm	neurofilament, medium polypeptide	1.84243e+06	2.04678e+06	1.76758e+06	1.63953e+06	1.5347e+06	1.48312e+06	880805	911688	877380	1.84954e+06	1.68406e+06	1.79075e+06	1.38648e+06	1.20357e+06	1.22019e+06	977125	902943	985111	1.35195e+06	1.24042e+06	1.54365e+06	1.19312e+06	1.13671e+06	1.09338e+06	911523	926909	923705	1.00902e+06	585510	1.21453e+06	1.18854e+06	1.13016e+06	1.40061e+06	1.16431e+06	1.15468e+06	1.12469e+06	1.70578e+06	1.79288e+06	2.27499e+06	1.32561e+06	1.26242e+06	856871	1.3317e+06
P09055	2	2	87.7	4.30752e-08	ITGB1	integrin subunit beta 1	23877.6	31873.3	22038.1	22349.7	24442.1	24088.2	18469.8	16450.3	18511.4	19726.2	18290.2	19257.1	16858.6	15664.1	17607.1	19296.1	19148.4	19450.4	14225.9	13991	13950.9	26663.8	24237	25322.1	14874.1	15912	14827.7	13076.7	9117.81	15142.7	16201.9	17999.3	22748.1	24414.6	20834.8	23729.2	18192.8	19472	24464.4	16118.4	16430.1	12364.4	26298.3
P09528	2	2	104.35	6.3576e-06	FTH1	ferritin, heavy polypeptide 1	4077.48	3712.72	3277.73	4160.13	3786.85	3617.04	2596.99	3362.73	3597.11	4528.47	4139.12	4093.21	3585.31	3788.92	4018	5849.49	4952.71	5611.06	6677.84	6139.73	4756.68	4591.18	4248.65	4176.56	5268.05	5860.97	5534.23	2233.05	1062.08	2252.18	3015.79	2788.65	3415.82	3432.87	4259	4611.04	4176.46	4406.57	5200.05	3427.92	3974.19	2821.62	7972.15
P10493	14	13	927.34	6.65014e-06	NID1	nidogen 1	196162	156844	134104	108708	108499	104952	96459.9	100233	93074.6	150410	145847	155515	144867	113554	112819	93018.8	114108	94225.5	164670	174056	227723	107278	104936	109762	98825.5	99109.6	124514	107429	44867.4	92145.2	78805.7	79898.8	99112.9	127507	126948	119310	138718	155271	197568	138507	119106	79226.2	126773
P10630	8	2	464.08	2.27734e-08	EIF4A2	eukaryotic translation initiation factor 4A2	14542.7	15310.3	12078.4	14869.3	16728.2	15807.6	15869.4	16357	16702.4	11618.4	10925	10576.5	10561.1	12268.9	12427.2	16646.8	15765	17114.8	9333.69	8715.58	8549.19	13998.3	12094.9	14061.5	13271.5	13642.6	12484.8	7964.4	4379.73	8299.24	10779.1	12318.7	14928.2	20977.3	20716.6	21410.4	10715.3	11630.9	13436.5	10097.5	12868.9	8726.95	22687.6
P11031	2	2	113.35	1.31893e-09	SUB1	SUB1 homolog, transcriptional regulator	3180.27	3732.57	3691.94	3737.46	4452.91	4044.92	6829.34	6523.12	6628.37	3332.6	3195.96	2469.85	6470.26	5407.93	5132.23	6327.75	6025.68	5966.7	3580.07	3711.08	3851.79	3924.84	3956.68	4664.07	7078.79	6919.46	7753.36	1741.69	1067.76	2536.79	2709.39	3279.13	3819.89	9027.47	8261.74	8496.73	3073.55	3402.47	3137.71	6186.22	5672.37	3604.07	8623.95
P12787	2	2	97.13	1.08753e-06	COX5A	cytochrome c oxidase subunit 5A	44003	49562.5	41224.9	36903.3	37067.6	35587.6	39639.4	40648.6	40132	45067.5	42986.9	37130.4	38980.5	37269.9	36509.3	32955	34504.4	35605.8	51714.2	50745.8	46887.5	35078.9	33116.4	33814.5	41175	42667	40424	24098.5	14178	28326.2	26752.2	27296.7	33607.8	52398	51482.8	51444.1	41564.3	45764.5	47170.8	37269.2	39092.4	25638.4	44913.7
P12960	6	6	329.85	6.5451e-12	CNTN1	contactin 1	10854.5	13148.2	10522.7	6775.64	7140.72	7277.86	4903.53	4730.83	5180.19	13685.8	15062.9	13589	7318.97	7800.97	8041.07	5385.54	5137.93	5516.92	11483.2	9327.18	10156.3	6641.85	6581.87	6043.61	5191.96	5573.5	4284.23	5944.51	3761.23	7230.31	4911.85	5258.44	6872.98	6481.8	5991.76	6640.34	12622	16036.2	17263.6	6997.66	8182.43	5646.79	7339.84
P13634	3	3	213.33	8.07354e-13	CA1	carbonic anhydrase 1	6652.51	9165.25	8798.53	5359.96	4835.66	5377.96	11909.1	12189.9	11451	13311.7	11451.2	10798.6	23956.5	22719.5	23082	22374.4	19513.8	19622.1	8188.98	7622.65	7865.02	12672.9	10564.3	12004.9	8342.32	8850.68	7555.03	3643.28	2621.85	6045.61	3885.58	3561	5078.78	15742.2	15438.9	14678.8	12276.9	12191.1	13718.7	22904.8	23830.5	16209.2	30493.6
P14824	21	2	1458.61	7.15078e-08	ANXA6*	annexin A6	162914	186377	160845	144390	132935	139259	108835	108831	104220	160712	139180	148503	128690	123173	127753	118112	115485	117905	147833	157537	166994	144567	122217	133083	109283	121138	113360	89220.4	53315.7	110519	104672	97893.7	131512	143866	137838	133597	148220	148173	188659	123041	129196	89714	160972
P15089	3	3	237.97	6.32827e-15	CPA3	carboxypeptidase A3	34641.7	36975.4	35818.2	29111.2	27484.3	29160.2	48293.5	48292.7	48885.4	52649.4	49363	49581.9	81513.6	81460.6	81157.6	95000	95338.1	99194.2	40621.3	38423	51505.7	84900.6	83314.6	82046.6	49212	51139.9	52522.5	18971.7	10577.3	24611.3	21103.5	20239.5	27538	63837.5	61164.3	62664.9	48556.9	52552.6	62989.2	77935.1	85443.9	56992.4	129474
P16015	5	5	271.93	5.21805e-15	CA3	carbonic anhydrase 3	46253.5	73549.6	52475.2	68254.6	66371.7	66261.7	249176	248113	249584	30931.8	26826.1	30634.8	68821.5	62643.6	67141.3	114691	106996	119605	31135.9	31551.2	29543.1	141561	136991	139439	89512.5	89665.9	74572.7	25331	21039.9	36056.5	49479.7	48876.3	62575.5	329377	314243	319936	28527.4	28559.5	38918.7	65800.2	65706.8	47149.5	156310
P19246	33	29	2285.18	1.08802e-14	NEFH	neurofilament, heavy polypeptide	1.41764e+06	1.22935e+06	1.07347e+06	898532	799494	813094	361109	364579	360306	1.26388e+06	1.12627e+06	1.21581e+06	821134	732956	734519	381815	372289	412315	869513	909279	912163	686332	650443	680018	541147	568137	574735	776379	351673	737595	651370	588750	767861	477338	461752	461867	1.16564e+06	1.19905e+06	1.54458e+06	785085	768797	515811	520368
P20108	2	2	130.37	3.86136e-13	PRDX3	peroxiredoxin 3	16511.2	18166.3	16697.3	14332.8	15403.8	15404.4	13466.2	14672.8	14053.9	14313.5	13703.6	14549.2	13441.5	12132.1	13161.7	11349	10313	11281.9	8768.12	8761.05	8280.28	19429.1	19100.6	19164.4	10691.4	11419.8	10179	9042.45	5196.72	11473	10390.2	11343.4	14547.4	17800.5	18583.6	18015.4	13200.9	14589.1	18483.4	12851.4	12725.3	9242.75	15467.3
P21614	3	3	180.53	3.64264e-13	GC	group-specific component (vitamin D binding protein)	27076.3	28314.2	21562.7	65559.8	63091.4	60168.9	70348.3	79018.7	76352.7	28786.8	26863.2	27042.6	71810.6	64805.7	60408.2	73259	66210	60324.9	27433.3	23715.1	27290	41244.6	42687.5	40142	48763.7	45893.9	45994.8	14828.5	8099.69	14816	47526.1	46460.7	56821.7	92991	100080	97874.4	26549.2	28598.9	34355.1	68658.1	67974.6	42421.3	99843.1
P21981	12	12	641.51	6.47771e-12	TGM2	transglutaminase 2	30473.8	28818.5	26686	33273.9	28667.1	29271.5	44930.7	47848.8	45065.8	25338.7	22000.6	22266.1	42086.4	40033.3	38609.8	47434.2	43584.9	49545.6	22181.5	26193.6	20984.3	53430.4	53132.8	55920.1	40302.2	41716.3	42655.6	16689.1	8243.95	18336.4	24121.1	21110.6	27643.1	59392.4	60602	57768.6	23369.1	23422.2	28287.1	40238.8	41990.9	27113.5	64647
P23492	4	4	284.99	6.32827e-14	PNP	purine nucleoside phosphorylase	31461.5	31046.4	29017.5	33609.7	34459	33928.3	57509.4	60072.2	59674.4	30106.4	28915.5	29157.2	41391.3	43154.1	41023.1	36835.5	35727.6	42653.5	35185.9	35456.6	34263.7	56039.5	50075.6	56908.5	61778.5	59804.2	60886.8	17230.1	8881.25	19938.4	24364.6	25375.7	32040.8	76019.7	76083.5	76495	27766.1	30783.8	37041.6	39574.2	45264.3	28808.2	50202.4
P23953	12	7	744.32	1.31508e-10	Ces1b/Ces1c*	carboxylesterase 1C	118261	122113	99794	193284	196651	181965	270135	264516	296180	102363	134401	122239	190465	190657	200957	230608	201663	205651	93702.3	110325	106628	127491	147504	133138	161796	138945	147415	64766.3	34932.1	68570.1	140117	144815	171842	357083	335019	379665	94406.5	143085	155294	182103	199980	141121	314290
P24526	5	5	342.75	1.56455e-11	PMP2	peripheral myelin protein 2	387470	456749	363317	286214	249848	284758	257489	253122	254093	305518	285047	316760	205906	192983	219427	186367	151692	160966	471808	452360	418898	233108	219859	234781	210900	223702	217507	212200	130660	249641	207485	183989	268916	340366	320588	325715	281769	303465	402415	196867	202420	154091	253995
P24527	8	8	469.65	8.86432e-11	LTA4H	leukotriene A4 hydrolase	15474.1	13523.3	14109.6	19937.8	18960.6	18797.2	20168.1	20936.3	20675	15889.9	13746.1	13809.4	24931.7	23906.6	23283.6	17253.7	17101.3	16408.8	13072.8	13052.7	14466.9	17338.9	18321.4	17257.9	21581.8	21318.4	23477.2	8474.45	3868.53	9694.9	14453.5	13962.6	17751.5	26659.4	26516.5	26502.7	14654.7	14634.3	17543.5	23837.2	25075.6	16350.7	23514.7
P24549	9	9	573.41	4.60797e-11	ALDH1A1	aldehyde dehydrogenase 1 family member A1	49067	43540.4	39785.6	32552.6	37415	33487.2	29330.5	31401.7	30332	32012.7	28369.1	31507.6	26734.7	26207.7	24808	19380.4	21338.6	19432	45939.2	43805.8	49214.4	38256.3	34720.7	36892.8	27114	29209.9	27837.3	26871.8	12455.4	27337.3	23598.3	27552.5	31624.3	38771	39771.3	38881.8	29524.3	30202.1	40027.5	25561.1	27489.2	17421.3	26413.1
P26043	7	2	342.49	1.77189e-05	RDX	radixin	13531.7	16907.5	12484.7	14948.1	15172.5	14863.4	12032	12558.3	12149	16349.5	15253.2	12979.9	15038.1	14482.5	14705.9	10340.4	10197.2	12014	11558.3	12163.6	11841.4	15331.6	12927	14488.5	9571.46	10443	9820.42	7410.71	4836.64	8578.46	10836.3	11173.1	14036.5	15904.7	15905.5	15573.5	15078.6	16238.8	16489.7	14377.9	15190.7	10327.1	14092.6
P27546-2	14	14	891.42	3.21632e-13	MAP4	microtubule associated protein 4	149081	161347	151892	116693	128518	112864	73876.4	68978.7	67674.6	155522	133762	143239	98179.9	94312.6	99110.7	76059.2	74513.9	86548.9	138013	147693	134414	80900.3	76623.8	77188.3	78154.8	80406.3	73507.5	81645	46155.5	104367	84593.6	94640.8	106585	97654.7	87363.9	86750.3	143433	142405	181971	93869.8	98924.3	69599.8	103660
P27773	11	11	658.96	1.70305e-11	PDIA3	protein disulfide isomerase family A member 3	53360	53724.1	48538.3	55443.6	51493.1	53298.4	80467.9	83900.7	80544	52225.7	44636	47934.1	57727	55238.2	56728.3	67608.1	63765.1	68181.8	51165.7	52777.1	48868.9	59567.3	58194.3	61498.8	76720.1	77341.7	77053.7	29222.8	15368.6	33351.4	40192.6	37919.7	50333.4	106368	106263	103247	48166.1	47520.2	60895.9	55192.7	57939.3	39837.1	92141.7
P28663	5	4	278.01	1.11022e-16	NAPB	NSF attachment protein beta	13320.4	13584.3	13138	9328.48	9325.8	9302.14	5989.72	6288.06	5953.93	16490.6	16272.5	14905.1	9488.13	9425.47	10218.2	5381.35	4729.93	5585.15	14603	14542.3	13801.8	8376.19	8305.42	8156.65	7221.68	6929.57	6691.41	7294.98	3885.97	9027.35	6762.47	6867.54	8784.65	7917.6	7964.04	7632.18	15208.8	17324	18935.5	9071.6	9886.36	7175.68	7334.13
P28665	17	17	1061.57	1.77636e-15	Mug1/Mug2	murinoglobulin 1	38250.9	47441.2	38860.8	92393	92430.5	97364.9	137286	125510	128895	52635.7	47065.9	46887.6	160434	151635	164112	166536	158296	163752	52643.9	46565.3	41492	100466	99221.9	101370	102647	112927	98504.5	20948.3	13571.2	26701.9	66978.2	68066.1	91948.4	181473	158962	165227	48544.3	50107	59566.5	153391	159050	115246	226968
P29788	2	2	178.78	1.11022e-16	VTN	vitronectin	22195.6	21559.1	19044.6	43876.6	46034.9	44730.1	62386.3	59981.3	59952.2	15714.8	14708.3	15385.9	45475.1	46757	48350.2	56937.1	58160.3	57478.8	17492.1	19003.2	16840	41551.9	34933.8	40142.7	41543.8	49439.2	44159.2	12155.5	6167.27	13085.9	31807.4	33900.2	42241.7	82466.3	75968.3	76851.2	14493.2	15658.7	19546.3	43478.7	49043.4	33953.6	77598.4
P30275	2	2	148.41	4.52027e-12	CKMT1A/CKMT1B	creatine kinase, mitochondrial 1B	24279.2	24929.9	22499.6	20878.6	20811.1	20354.5	13323.6	16010.1	13746.3	32259.6	27668.6	27902.6	19882.8	21866.4	20096.7	12360.5	10767.6	13121.5	29117.7	30536.6	28814	14416.9	13718	14633.3	17004.5	16627.9	18558.9	13296.6	7131.56	15459.8	15135.5	15325.4	19222.1	17612	20277.3	17621	29752	29456.4	35447.7	19009.9	22935.7	14112.8	16845.9
P30416	2	2	104.04	6.1369e-07	FKBP4	FK506 binding protein 4	3567.46	3973.65	3833.65	3483.61	4384.51	4143.46	3967.29	3312.33	3790.17	3718.42	3148.43	3193.24	2699.88	2169.64	2864.85	4549.31	5703.39	5107.36	4891.61	4937.14	4533.91	3057.28	2568	2991.65	4487.89	4533.03	5235.88	1953.73	1136.72	2634.16	2525.36	3228.77	3912.96	5244.22	4195.17	4858.52	3429.38	3351.87	4056.72	2581.35	2275.73	2011.82	6200.16
P31001	8	2	431.86	4.7638e-09	DES	desmin	3481.99	2992.72	2980.06	3344.18	3326.91	2982.52	3851.33	4378.54	4179.04	2043.7	1929.48	2136.38	3528.75	3157.25	3110.72	3370.14	3375.75	4055.69	2567.45	1866.67	1831.25	4729.03	4742.75	4405.56	4205.48	4120.89	4153.7	1906.92	856.11	2047.65	2424.29	2449.94	2816.6	5090.94	5545.56	5357	1884.84	2054.16	2714.08	3373.84	3311.64	2184.49	4593.09
P31428	2	2	90.6	3.03465e-08	DPEP1	dipeptidase 1 (renal)	2088.63	2367.91	2396.88	2962.73	2190.03	2808.63	2548.25	2688.73	2463.92	1780.89	1907.27	1917.81	3448.85	2968.97	2560.2	4563.39	4601.12	5147.39	2511.72	2488.88	2239.41	3004.72	2760.02	3198.61	3216.48	3088.59	3046.45	1143.85	677.375	1646.94	2147.77	1612.74	2652.38	3368.45	3405.37	3158.44	1642.46	2030.51	2436.41	3297.44	3114.15	1797.88	6219.35
P31532	2	2	111.66	4.91829e-14	SAA2-SAA4	SAA2-SAA4 readthrough	1670.48	1234.57	1316.69	5161.92	5277.22	4904.24	7731.79	8271.4	7698.15	1654.74	1443.05	1108.98	7230.65	6906.55	7266.07	8603.72	7991.3	8998.69	1003.76	1351.97	1733.05	5936.38	5605.92	5799.51	7955.45	7909.83	9021.99	914.845	353.167	904.717	3742.02	3886.16	4631.41	10220.4	10476	9868.05	1526.12	1536.29	1408.85	6913.22	7244.27	5102.55	11725.8
P32261	7	7	518.87	4.40063e-09	SERPINC1	serpin family C member 1	47342.7	67917.2	53965.1	75095.6	84245.7	90339.4	115935	105440	123271	55524.7	65719.7	58487.9	114637	103809	136608	125713	119313	117455	44946.8	48629.6	46224.8	75875.9	73827.2	74588.9	66708.4	78403.6	56538.7	25927.4	19428.7	37080.3	54438.9	62038.8	85313.7	153251	133543	158018	51208.7	69966.2	74303.5	109604	108885	95932.4	171331
P37804	12	11	656.97	6.81677e-14	TAGLN	transgelin	78673.2	88093	81381.3	83566.1	90568.6	80877.1	154569	152072	143356	60462.7	57480.1	61348.1	154618	132384	132394	159455	190106	151877	56936.1	62462	64079	204178	178571	190809	156740	176494	190353	43085.7	25200.2	55918.3	60579.4	66695	76377.8	204319	192604	183765	55762.8	61194.2	77937.2	147831	138857	92972.6	217318
P39053	10	5	554.91	5.1292e-10	DNM1	dynamin 1	23695.1	24477.1	23414.8	21393.1	18446.9	17822.5	14091.1	13352.2	12036.1	27086.7	23062.2	25420.6	21577.7	19408	19714.2	13709.2	12840.9	14176.4	25958.6	25253	30133.7	17552.4	17407.1	17411.9	14942.6	15296.7	17472.4	12976.7	7002.03	16088.7	15508.4	13584.4	16831	18626.5	16910.9	15428.7	24981.2	24552.4	32294.5	20630.4	20357	13844.2	18684
P40936	2	2	111.65	3.49621e-05	INMT	indolethylamine N-methyltransferase	42552.8	44927.8	47678.8	47580.7	53382.7	45691.3	50557.2	57645	52531.2	62188.9	55055.1	53876.9	52879.1	55129.4	54788.6	67577.9	55998.2	54341.8	44624.6	38398.9	50088.6	76735	66238.1	74044	46310.1	48746.2	53484.4	23304.2	12852.2	32760.8	34492.5	39311.2	43149.4	66829.8	73009.3	67338.4	57354.9	58612.5	68445.7	50557.7	57825.2	38474.9	92100.5
P43274	8	4	563.28	1.16795e-13	Hist1h1e	histone cluster 1, H1e	86346.9	112361	91304.2	97441	89396.5	95175.9	132476	140068	137920	103774	96104.7	101296	156134	152736	154210	112868	107776	113429	42657.9	42376.8	37242.7	92553	90095	93281.2	102179	108045	116013	47288.3	32142.5	62736.6	70637.6	65831.8	89881.2	175115	177401	176795	95707.9	102315	128687	149280	160205	108293	153825
P43277	7	2	401.31	5.55112e-16	HIST1H1D	histone cluster 1, H1d	61526.5	70622	59345.3	77198.8	68418.5	69048.1	94833.4	90254.8	90084	54388.2	52456.4	56205.4	120167	112244	115828	67584.1	74760.6	76084.6	22607	22870	22971.1	53020.2	52959.8	56167.6	82543.2	82251.7	95937.9	33695.3	20202.4	40777.1	55963.5	50383.6	65206.8	125357	114311	115476	50160.5	55845.8	71403.8	114891	117733	81339.3	92109
P45591	4	3	230.74	9.82043e-08	CFL2	cofilin 2	65300.1	59529.4	54696.9	46373.8	48266.1	44503.3	43856.9	37239.1	39033.8	55262.9	52949.1	55278.7	49045.8	42123.3	47502.8	37353.1	40691.7	42664	61225.5	71775.5	64971.1	42713.9	36536.9	41460.8	38355	41751.8	42816.6	35761.9	17029.2	37583.1	33617.7	35543.3	42027.5	57973	47164.5	50036.4	50967.3	56370.4	70226.5	46892.6	44183.1	33358.5	50907.7
P46460	7	7	389.48	1.03408e-09	NSF	N-ethylmaleimide sensitive factor	34890.2	35002.1	27352.1	26248.6	23032.6	23851.2	15764.6	15775.6	15685	36683.7	34341.7	36111.3	26547.1	22867.5	23011.8	12085.6	15093.8	12200.8	32781.9	35252.7	46732.5	20344.9	21607.8	20462.9	22421.6	21709.2	25187.4	19107.8	10012.8	18794.1	19028.3	16961.3	22524.3	20838.7	19980.4	20106.2	33832.2	36560.7	45876.2	25381.6	23985.7	16159.9	16471.2
P46660	10	4	632.91	3.98237e-13	INA	internexin neuronal intermediate filament protein alpha	15837.2	17885.4	16382	11039.5	8914.67	10588.8	3193.11	3213.7	3694.35	23221.9	20906.1	22727.4	10246.9	9985.31	9828.97	5834.04	3929.63	3730.81	14318.9	12673.9	11229.6	7607.13	7463.35	7159.45	7311.92	6868.83	7262.22	8673.29	5116.38	11256.3	8002.86	6564.79	9999.7	4220.86	4070.26	4735.68	21416.8	22257	28873.1	9797.09	10473.6	6902.33	7951.09
P47857	4	4	226.84	2.66053e-07	PFKM	phosphofructokinase, muscle	24084.5	17873.1	17452.5	15309.3	14220.4	15041.6	13531.2	14559.5	14669.7	22700.8	20247.1	20496.8	16992.1	16678.1	15750	12235.6	12799.6	11920.3	21595.6	19215	20431.4	14258.8	14369.8	14939.4	14992.9	15651.1	16239.1	13190	5112.86	11991.9	11098.2	10472	14204.8	17886.4	18440.1	18804.7	20936.2	21555.4	26039.3	16246.1	17493.7	11060.3	16675.6
P47968	2	2	96.21	2.56115e-09	RPIA	ribose 5-phosphate isomerase A	789.14	673.245	840.762	1868.43	1950.28	1383.93	3003.04	2700.91	3603.12	563.793	782.763	757.554	2270.34	2560.73	2104.42	2351.63	2099.31	2398.48	1126.02	590.905	752.404	2660.4	3124.53	2379.53	1884.56	1382.8	1503.44	432.176	192.591	577.701	1354.48	1436.19	1306.94	3969.61	3420.79	4618.74	519.969	833.342	962.403	2170.67	2685.94	1477.82	3204.99
P48036	11	11	734.13	0.00497226	ANXA5	annexin A5	255246	400608	339075	239367	242187	253655	248449	197775	203945	270697	252998	280203	235997	236815	270584	254325	203555	219751	251547	254268	244406	282289	213454	235290	186619	228447	179241	139787	114599	232984	173524	178347	239544	328416	250488	261432	249655	269346	355972	225636	248395	190016	346614
P49290	6	6	344.15	0	EPX	eosinophil peroxidase	2056.25	2448.62	1610.09	10285.6	9965.19	11186	12030.3	12787.4	12305	2080.02	2029.5	1659.83	10224.9	9846.29	10276.3	13668.1	13319.4	14013.3	900.676	909.396	906.538	8058.19	7212.44	8071.14	7379.98	8360.6	6864.62	1126.11	700.464	1106.32	7456.31	7338.4	10563.7	15902.5	16195.7	15773.5	1918.34	2160.63	2108.67	9776.02	10327.8	7216.44	18627.9
P49813	2	2	89.55	1.18051e-06	TMOD1	tropomodulin 1	3801.15	3204.27	3077.41	2185.37	2035.96	2082.96	1519.54	1509.93	1754.72	3820.22	2902.24	2950.8	2066.81	2177.69	1985.92	1191.17	1730.64	2018.68	2869.55	3340.62	3350.17	2313.25	2358.43	1857.27	1856.02	1835.02	1912.11	2081.71	916.626	2114.54	1584.24	1499.29	1967.08	2008.62	1912.37	2249.33	3523.27	3089.76	3748.72	1976.08	2284.17	1394.6	1623.43
P50516	7	7	559.83	5.9338e-07	ATP6V1A	ATPase H+ transporting V1 subunit A	62431.6	79224.3	45766.9	36045.6	36220.1	39438.6	30189.5	33080.5	31128.4	54101.1	52120.7	48623.6	38134.8	37974.7	40244.8	29198.9	29377.1	30079.6	45223.2	51000.2	56119.1	36214.3	32254.8	34088	32513.6	33831.3	33765.9	34191	22663.2	31447.2	26130.4	26672.6	37244.6	39906.5	41897.6	39902.6	49895.7	55488.4	61771.9	36460.7	39831.6	28261.6	39794.6
P50518	2	2	169.71	5.57486e-07	ATP6V1E1	ATPase H+ transporting V1 subunit E1	27192.8	25609	26342.5	26831.5	21199	23735.3	19777.4	20686.6	20832.1	27190.7	25186.4	27906.3	24082.3	22913.8	23161.1	17041.7	16054.4	19302.2	24172.9	24178.6	22817.7	20110.6	19761.9	18890.1	21227.7	19517.2	20771.5	14892.3	7325.83	18100.4	19450.9	15611	22414.8	26143.1	26200.2	26704.1	25077.1	26813.9	35452.4	23025.1	24034.3	16264.8	23225.8
P50543	3	3	208.69	4.80833e-10	LOC102637129/S100a11	S100 calcium binding protein A11	24109.3	40058.6	25694	38671	41708.8	42094.5	39324.6	33856.8	33080.9	13594.6	13648.3	14088.9	27649.2	27573.5	34129.1	27503.1	24096.9	27346.7	10676.7	9121.48	9583.29	51821.3	39278.8	45306.1	27749.8	34848.9	24990.3	13203.5	11459.3	17654.8	28033.7	30714.5	39752.8	51981.8	42880.7	42405.5	12537.8	14530.1	17898.6	26435.4	28921.8	23966.9	37483.4
P50544	5	5	346.52	1.14568e-05	ACADVL	acyl-CoA dehydrogenase, very long chain	11044.6	13166.5	11046.9	10617.3	10640	12340.9	18202.6	17181.2	16943.7	10432	9737.64	9704.54	10259.9	9650.08	10135	12244.4	11218	11769.5	11077.9	10503.8	9750.66	14951.6	12077.6	14449.2	11377.1	14818.6	10496.8	6048.65	3766.47	7590.49	7696.79	7835.36	11654.4	24061.4	21760.5	21719.7	9621.06	10366.8	12328.7	9809.49	10122	7117.26	16687.7
P51642	4	4	261.82	6.55664e-10	CNTF	ciliary neurotrophic factor	131779	99029.8	86366.9	63223.2	61951.6	61387.7	43067.4	43969.3	43501.6	86236.6	75928.8	79178.1	57472	52028.8	53310.7	37979.9	41827.4	34510.3	94926.4	101198	130398	56331.6	53863.5	53911.2	45912	48112.2	49735.6	72169.3	28328.9	59344.1	45832.3	45621.3	57972.7	56929.4	55688.5	55763.5	79533.3	80834.9	100588	54948.9	54572.9	37437.1	51762
P51885	7	7	539.35	1.88415e-09	LUM	lumican	856654	919810	800350	645512	655427	637744	555158	562272	571398	758700	685813	732766	660188	627352	625017	686358	678188	699171	704504	696529	712761	733023	734386	711003	588065	631799	578434	469150	263125	549933	467950	482658	602266	733844	712137	732460	699725	730126	930912	631206	658028	438914	935422
P51910	2	2	121.62	3.10482e-11	APOD	apolipoprotein D	36336.2	42269.6	29611.8	44103.2	41236.2	44911	69730.1	68883.5	67569.5	23365.5	21753.5	26164.4	34616.3	31836.4	35269.2	60287	55757.4	57740.7	43997.6	43237.8	45920.8	43237.2	43263.4	42993.9	55263.5	58736.9	58018.8	19899.7	12091.8	20346.7	31971.6	30366.4	42412.5	92173.8	87243.2	86615.6	21549.3	23159.1	33239.5	33096.6	33393.2	24767.6	82163.9
P52480-2	19	2	1294.31	5.95169e-09	PKM	pyruvate kinase, muscle	167969	177790	162998	173980	178782	158121	143227	146431	144125	192937	173586	183522	166657	159248	160869	120364	133176	134776	188520	191538	216274	138136	129747	134410	133176	137018	131085	91989	50859.3	111998	126123	131656	149324	189326	185460	184750	177940	184803	233148	159341	167035	112969	164041
P54071	3	3	196.11	0.000385036	IDH2	isocitrate dehydrogenase (NADP(+)) 2, mitochondrial	10742.1	12293.7	9835.59	9837.41	9320.97	9788.42	11722.2	13630.6	12500.1	13968.9	12974.6	13537.7	11040.6	12457	12727.8	12530.9	11787.5	13264.8	11414.3	12250.4	10203.1	11803.4	11775.6	12025.9	10890.8	11240.3	11040.2	5882.96	3516.79	6758.19	7131.41	6863.99	9243.88	15495.2	17263.6	16023.5	12883.1	13812.9	17198.4	10555.9	13066.1	8938.04	17078.2
P54116	2	2	123.44	2.95698e-07	STOM	stomatin	3898.27	3745.95	4307.84	4860.64	4620.05	4674.78	7167.01	7922.99	7495.16	4181.06	3524.47	3387.21	6441.03	7148.49	6715.39	7080.82	5732.85	4811.47	5292.98	3302.79	4303.53	7724.69	7833.58	7060.83	6908.16	7779.2	7874.06	2134.9	1071.58	2959.98	3523.61	3402.22	4414.72	9473.82	10034.7	9607.84	3856.06	3752.2	4303.14	6158.26	7498.04	4715.84	9650.3
P54869	3	2	144.62	3.91705e-10	HMGCS2	3-hydroxy-3-methylglutaryl-CoA synthase 2	4997	5199.91	5005.82	3756.43	3898.56	3501.95	3260.37	3076.5	3174.73	4327.04	4315.43	4397.03	3835.15	3423.08	3347.69	3026.97	2813.36	2773.59	5863.42	6004.59	5114.27	3873.67	3980.06	3784.18	3602.19	3648.38	4272.65	2736.63	1487.51	3439.57	2723.14	2870.91	3307.13	4309.78	3896.49	4069.6	3990.69	4594.28	5586.03	3666.78	3590.46	2350.89	4125.39
P56375	2	2	118.49	1.83414e-06	ACYP2	acylphosphatase 2	7352.71	7737.4	7792.28	6455.25	6605.54	6438.97	5751.38	6960.84	6787.79	5389.52	8524.47	5363.63	5968.75	5331.98	6349.14	8552.72	7341.61	6787.76	10115.6	9421.66	10048.3	3457.27	4247.64	3644.26	6725.09	6003.55	6497.46	4026.74	2213.39	5354.2	4679.59	4864.34	6080.76	7602.55	8816.14	8701.08	4970.58	9075.28	6814	5706.71	5592.71	4458.64	11656.3
P56376	2	2	108.56	0.000352578	ACYP1	acylphosphatase 1	6810.74	8972.88	7021.9	5099.96	5860.77	6745.74	6697.25	6725.07	6257.38	7151.87	6975.81	6386.86	5775.01	6404.15	7040.97	5492	5576.09	6212.02	8562.29	7336.27	7672.78	5306.8	5367.78	5176.36	5328.99	5977.24	5471.62	3729.93	2566.82	4824.86	3697.1	4315.89	6370.46	8852.86	8517.52	8021.17	6595.94	7426.55	8113.92	5521.49	6717.3	4944.48	7484.94
P56480	15	15	1201.25	3.89564e-05	ATP5B	ATP synthase, H+ transporting, mitochondrial F1 complex, beta polypeptide	288003	295952	281013	252872	286148	234568	252775	254546	244147	310001	287875	291349	252184	243631	243739	222318	250241	223367	300097	321848	336351	273750	246226	254771	234956	250234	272978	157726	84661.3	193089	183314	210720	221519	334134	322391	312965	285904	306476	370132	241113	255544	171164	302992
P57759	2	2	109.33	2.49707e-09	ERP29	endoplasmic reticulum protein 29	9287.97	8613.92	7336.59	10604	9468.5	8761.34	14451.1	15640.4	14985.5	7991.56	7619.6	6873.58	11175.4	10532.1	10727.7	10612.1	11275.3	11598.5	9011.73	8912.95	10244.7	9461.72	9191.23	8994.7	13969.5	13905.5	14949.4	5086.6	2464.13	5041.09	7687.16	6972.63	8273.93	19102.4	19809.1	19209.5	7370.36	8111.94	8732.25	10684.8	11047.1	7533.47	14463
P58044	3	3	182.69	2.58083e-08	IDI1	isopentenyl-diphosphate delta isomerase 1	15367.5	16325.1	14965	10368	13388.1	11875.1	8222.55	8251.51	7234.66	12643.6	11351.3	11274.8	8886.4	8592	9697.44	9342.42	8850.81	10389.7	11524.3	13724.1	12541.5	9831.59	8001.23	8505.19	6514.99	7842.45	7017.08	8416.1	4670.03	10282.7	7516.07	9859.02	11214.5	10869.1	10450.8	9273.92	11660.8	12084.8	14323.6	8496.28	9012.14	6809.96	12732.6
P60879	3	2	168.16	3.33067e-16	SNAP25	synaptosome associated protein 25kDa	10846	11919.7	12393.5	5545.93	5790.45	6287.18	2951.28	2998.56	3266.59	14948.4	13436.6	14066	5300.04	5963.19	5888.44	3794	3874.92	3823.84	13146.1	11979.7	11477.2	4785.82	4412.13	4480.69	5745.52	4862.08	4652.11	5939.88	3409.81	8515.79	4020.4	4264.11	5937.41	3901.2	3797.78	4187.35	13786.4	14304.8	17869.5	5067.37	6254.78	4135.12	5170.76
P61027	4	3	237.75	0.000752775	RAB10	RAB10, member RAS oncogene family	19639.9	23322.9	24749.3	19786.1	16402.2	16365.9	17362.1	14911.1	17833.5	17555.1	19102.3	18880.2	19714	14931.5	18434.1	15761.2	16197.3	15321.7	16537	18257.8	17609.1	16897.5	17731.3	16284.4	14979.8	14174.7	14184.7	10755.9	6671.84	17005.6	14343.5	12078.6	15455.5	22950.4	18885.4	22860.3	16190.5	20336.6	23985.5	18848.6	15661.7	12945.2	21480.6
P61982	10	6	618.07	4.59068e-10	YWHAG	tyrosine 3-monooxygenase/tryptophan 5-monooxygenase activation protein gamma	399561	458116	375593	294371	313502	330442	243890	238339	241219	435586	397692	374710	285126	294451	305099	243251	224667	227670	376314	376247	375626	291003	258488	286978	233524	266542	237139	218821	131051	258076	213398	230864	312059	322390	301864	309212	401727	423389	476035	272609	308849	214254	331521
P62204	7	7	635.18	3.25695e-11	Calm1	calmodulin	910827	1.06417e+06	915084	789345	729279	741627	635115	666945	640972	1.06198e+06	982840	1.00669e+06	782844	776581	778314	572926	566062	626546	893046	896386	838906	806772	757694	801008	586698	618344	585238	498819	304420	628769	572218	537043	700369	839536	844708	821645	979432	1.04635e+06	1.27891e+06	748476	814554	546566	780829
P62631	6	2	297.52	0.000302768	EEF1A2	eukaryotic translation elongation factor 1 alpha 2	13565.2	16641.3	13416.5	13650.9	13831.6	13164	17023.6	17647.1	16950	15818.3	18490.8	16795.4	15653.8	15372.1	15088.7	14210.6	16336	14901.6	16766.6	17306.2	18428.6	13839.6	14883.8	13338	15791.6	16120.1	16055	7429.02	4760.49	9218.72	9895.92	10185.6	12431.6	22502.8	22350.6	21727.7	14588.8	19685.6	21337	14966.6	16123.8	10595.9	19367.3
P62748	3	3	134.79	4.13845e-09	HPCAL1	hippocalcin like 1	5397.83	5575.38	5229.56	6665.85	6784.28	6147.2	4682.3	4607.2	4706.56	3444.67	3191.16	3446.83	4119.75	4230.2	4085.7	5810.76	5200.13	4230.72	4017.21	4029.55	3663.44	4057.62	4502	3905.41	6497.69	6047.03	6511.7	2956.14	1594.92	3593.32	4832.26	4995.96	5805.22	6189.38	5835.17	6033.21	3176.91	3397.35	4378.89	3938.89	4437.05	2869.16	7919.36
P62774	2	2	136.27	6.9604e-07	MTPN	myotrophin	49287.7	48680.9	50037.4	44464.4	41486.4	40767.1	44275.8	45400.2	43859.9	65095.9	57604.9	54291.1	51954.1	53519.3	51751.1	45647.4	38149.2	37015.9	59968.7	69248.9	57752.1	42310.4	43003.9	43963.1	49387.9	48070.1	53208.3	26992.6	13925.9	34381.5	32233.5	30550.7	38499.2	58526.7	57500.9	56222.8	60035.9	61327.1	68971.9	49673.3	56136.3	36341.9	62211.9
P62814	10	10	688.43	6.19044e-08	ATP6V1B2	ATPase H+ transporting V1 subunit B2	55284.2	54171.7	43370.1	37370.7	42397.1	40414.2	32664.5	30631.4	31236.6	45172.9	42793.9	41605.6	34676.2	33904.1	37509.2	29129.9	29045.1	29889.6	37289.1	40608.3	36762.1	32276	31912.5	32308.5	30094.3	34629.4	30437.9	30276.6	15496.6	29800.3	27091	31221.4	38166	43178.1	38795.6	40041.4	41661.5	45559.1	52856.1	33153.9	35561.9	26340.6	39700.5
P62874	7	4	519.91	3.03708e-07	GNB1	G protein subunit beta 1	68242	49478.1	45450.9	50092	48432.5	43089.4	40636.1	38339.1	39559.7	78911	70485.4	70985.4	54412.1	50300.3	49168.7	32426.5	32541	31127.3	53673.4	59903	74698.7	53670.7	51943.5	54866.3	37812.4	37829	41850.9	37373	14153.9	31230	36313	35665.8	40692.3	53715.4	48557.8	50710.6	72777.2	75039.8	90180.4	52023.4	52759.9	34528.4	44193.4
P63028	2	2	173.77	3.75017e-08	TPT1	tumor protein, translationally-controlled 1	49138.6	48407.8	49380.7	56486.6	55135.7	55216.6	65132	74016.9	75915.5	50374.4	45976.2	50885.2	55840.3	53242.2	52164	59805.8	51810	62389.7	40011.6	41508.3	35026.3	47028.7	46245.1	47528.1	51143.3	51765.4	47760.6	26911	13847.7	33930.3	40948.7	40602.1	52144.8	86095.8	93744.8	97314	46458.7	48947	64644.9	53388.8	55845.7	36631.8	81508
P63085	4	2	284.56	9.92388e-08	MAPK1	mitogen-activated protein kinase 1	10560.6	13575.4	11486.7	8606.4	10234.1	9856.13	5904.77	5355.23	5080.36	8030.94	7960.92	8476.33	6113.13	5325.5	6136.37	7327.26	7835.27	7607.4	8929.07	9657.86	10898.7	6761.51	5485.16	6789.45	7200.66	9216.37	9009.61	5783.56	3883.43	7892.7	6239.01	7536.41	9307.82	7805.32	6782.57	6512.37	7406.68	8475.32	10768.4	5844.76	5585.91	4309.22	9986.17
P63101	13	10	998.26	1.48437e-05	YWHAZ	tyrosine 3-monooxygenase/tryptophan 5-monooxygenase activation protein zeta	479828	652339	481849	388620	413216	425042	375750	364703	355307	555997	534032	485308	450775	445662	480282	396897	360152	396054	491790	501190	463780	383146	327159	381831	366233	410749	367407	262780	186611	331086	281721	304294	401396	496691	461909	455459	512778	568539	616539	430986	467454	337275	540923
P63213	2	2	112.25	1.24893e-11	GNG2	G protein subunit gamma 2	38177.5	40603.3	37269.1	24625.3	22090.3	26586.2	21023.3	24043.1	22810.4	48827.6	45969.6	44505.3	26266.6	25856.8	29162.3	20063.3	18687.1	17419.9	44645.6	38543.9	38092.9	24940.2	25870.9	24544.3	23046.6	26281.2	24047.5	20908.1	11615.2	25608.2	17851.6	16267.3	25107.2	27790	30451.3	29240	45032.1	48939.9	56539.9	25113.5	27121.2	20479	27343.9
P63330	2	2	104.69	6.77606e-05	PPP2CA	protein phosphatase 2 catalytic subunit alpha	21800.6	23220.5	20917.2	21159.1	18988.5	19230.9	19216.8	20475.5	18880.8	25126.3	21980.7	23892.3	21752.6	20514.6	21920.2	17061.3	16711.6	19291.7	23071.9	25361.7	21859.3	20257.2	18447	19999	18894.7	19505.4	17641.4	11939.2	6642.56	14372.5	15338.8	13983.2	18161.1	25402.1	25932.9	24202.8	23173.2	23400.9	30353	20797.6	21517.7	15393.3	23252.5
P67778	3	3	249.32	0.000136869	PHB	prohibitin	16786.6	17641.5	16147	16229.5	15002.7	15265.5	17762	17031.1	17266.8	16522.3	14914.9	15889.6	15568	14882.7	15388.4	15202.8	14790.4	15224.6	15885.7	16678	15639.5	15079.4	13998.3	14895.5	14934.1	15043.1	15205.6	9193.27	5046.61	11094.8	11765.2	11048	14416.3	23479	21570.5	22133.9	15238	15878.6	20186.2	14884.5	15610.4	10806.4	20719.5
P68040	5	5	269.61	2.0538e-12	RACK1	receptor for activated C kinase 1	10822.1	12078.2	10853.5	16750	14061.5	14640.8	23376.3	25162.6	22721.4	10275.7	9403.27	9929.75	15386.2	15522.8	14839.9	19376.2	16403.6	19569.7	10528.8	9839.48	10909.5	15044.3	14680.5	15193	19749.7	20799.4	21267	5926.77	3455.13	7457.59	12142.6	10354.9	13826.3	30900.3	31869.2	29125.9	9476.92	10010.9	12614.8	14710.8	16281.9	10421.2	26407.4
P68254-2	9	6	598.91	2.53889e-05	YWHAQ	tyrosine 3-monooxygenase/tryptophan 5-monooxygenase activation protein theta	145608	189931	165524	107875	116625	126765	108180	113513	105307	160696	182845	146691	121653	127274	148871	124653	107133	121453	137561	134257	122719	129909	109795	123651	100131	111210	93924.8	79743.1	54332.5	113734	78201.7	85883.2	119713	143000	143768	134990	148205	194659	186357	116312	133497	104544	169887
P68368	21	3	1654.59	0	TUBA4A	tubulin alpha 4a	155175	164162	151351	115211	122862	118261	60258.8	59760.4	60319.7	200497	179886	189616	126999	127506	125214	54608	51179.8	58305.6	131444	134663	132102	105981	98536.9	104035	76480.4	82125.9	76431.3	84982.3	46960.9	103996	83519.5	90476.3	111682	79654	75688.5	77322.2	184912	191509	240889	121423	133741	87931.1	74424.1
P68372	26	2	2228.98	7.13651e-13	TUBB4B	tubulin beta 4B class IVb	604202	655461	590936	591974	550911	527996	226296	229875	222490	539840	505879	502303	400932	362283	368806	232147	238156	237319	424695	441727	561451	469863	425756	452832	317110	343525	351300	330894	187504	406042	429138	405692	498623	299133	291144	285203	497877	538566	638130	383331	379998	258991	316389
P68510	8	5	521.29	1.98711e-09	YWHAH	tyrosine 3-monooxygenase/tryptophan 5-monooxygenase activation protein eta	106676	117427	105165	85730.4	95695.7	90362.1	75833.2	69674.2	75567.8	110248	99530.4	106549	89997.4	89056.4	93811.3	92601.5	84193.1	87211.4	123108	117638	124318	85073.4	76222	79170.8	79926.1	86120.5	80716.1	58421.8	33591.7	72260.8	62148.4	70470.6	85335.1	100241	88244.6	96868.4	101678	105962	135360	86046.4	93411.1	65878.4	126205
P70227	3	3	277.97	1.3532e-10	ITPR3	inositol 1,4,5-trisphosphate receptor type 3	7630.43	8998.94	8235.26	5269.24	5584.05	6087.98	5334.87	5269.27	5324.25	9803.19	9434.01	9180.67	6251.45	7370.51	6732.19	5435.15	5049.32	5649.77	8535.93	9038.32	8648.82	5806.23	5003.78	5749.5	4417.73	5085.82	4637.01	4178.84	2574.28	5658.57	3819.81	4112.11	5749.3	7051.97	6673.7	6825.01	9041.17	10043.6	11663.2	5977.01	7730.92	4727.64	7407.46
P70232	3	3	166.09	3.99492e-12	CHL1	cell adhesion molecule L1 like	11864.3	11181.9	10793.9	8393.91	8038.17	8545.97	7379.22	7524.09	7021.28	11234.8	8880.86	9459.63	7581.22	7100.87	7464.19	4359.82	4440.51	4258.95	10147.1	9666.53	9175.77	7065.19	7000.85	7624.97	7010.51	6802.17	6326.08	6497.56	3198.73	7416.64	6084.98	5919.33	8070.55	9754.34	9529.51	9000.39	10361.5	9454.7	12017.6	7248.4	7448.09	5241.68	5941.91
P70435	69	69	4756.94	2.57893e-10	SPTBN1	spectrin beta, non-erythrocytic 1	244091	212862	203581	170416	172726	163165	116194	114804	112969	203418	178350	193442	150226	148266	146159	124340	126511	150104	184293	196529	212235	162736	146535	159769	111938	114873	110119	133678	60892.3	139884	123539	127196	154088	153593	145403	144812	187606	189874	245750	143631	155516	102639	169460
P70460	2	2	131.25	2.01492e-07	VASP	vasodilator-stimulated phosphoprotein	3317.44	4039.98	2853.14	4120.78	4448.68	5751.3	5417.68	6081.53	6230.63	3113.84	3295.46	2755.43	5676.42	6217.99	5933.18	3678.15	3251.23	3656.39	3513.04	2842.18	3128.56	3817.08	4482.32	3931.38	6405.62	6204.59	5373.07	1816.81	1155.69	1960.43	2987.27	3276.02	5431.35	7161.44	7702.46	7986.88	2871.8	3508.4	3500.52	5427.22	6522.04	4166.54	5012.87
P70464	3	3	170.96	0	ZA2G	Zinc-alpha-2-glycoprotein	9530.16	8635.88	9431.39	19351.2	21734.7	19602.9	21732.5	22163.4	21496.9	8223.12	7795.75	7877.88	17572.8	16975.3	17296.7	25094.6	24770.9	28284.1	7937.31	8644.64	8656.5	11317.2	11380	11682.6	13207.8	13523.3	13955.6	5219.24	2470.42	6480.46	14028.3	16005.5	18512.3	28727.5	28070.6	27556.3	7583.92	8299.47	10008.1	16801.3	17805.4	12146.5	34200.8
P82349	3	3	210.69	7.65871e-08	SGCB	sarcoglycan beta	10437.7	8535.22	8312.46	7564.62	6827.4	7916.2	6902.21	7100.05	7790.93	10548.8	10655.5	11427.8	6378.16	6722.78	5785.88	5180.14	6375.38	6938.09	12333	11564.2	11762.4	7247.03	8340.13	7612.78	7881.15	7494.77	7504.57	5716.23	2441.62	5711.62	5483.8	5027.72	7475.81	9123.79	8992.44	9986.98	9728.81	11344	14518	6098.15	7051.52	4063.1	7059.9
P84084	4	2	232.43	0.00149574	ARF5	ADP ribosylation factor 5	31677.9	33485.9	30078.7	25474	30078	26553.3	28323.3	26660.4	28330.9	26443.7	24357.9	25454	27496.5	27735.4	30503.8	25906.4	24951.9	29329	27217.9	30203.4	27089.9	28212.1	23881.5	27133.4	23436.2	24007.6	22433.7	17348.5	9579.12	20667.5	18466.8	22149.6	25076.1	37439.6	33766.3	36316.6	24388.1	25931.7	32337	26289.4	29091.6	21421.1	35307.3
P97384	5	3	272.84	3.60982e-08	ANXA11	annexin A11	4956.09	5285.08	4981.11	5916.01	5565.1	5795.07	6186.92	7031.33	6998.09	6343.74	5856.99	6470.18	8122.32	8298.79	7702.21	5030.38	4807.43	5833.86	5104.24	4925.6	5130.49	6638.61	5950.32	6618.96	6903.14	6650.97	6630.56	2714.23	1511.87	3422.6	4288.68	4098.15	5472.69	8178.27	8905.41	8970.67	5850.63	6235.44	8219.78	7765.74	8704.58	5408.82	6855.8
P97457	3	3	171.44	0	MYLPF	myosin light chain, phosphorylatable, fast skeletal muscle	908.055	769.102	781.546	5143.83	5791.7	4955.77	1272.38	1270.47	1259.17	740.036	778.735	792.713	9526.26	10356	10248.3	1564.36	1621.34	1383.82	708.362	824.697	1018.56	2335.64	2235.5	1908.14	10761.1	10774.6	11482.3	497.3	220.012	537.012	3728.9	4265.03	4680.07	1681.91	1609.09	1614.09	682.511	829.053	1007.07	9108.05	10862.3	7196.79	2132.04
P99024	24	6	1952.59	2.69784e-14	TUBB	tubulin beta class I	1.27071e+06	1.43312e+06	1.27635e+06	1.00981e+06	1.01421e+06	961370	728505	722199	725358	1.57254e+06	1.39317e+06	1.41265e+06	1.0191e+06	963259	976459	673051	700866	720242	1.27575e+06	1.24701e+06	1.2402e+06	893141	849346	913736	852977	855746	814440	695910	409965	877003	732039	746865	907888	962986	914689	929817	1.4503e+06	1.48319e+06	1.79464e+06	974360	1.01036e+06	685712	917287
P99026	5	5	339.59	6.46287e-06	PSMB4	proteasome subunit beta 4	20708.2	18785.2	18563.3	23273.8	24939.1	20624.8	22371.8	21870.4	23160.9	17227.6	14767.4	16461.7	21974.9	19530.7	20473.8	21517.9	21939.4	25526.1	15113.9	17134.3	14435.9	23106.6	20215.1	22923.2	17580.1	19429.2	18599.3	11341	5373.77	12755.1	16871.8	18365.2	19477.4	29572.6	27699.6	29689.3	15888.4	15721.6	20913.1	21010.2	20485.7	14377.6	29326.3
P99027	5	5	301.04	2.26058e-08	RPLP2	ribosomal protein lateral stalk subunit P2	66723.8	69080.6	56596.2	77299.1	66672	63680	116246	106479	114125	56668.1	59556	56273	77450.8	71400.6	69704.3	82571.3	78721.9	81545.2	57806.9	70987.8	71697.1	66113.5	65100	66864.1	93289.2	91616.4	102532	36541.6	19761.5	38888.1	56036.2	49097.4	60137.4	153661	134859	146294	52263.2	63404.2	71489.6	74050.7	74892	48949.4	112535
Q00897	14	4	988.5	3.38618e-14	SERPINA1*	serpin family A member 1	188600	195973	198851	399214	438183	357126	391831	419992	367497	48674.5	56393.4	56423.6	98439.4	83666.7	86481.3	83558.9	93658.8	83074.7	158171	166179	200490	357330	280759	275288	257302	255089	364840	103288	56060.9	136633	289401	322679	337258	517948	531934	471084	44891	60037.2	71681.1	94117.9	87757.8	60730.9	113881
Q00898	12	5	894.16	0	SERPINA1*	serpin family A member 1	273169	297356	280743	561696	660146	497497	489714	513175	496735	20024.8	23402.4	19005.4	14732.7	10269.1	12941.1	11139.8	8882.32	8771.54	430699	434602	584440	682158	518359	538514	507932	545490	650295	149602	85062.8	192903	407189	486133	469820	647336	649953	636751	18468.2	24914.5	24144.6	14085.9	10771.3	9087.81	15182.1
Q01853	18	18	1211.66	0.00125095	VCP	valosin containing protein	179771	271197	144688	137956	151622	136209	122338	121820	120283	131003	125865	114021	116229	124127	131750	113814	111061	124694	118762	132210	123046	123732	108407	122056	112190	118778	106627	98452.2	77579.9	99417.7	100008	111655	128631	161715	154289	154187	120820	133998	144854	111126	130197	92520.4	155115
Q02257	3	2	174.17	2.23476e-06	JUP	junction plakoglobin	2502.57	2744.82	2394.11	2097.13	2016.03	1926.25	1250.41	1540.61	1476.63	2610.34	2185.81	2374.58	2680.19	2256.69	1962.5	3172.52	3283.54	3124.99	2125.17	2631.38	3754.65	2516.03	2469.51	2411.71	1242.76	1237.67	1605.36	1370.54	785.195	1645.03	1520.27	1484.61	1819.09	1652.87	1951.23	1892.85	2407.43	2327.05	3016.68	2562.53	2367.04	1378.15	4323.76
Q02788	11	11	828.45	1.28469e-06	COL6A2	collagen type VI alpha 2	199373	207437	196576	194943	182662	170589	127072	126393	123833	179507	160454	175527	177099	145187	145007	125578	129795	127757	191598	210052	280745	210789	185607	195033	136934	146385	159248	109187	59340.3	135070	141320	134513	161099	167973	160080	158738	165553	170821	222992	169324	152286	101830	171148
Q03734	11	2	808.6	4.26326e-14	SERPINA3*	serpin family A member 3	3461.64	3343.68	3300.53	8403.3	9404.54	8556.46	8748.86	10453.8	10238.3	2333.83	2015.45	2056.48	7075.74	6886.56	7951.72	5455.72	4856.44	5693.12	4082.94	3953.28	3206.05	9194.07	8084.12	8719.65	5946.45	6842.52	6584.66	1895.78	956.506	2267.84	6091.78	6925.53	8080.45	11564.8	13240.1	13124.2	2152.42	2145.68	2612.57	6765.11	7223.3	5584.04	7435.48
Q04447	10	10	863.59	4.60358e-09	CKB	creatine kinase B	464062	413775	395790	348275	326505	321039	254660	270118	270084	535659	488367	507853	473757	430268	407103	272665	313533	266949	429170	480550	578504	308931	305095	306770	278389	278678	319549	254146	118366	271954	252474	240439	303179	336627	342114	346213	494022	519923	645181	452959	451308	285885	371609
Q05186	2	2	174.13	2.35234e-12	RCN1	reticulocalbin 1	5837.63	6481.01	6632.2	6489.94	6031.81	6703.08	5096.78	4266.76	4193.8	4172.01	4022.16	3769.25	3431.95	3269.8	2871.49	8361.54	8471.22	7649.95	6118.27	6730.67	6250	3159.67	2804.25	3210.47	7080.54	8238.22	7489.41	3197	1853.99	4557.09	4704.74	4441.84	6330.18	6737.26	5403.99	5375.92	3847.71	4282.05	4788.49	3281.28	3429.69	2016.49	11395.8
Q05816	3	3	160.23	8.68038e-07	FABP5	fatty acid binding protein 5	15119.9	21031.7	17797.6	12882.2	11828.1	11325.7	16412.7	16768.1	16502.8	17191.2	18887.7	18416	13537.6	13575.5	12420	15009.7	15140.3	15248.3	17514.7	23866.5	18803.7	10275.8	11315.4	9663.46	16146.1	14925.3	14147.5	8280.5	6016.41	12229	9338.69	8710.28	10695.6	21695.3	21237.3	21154.5	15854.9	20108.1	23395.9	12943.2	14239.3	8721.85	20456.5
Q05DV1	2	2	104.14	6.25464e-05	POR	cytochrome p450 oxidoreductase	9354.06	8648.8	8124.07	7651.45	8474.64	8244.85	9164.51	10154.8	10207.8	7950.68	7689.52	6442.93	7939.05	8819.17	8610.02	9827.37	10493	10214.3	7435.73	7453.18	7772.78	8570.52	7910.06	8081.4	8297.71	8824.33	7704.47	5122.79	2474.11	5582.17	5546.74	6240.75	7786.18	12114.2	12861.4	13085	7332.66	8186.38	8185.15	7590.52	9250.42	6046.33	13393.5
Q08331	5	4	270.91	1.38313e-10	CALB2	calbindin 2	21461.4	24143.2	21711.6	18041.3	16244.8	16927.7	14982.5	15148.3	14562.3	24077.7	22424.5	22973.4	18623.4	16071.4	16368.6	11451.8	11765.3	12947.8	29290	28230.1	25150.7	19778.6	17319.7	19167.6	15456.9	15453.3	17492.7	11753.4	6906.49	14918.4	13078.7	11962.7	15986	19804.9	19185.8	18667	22206.1	23873.5	29185.5	17805.8	16857.3	11494.7	15607.5
Q0P635	2	2	104.12	4.91981e-08	CSF1R	colony stimulating factor 1 receptor	2548.15	2944.76	3202.86	4006.38	3836.14	3256.67	4834.67	5230.7	5916.86	2962.15	2852.58	2672.61	5988.14	4515.45	4699.32	5452.74	5668.98	5928.48	3456.98	3411.24	3561.46	3640.25	3228.46	2973.54	4162.2	3997.47	4535.63	1395.5	842.392	2200.74	2904.34	2824.95	3075.5	6390.78	6624.85	7584.67	2731.9	3036.9	3395.3	5725.25	4736.25	3300.07	7431.42
Q0PD35	3	3	181.49	4.10256e-06	RAB21	RAB21, member RAS oncogene family	7236.32	6841.28	6475.36	5537.28	5290.62	5361.8	6696.25	6489.49	6743.66	7535.13	7246.29	8028.3	5572.08	6670.65	5928.55	6362.64	6683.64	6778.55	6206.45	6944.3	7251.6	5253.99	5472.52	5714.44	6393.1	6255.35	6358.73	3963	1957.04	4449.32	4014.12	3896.03	5063.52	8851.55	8219.15	8644.52	6949.42	7714.51	10199.2	5327.46	6996.83	4163.28	8671.51
Q0PD38	2	2	113.66	0.000136682	RAB18	RAB18, member RAS oncogene family	14476.6	14299.4	13886.1	16243.8	15155	15181.8	16424.3	15105.7	15763.8	15909.2	13882.5	14905.7	13489.3	14188.6	14856.8	14854	14092.3	15614.1	13562.4	15012.4	13401.1	12662.1	11718.3	12173.3	15397.4	14563.7	14876.9	7928.17	4090.55	9541.32	11775.6	11160.2	14337.2	21710.7	19131.8	20207.2	14672.6	14779.6	18936.4	12897.1	14882.4	10433.1	20244.2
Q0PD56	5	3	308.92	4.34025e-08	RAB5B	RAB5B, member RAS oncogene family	20216.3	21042.3	18948.6	13284	15464.5	13040.7	13485.6	13337.6	13184.6	17176.7	18018.6	19225.6	14969.9	12783.3	13632.3	12266.9	13709.3	13041.6	15855.4	17593.9	17101.2	15287.1	15117.8	13967.2	12044.7	12846	12205.7	11071.5	6019.46	13019.9	9629.91	11388.1	12315.2	17826.2	16892.5	16900.9	15841.6	19182.9	24424.4	14312.7	13408.4	9573.23	16718.3
Q0PD65	3	3	218.34	2.23465e-07	RAB2A	RAB2A, member RAS oncogene family	42659.5	39021.3	36683.3	33589.3	30892.7	31320.7	31822.6	31726.3	33511.8	42878.6	39680.2	39917	35401.2	33089.1	30410.2	26268.3	25773.9	24905.8	36590.5	39398.2	44683.5	31012.9	29675.8	30356.1	31135.1	32308.8	35120	23362.7	11162.6	25205.7	24349.8	22749.5	29578.3	42065.2	40182.4	42957.9	39545.6	42244.1	50710.9	33847	34707.1	21355.4	35800.5
Q0QEW9	3	3	165.34	7.10543e-14	RPL18	ribosomal protein L18	20133.1	21646.5	20283	24169.6	21244.8	22268	37252.5	38261.9	36899	19355.1	16434.7	17640.7	23582	21654.5	22357.9	29252.8	29272.4	29954.3	17188.2	17392.6	16527.5	16594.4	16565	16781.7	20489	20853.8	19665.4	11026	6192.29	13936.7	17521.2	15644.8	21029.2	49242.8	48459.9	47299.8	17850.6	17496.7	22410.9	22546.7	22713.4	15700.7	39868.1
Q0VDM9	2	2	142.52	3.51553e-10	KRT78	keratin 78	140584	148553	146344	122371	116243	111914	59451.5	62879.7	69509.7	84300.2	74279.1	70010.1	147192	113779	108879	122309	127066	124154	111125	124356	171374	156942	125047	130231	37776.1	38630.5	45219.1	76991.7	42495.6	100556	88709.9	85601.8	105688	78586.9	79639.2	89102.7	77747.4	79078.7	88941.4	140730	119343	76459.8	166693
Q0VEI6	6	6	310.58	4.92329e-10	AVIL	advillin	14108.8	15557.2	18279.2	10213.8	10216.7	11178.4	7788.46	5897.23	7223.65	18051.6	24525	20471.3	12070	13395.4	10752.1	6347.91	6196.64	5971.25	16315.9	17742.1	15505	9838.35	9934.06	7645.85	9906.57	8865.68	8644.32	7726.76	4450.35	12559.9	7404.23	7523.61	10556.5	10295.3	7469.03	9259.81	16648.4	26109.7	26006.9	11540.2	14050.4	7550.58	8651.43
Q0VG47	4	4	246.93	4.04519e-09	Hnrnpa3	heterogeneous nuclear ribonucleoprotein A3	11351	16316.9	13080.8	17447.9	15716.3	18266.9	24989.4	26319.2	26891.6	12452.7	11584.2	10857.5	18966.7	17876.8	18597.8	23114.4	24605.2	24182.4	16891.5	15905.5	13895.2	17460.3	15661.7	15346.3	22664.6	24739	24354.1	6216.44	4667.69	8988	12648.5	11573.6	17250.7	33032.6	33334.1	34471.6	11484.8	12332.7	13793.4	18134	18751	13060.2	31502.2
Q0VGU2	4	4	392.88	1.43219e-13	Ptma (includes others)	prothymosin alpha	40731.2	43215.7	38878.6	53456.3	58836	50881.4	76730	75887.3	81881.2	30872.5	35626.8	34747.6	53406	55589.6	55067.6	67871.5	67362.5	65598.7	34845.8	37459.3	36452.1	43275.1	45633.7	39930.3	77524	75299.5	70823.5	22306.6	12362.5	26714.1	38751.9	43327	48050.8	101427	96113.8	104961	28472.7	37928.8	44143.7	51061.5	58307.9	38670.8	92500.6
Q14AF6	4	4	187.49	2.59414e-07	SNRPD2	small nuclear ribonucleoprotein D2 polypeptide	5754.85	7919.86	6312.25	7357.09	7143.23	6004.42	11822.9	12381.1	12074.4	6419.18	5127.77	5739.23	7880.36	8462.64	10111.1	9022.94	8217.03	9018.43	6977.88	6249.41	6394.16	6675.09	7265.39	7311.54	10507.3	10165.8	9318.34	3151.67	2265.59	4337.24	5333.36	5260.3	5670.39	15628.3	15681	15477.9	5920.2	5459.1	7291.16	7534.4	8876.45	7100.47	12297.2
Q14BZ3	3	2	153.64	2.56866e-11	LXN	latexin	29007.4	32817.3	30067.9	25793.2	22929.4	24707.6	18258.7	19305.9	18116.7	41594.4	38418.5	37988.3	28769.9	29672.2	28333	18328.3	18421.1	18467.2	38562.1	31642	33231.9	24383.7	20441.4	24157.6	22571.6	22316.6	22114.6	15886	9387.85	20660.1	18698.2	16885.2	23333.1	24135.6	24451.6	23223.3	38361.2	40900.9	48260.7	27506.9	31123.2	19896.7	24979.2
Q1WWK3	7	7	372.62	0	Hist1h1b	histone cluster 1, H1b	33185.2	38807.5	33161.7	43578	41383.7	43613.4	63559.8	62968.7	63204.7	33559.2	31707.7	32884.1	62262.6	59077.9	58548.8	43208.8	38623.9	37444.3	11163.9	10604.5	10454.4	28244.4	27279.4	28368.9	44138.4	45110.2	45116.6	18174	11101.4	22785.9	31590.9	30475.1	41187.2	84017.5	79752	81020.4	30950.6	33756.5	41776.2	59529.2	61966.7	41115.5	58888.4
Q2M4J2	2	2	103.72	7.19847e-07	PLCB1	phospholipase C beta 1	3552.59	3407.72	3542.86	2138.73	3154.97	2815.3	1815.65	2102.54	1912.28	3374.33	2964.14	3070.77	2355.59	2657.42	2764.85	2406.53	2036.83	1931.26	3409.02	3025.72	3431.76	2093.52	2337.41	1957.82	1779.34	2049.4	1803.61	1945.59	974.827	2434.35	1550.43	2323.33	2658.68	2400.04	2662.93	2451.31	3112.04	3155.67	3901.13	2252.18	2787.37	1941.6	3279.8
Q2Q7P0	2	2	92.38	2.05954e-07	PDLIM5	PDZ and LIM domain 5	2643.69	2445.1	2186.98	3832.65	3403.18	2572.16	4265.56	4221.21	3624.03	1927.82	1830.01	2010.94	3601.38	3050.73	2875.45	4235.25	4139.98	5402.3	2312.04	2511.9	2527.77	3512.76	3512.94	3361.03	3653.5	3370.85	3606.95	1447.83	699.457	1502.7	2778.39	2506.11	2429.07	5638.5	5346.3	4645.55	1777.97	1948.26	2554.72	3443.28	3199.91	2019.26	5772.13
Q2UY11	3	3	200.92	8.88178e-16	COL28A1	collagen type XXVIII alpha 1	22074	23360.9	23594.3	15154.9	14396.6	13473.6	12122.5	9962.04	10818.1	16909	16300.4	16736.8	14332	11646.7	12855.3	12235.1	10878.2	12171.4	3591.16	3262.21	2498.3	2483.48	3012.67	2909.78	3186.21	2997.29	2389.43	12088.9	6682.73	16212	10986.2	10601.7	12724	16024.3	12617.3	13867.5	15594.6	17353.7	21262.6	13702.9	12216.2	9027.56	16675
Q3KQQ1	6	5	353.52	5.72887e-11	NSFL1C	NSFL1 cofactor	11982.6	11902.7	12249.7	10238.3	10427.9	10129.3	9642.13	9756.16	10167.3	16172.1	13762.7	13970.8	10979.4	11000.6	10958.8	8163.82	7732.89	7586.27	14052.5	14434.1	16104.1	11001.6	10065.1	10487.6	9806.54	9979.28	10747.9	6562.32	3404.93	8416.95	7422.02	7679.11	9565.8	12745.6	12356.5	13033.2	14915	14652	17748.6	10497.4	11538.5	7695.75	11126.3
Q3T1F6	4	4	238.52	1.56792e-11	MAG	myelin associated glycoprotein	115231	109250	102090	82281.7	75380.9	73031.4	63668.5	61902.4	55804.8	134705	147927	137602	79637.9	78410.2	76740	57343.1	66593.1	61468.9	102171	117040	137389	60182.1	63624.6	58609.5	64667.3	64309	66363.9	63107	31252.6	70147.8	59648.3	55510.7	68968.6	84161.1	78401.5	71534.7	124234	157485	174811	76141.7	82244.4	53890.1	78151.7
Q3T984	2	2	108.94	1.45183e-10	PTBP1	polypyrimidine tract binding protein 1	11990.9	15294.9	13226.6	19267	16949	19209.6	28687.4	24834.5	24483.3	12638.9	11551.3	12387.4	23169.3	19357	21129.9	24705	22341.5	23343.7	12624.2	11795	12987.1	18768.4	16762.7	16354.9	24011.4	24697.3	24065.1	6566.85	4375.33	9088.23	13967.2	12481.3	18141	37920.9	31453.7	31384.5	11656.4	12297.7	15737.1	22152.1	20303.5	14838.4	33669.9
Q3T992	2	2	105.85	1.10164e-07	UBQLN1	ubiquilin 1	7765.72	7378.27	6678.02	4840.96	5993.14	5742.8	5332.38	4499.02	5053.07	7600.32	6790.84	7519.31	5313.35	5629.83	5874.45	3544.1	3852.58	4226.68	6984.34	8533.86	7476.22	5862.61	4993.57	5652.82	4559.75	4760.5	5306.16	4252.93	2110.66	4588.58	3509.35	4413.36	5423.32	7048.69	5698.15	6477.39	7009.54	7229.63	9552.6	5080.09	5905.12	4125.3	4830.18
Q3T9U8	4	4	217.12	2.93703e-06	ENTPD2	ectonucleoside triphosphate diphosphohydrolase 2	48394.5	49462	42759.3	42618.4	44665	35897.2	33538	33318.4	33292.3	37687.2	34587.3	38281.3	40586.3	37852.8	34855.5	30212.7	35781.5	33134.2	31237.2	32365.4	39014.8	44317.3	37460.4	39744.5	22865.9	22890.8	27141.7	26503.5	14149.3	29380.6	30895.2	32891.4	33900.2	44332.8	42198.9	42676.5	34757.7	36822.2	48632.9	38804.5	39703.7	24477.1	41176.2
Q3T9U9	2	2	108.18	3.33067e-16	RPL3	ribosomal protein L3	16100.7	14975.2	14188.1	20461.8	22672.2	20397.8	34434.1	40758.5	34038.1	10635.6	11284.4	11463.3	18350.5	19331.4	21177.6	22714.6	22944.5	26164.2	4928.53	4573.58	5167.64	17887.5	17357.9	16436	17066.5	15380.3	15361.3	8817.64	4283.87	9748.85	14833.4	16695.9	19263	45517.2	51622	43632.5	9808.9	12013.6	14563.1	17544.9	20276.6	14871.9	30957.2
Q3T9Z2	2	2	98.19	0.00165737	GRHPR	glyoxylate reductase/hydroxypyruvate reductase	5521.59	12648.8	6309.89	3790	3370.04	4631.77	5092.04	5409.88	5755.23	5223.15	6057.95	6443.64	7348.92	5234.81	5055.17	4143.99	3877.57	4103.82	6810.63	7250.66	6948.72	4527.15	5008.53	4867.13	4295.63	4414.52	4205.57	3023.92	3618.38	4335.62	2747.47	2481.71	4374.1	6730.99	6851.79	7377.48	4817.15	6449.38	8186.06	7026.3	5490.78	3549.96	5647.75
Q3TBF1	2	2	164.2	4.63718e-12	PADI2	peptidyl arginine deiminase 2	1371.49	1396.3	1735.92	1070.49	1094.64	1380.16	1094.13	930.072	916.06	5584.53	4838.61	4777.34	3155.88	3483.65	3238.64	3825.12	3760.08	3404.38	1700.84	1833.35	1319.01	1572.81	2135.14	1770.47	1731.83	1621.2	1677	751.101	399.43	1192.78	776.03	806.094	1303.38	1446.3	1177.97	1174.27	5150.44	5151.26	6069.17	3017.33	3653.99	2274.32	5213.17
Q3TC17	2	2	111.62	6.11886e-10	CTSB	cathepsin B	7052.25	4224.8	6151.15	11096.6	9795.33	9615.07	27983.2	29691.8	28248.7	7227.39	9263.42	9720.93	12208.3	11510	10527.1	15842.6	20164.5	21046.3	7014.55	9359.94	7728.61	10514.7	13328.6	12913.2	19803.5	18558.6	19151.6	3862.19	1208.56	4226.55	8044.2	7213.31	9080.17	36990	37605.7	36211.3	6665.59	9861.97	12349.5	11672.3	12072.8	7392.56	21591.6
Q3TC45	2	2	112.67	0.000168064	S100A10	S100 calcium binding protein A10	277335	293539	285144	231221	245582	200603	217427	223294	209555	318527	302924	332682	318833	317067	297923	212856	239454	203047	279208	290063	417518	261540	222241	221359	199115	197115	266133	151884	83971.1	195927	167619	180847	189443	287410	282810	268622	293767	322498	422642	304836	332571	209215	290097
Q3TCF4	2	2	129.36	2.26846e-07	ATXN10	ataxin 10	5680.68	6338.01	5695.44	5258.56	4905.03	4981.94	3778.18	4190.64	3853.28	7819.69	6086.28	6084.17	4284.04	4131.78	4291.8	4208.08	3786.95	3570.63	6533.82	5381.41	7250.25	3887.29	3687.71	3980.44	4503.16	5140.19	4781.79	3111.05	1813.08	3913.42	3812.07	3612.08	4704.79	4994.25	5307.58	4939.42	7211.86	6479.55	7729.39	4095.96	4333.82	3013.89	5735.1
Q3TCK3	5	3	313.22	2.18176e-06	EHD1	EH domain containing 1	31125.7	35247.8	30475.6	28179.7	27814.8	29094.5	22624.8	24773	22536.9	32105.9	28874.9	31415.8	21966.2	23681.8	24680.9	28239.4	29233.8	29756.9	29655.5	27634.8	27405.3	27895.9	28991.5	27127.6	27415.5	27701.7	25216	17046.2	10083.1	20940.3	20428.2	20482.9	27475.9	29906.9	31375.9	28889.5	29610.3	30740.6	39910.9	21001.9	24839.8	17332	38486.8
Q3TCL2	6	6	342.58	9.71345e-12	AKR1B1	aldo-keto reductase family 1, member B1 (aldose reductase)	82514.9	96724	91139.7	86500.5	76327.2	83016.7	81977.6	88575.4	89686.6	136537	122692	128257	100332	95308.6	94004.5	83396.1	85074.5	80371.7	93808.9	89143.4	87677.9	67411.9	65824.9	65224	56036.3	53145.6	59337.9	45189.6	27669.3	62623.5	62706.6	56207.5	78398.4	108363	112184	114967	125924	130620	162938	95927.5	99969.1	66014.1	113659
Q3TCR9	5	5	280.88	7.39376e-09	ZYX	zyxin	15509.6	18342	18003	18593.2	18361.1	21153.1	16213	15887.8	16517.1	35954.5	29171.8	29424.7	21318.6	21288.3	22779.2	15400.9	15290.3	14600	27408.1	23681.1	23416.6	19405.6	16993.7	18650.7	20986	22484.6	20149	8493.91	5246.98	12370.2	13478.7	13521.2	19976.3	21431.4	20122.4	21172.8	33159.7	31056.7	37381.4	20382.7	22329.3	15996.5	20989.5
Q3TCS0	4	4	216.01	0.00218716	PREP	prolyl endopeptidase	21920.9	20177.8	20709.9	18742.9	19363.4	16389.8	18287.9	17184.8	16295.6	21835.7	18857.8	22145.9	22336.1	19556.8	20136.9	14308.2	14894.2	18454.2	16820.3	19853.1	18844.9	17805.8	15544.7	17260.6	14814	16387.4	17742.5	12005.1	5772.15	14230.1	13587.3	14259.3	15478	24174.2	21765.1	20888.9	20138.4	20076.3	28134.4	21355.5	20513.1	14141	19500.4
Q3TD08	6	6	506.26	1.79537e-11	NDRG1	N-myc downstream regulated 1	111142	140301	119744	99961.5	85657.7	98261.6	69666.2	76286.4	78962.8	166534	153782	159633	85066.9	80968.2	78862.3	66871	56396.9	63649.6	167889	159849	138158	88012	88704.1	86755	85764.2	85781.4	84067.4	60867.5	40135.2	82277.6	72464.8	63078.6	92795.2	92089.4	96619.2	101220	153589	163719	202799	81332.4	84927.5	55380.5	91137.1
Q3TD86	2	2	88.9	4.00363e-10	ITGAM	integrin subunit alpha M	3871	4714.89	3708.36	9261.71	11778	8250.15	12654	10136.3	12052.1	5389.32	4057.9	4795.26	12592.3	10876	11773.9	9554.01	9147.71	8626.1	4111.76	4006.35	3545.69	5126.97	7305.37	7224.99	11508.9	12617.5	12675.7	2119.97	1348.76	2548.07	6714.07	8673.38	7791.18	16726.9	12838	15449.2	4970.4	4320.1	6091.93	12039.5	11407.8	8268.16	13021
Q3TDA7	2	2	92.37	7.29675e-06	PACSIN2	protein kinase C and casein kinase substrate in neurons 2	6218.72	6973.77	7089.73	5386.37	5185.14	5424.79	6549.93	5998.22	6762.21	8480.39	6911.58	8607.83	5772.21	6540.3	6511.57	5775.23	5824.79	5448.78	8507.9	7314.9	8302.51	6139.63	5710.75	5878.62	6901.61	6136.43	6286.21	3405.71	1994.95	4871.47	3904.73	3818.35	5123	8658.13	7596.94	8668.3	7821.2	7358.17	10935.5	5518.81	6860.11	4572.71	7870.93
Q3TDG9	2	2	139.91	2.60111e-07	STX12	syntaxin 12	6956.23	6787.96	7513.49	7568.17	7332.4	7856.35	4774.22	5178.89	5028.4	8593.07	8444.02	7475.56	6001.14	5468.64	6103.46	4560.74	4645.33	4832.38	6122.13	4344.1	5284.14	7332.06	6129.61	6080.04	3933.71	4956.91	4107.72	3809.61	1941.79	5162.63	5486.37	5399.6	7419.29	6310.87	6559.23	6445.77	7925.12	8989.63	9497.01	5737.68	5736.05	4286.12	6215.73
Q3TE06	7	7	424.52	0.00916696	WDR1	WD repeat domain 1	39261.6	30239.2	25082.4	39144.3	63823	47468.6	36271	37718.1	35542.7	38083.2	36271.2	35664.7	41221.4	38068.4	37494.7	27066.3	31951.1	27629.8	34268.9	40373.1	51390.1	37323.8	34040.7	35624.1	35944.9	37317.1	40569.1	21501.8	8650.36	17234.5	28376.8	46999.4	44827.8	47945.4	47771.2	45561.3	35122.9	38614.8	45308.8	39411.8	39929.9	26330.4	36888.1
Q3TE63	10	10	637.67	0.00340821	PPIA	peptidylprolyl isomerase A	576027	483583	425012	367429	378763	387686	422272	424525	422888	388631	358871	356865	422876	395076	388408	427941	482188	440091	389750	411763	504273	390552	382044	377982	374287	394390	397464	315464	138336	292033	266360	278922	366118	558187	537675	542089	358422	382060	453364	404311	414394	272757	583232
Q3TE70	2	2	95.32	7.12576e-09	PTPN6	protein tyrosine phosphatase, non-receptor type 6	714.041	402.433	1153.92	2793.57	2993.18	3940.71	6194.36	4637.82	5136.15	1491.44	1024.4	545.509	3677.15	4599.72	4529.52	3570.71	3602.84	3221.16	800.536	738.747	869.566	1809.95	1596.08	1415.72	5311.82	6036.65	6518.6	391.047	115.122	792.876	2025.13	2204.19	3721.48	8188.1	5873.95	6583.9	1375.51	1090.6	693.02	3515.72	4824.64	3180.83	4866.45
Q3TED3	18	18	1082.57	2.0632e-08	ACLY	ATP citrate lyase	76172	78907.6	69703.9	73113.8	74544.8	64523.5	49845.2	52517.8	49547.1	89229.5	79660.9	83524.2	64941.1	59773.9	56738.9	48897.7	48433.1	49959	82338.6	88318.6	112292	57112.1	60106.7	60766.4	54037.8	54072.8	60699.7	41716	22572.6	47894.6	53002.2	54895	60934	65888.6	66515.5	63513.1	82293.5	84808.2	106110	62090.2	62696.7	39844.5	66641.7
Q3TEE6	4	4	189.63	3.8681e-07	FERMT3	fermitin family member 3	2148.24	1404.27	1753.39	2873.51	2171.23	2598.25	4370.57	5105.28	5333.89	1720.05	3370.89	2078.2	2688.99	3623.87	3482.69	4111.05	3313.61	3996.88	1665.4	1360.04	1437.13	3200.04	3226.03	2452.85	5444.97	5391	4807.53	1176.49	401.712	1204.78	2083.09	1598.9	2453.7	5777.3	6466.01	6837.37	1586.34	3588.7	2640.17	2570.94	3801.07	2445.7	5602.87
Q3TEE8	2	2	104.09	6.36811e-06	TXNDC5	thioredoxin domain containing 5	6938.4	6787.53	6265.59	5846.4	6078.01	8341	10291.5	10114.1	9266.19	6275.23	5534.84	6500.04	7003.71	8026.94	6986.62	8111.48	8391.96	8959.96	5546.41	5575.58	5317.4	7839.23	8810.35	7964.62	7907.82	8079.02	7003.89	3799.84	1941.67	4305.18	4238.22	4475.86	7876.98	13603.9	12809.8	11878.1	5787.45	5892.48	8257.7	6696.24	8419.45	4906.31	11055
Q3TEU8	2	2	95.95	2.1716e-09	CORO1C	coronin 1C	13104.1	12603.3	8992.1	12644	17019.1	12357	9291.31	8421.01	8863.32	6072.22	5943.9	5949.46	8583.16	7858.68	8915.95	10675.7	12574.9	13649.3	3563.56	4566.31	4391.51	14241.3	12332.4	14476	8551.49	8793.86	9305.34	7176.51	3605.34	6178.62	9165.96	12532.9	11669.5	12281.9	10665.5	11361.7	5600.21	6327.96	7558.24	8206.35	8242.96	6261.17	14549.7
Q3TF40	3	3	222.09	1.85807e-05	NONO	non-POU domain containing, octamer-binding	11441.8	9673.54	9590.89	11533.9	11687.1	11901.7	11929	12521.3	12212	10007.6	8350.82	9093.3	11549.6	10907.2	11606.4	13952.6	16211.4	15099.6	9150.38	8812.71	13907.5	8610.99	8567.06	9380.78	15371	14782.5	18362.5	6266.16	2767.25	6590.05	8361.26	8606.4	11239.6	15768.5	15858.6	15654.2	9229.74	8890.41	11552.2	11042.6	11440.5	8150.52	19015.7
Q3TF41	2	2	100	1.77207e-07	NAP1L1	nucleosome assembly protein 1 like 1	24554.7	26438.6	25545	26819	25282.4	25452.6	34848.6	35115.8	34290.7	26251.5	22399.5	22125.4	28125.2	25789.4	25107.8	26950.9	25092.6	28891.3	24230.4	25169.6	24265.8	20670.4	21508.2	20290.5	27559.9	27892.1	24992.8	13447.5	7563.13	17552.4	19441.8	18618	24036.7	46065.1	44475.3	43956.3	24210.9	23846.8	28108.2	26890.5	27050.4	17631.8	36730.8
Q3TF62	2	2	109.16	2.06626e-08	ACTL6A	actin like 6A	779.143	754.835	734.482	866.976	788.986	862.316	1515.95	1472.53	1467.89	652.005	650.822	762.711	876.821	1114.99	726.361	1653.43	1491.32	1677.55	534.355	490.13	773.016	733.803	908.244	718.299	1538.39	1516.35	1358.5	426.701	215.931	504.674	628.495	581.012	814.344	2003.88	1865.01	1881.65	601.323	692.875	968.954	838.328	1169.51	510.082	2253.43
Q3TF72	4	4	285.99	3.57603e-13	P4HB	prolyl 4-hydroxylase subunit beta	26782.5	32178.4	27107.2	25837.7	26873.7	28463.5	50809.5	51299	50460.9	26101.2	21731	22888	37158.7	37294.6	37807.9	44470.3	40154.5	43372.6	23410.3	22557.5	22228.8	32134.6	32040	33282.2	50117.4	49179.6	48911.2	14667.6	9205.09	18625.8	18730.5	19789.8	26880	67163.3	64971.8	64684.5	24072.3	23135.2	29077.1	35527.4	39118.3	26550.4	60607.6
Q3TFE5	3	3	144.24	8.21026e-06	DHX15	DEAH-box helicase 15	2236.15	2582.6	1953.15	2194.18	2178.02	3263.58	5002.71	3930.71	4198.07	1794.92	1653.01	1585.97	3042.52	3274.95	3725.95	4123.56	2827.22	3255.78	1787.63	1827.91	1362.38	3602.93	2185.75	3068.4	3353.86	4243.37	3149.61	1224.64	738.789	1342.04	1590.62	1603.9	3082.03	6612.9	4978.38	5381.39	1655.4	1759.82	2014.83	2908.95	3435.09	2616.52	5619.92
Q3TFE8	7	7	432.37	2.81606e-07	KPNB1	karyopherin subunit beta 1	25677.7	26405.9	24627.1	18655.6	20398.5	18764.9	21425.5	24325.4	24600.5	28808.8	27557.2	25969	22220.7	22366.6	22761.1	19514.5	20311	21656.5	24978.2	23303	23287.8	20066.8	20596.5	19802.8	22895.3	21968.8	21117.6	14062.5	7553.78	16921.6	13524	15021.5	17721	28321.6	30808.9	31534.8	26569.5	29337.8	32991.3	21245.2	23460.3	15983.8	26595.9
Q3TFG3	10	4	561.9	8.69305e-14	EIF4A1	eukaryotic translation initiation factor 4A1	21082.5	21335.5	20713.7	24812.2	27422.1	25639.2	40432.5	39863.3	41435.9	18728.4	16743.8	17687.6	23027.9	26856.5	26827.4	33810.6	32767.2	34951	17317.7	16347.3	16741.3	23941.8	22376.5	23259	29063.2	29991.8	27181.3	11545.9	6103.33	14232.7	17987	20193.7	24212.9	53446.4	50488.2	53115.6	17272.6	17825.7	22470.5	22017	28169.8	18839.4	46079.7
Q3TFP8	2	2	95.49	0.000150614	PGRMC1	progesterone receptor membrane component 1	3970.69	4576.11	5056.67	3564.25	4407.05	4662.88	3010.57	3190.61	3221.7	4955.64	4565.12	5160.25	2133.43	4041.35	1997.5	4053.32	5549.95	3760.85	5627.47	5806.93	4512.01	2714.63	2492.4	2499	4525.03	4509.67	5313.83	2174.57	1309.06	3474.52	2583.83	3245.37	4403.48	3979.56	4041.02	4129.82	4570.43	4860.09	6555.62	2039.77	4238.96	1402.73	5524.18
Q3TG21	3	3	164.95	4.50613e-05	ATP6V1C1	ATPase H+ transporting V1 subunit C1	9178.97	14264.9	10363.7	8421.44	8724.16	11477	4624.93	4451.01	4688.1	8156.17	7438.42	7802.79	4923.95	5367.07	5967.26	8251.74	5989.37	6070.15	7984.02	7738.64	8568.75	7265.57	5988.45	6771.06	7362.42	11691.2	7126.19	5026.9	4080.68	7121.05	6104.93	6424.5	10838.5	6113.53	5637.35	6009.54	7522.18	7919.06	9912.73	4707.79	5629.51	4190.47	11246.1
Q3TG75	4	4	308.4	3.48332e-12	OAT	ornithine aminotransferase	12170.8	12262.7	11736.3	12439.9	12902.7	11598.1	14666.9	14610.8	14601.6	9416.71	8882.62	8549	11112.4	10500.1	11116.2	15374.1	14183.7	15680.2	9392.17	9056.48	8627.62	11578.7	11285.8	11450.9	14098.8	13988.1	13170.4	6665.42	3507.92	8064.21	9018.01	9501.56	10952.9	19387.6	18505	18717.4	8684.73	9456.57	10860.7	10624.5	11013.5	7806.26	20953.1
Q3TG93	3	3	202.4	1.38609e-09	SSB	Sjogren syndrome antigen B	3472.87	4647.15	3646.65	4086.28	4474.36	3636.2	6016.79	6558.34	6735.32	2261.45	2360.5	2641.82	5297.46	5143.13	5332.96	5401.63	5604.99	4781.95	2396.65	2356.99	2912.1	4570.15	5046.49	4424.79	5200.45	4673.13	4283.86	1901.93	1329.38	2505.67	2962.25	3294.93	3433.91	7953.39	8306.36	8633.82	2085.66	2513.02	3356.18	5064.89	5394.62	3745.03	7361.77
Q3TGC5	6	6	361.48	1.0244e-08	PEBP1	phosphatidylethanolamine binding protein 1	411518	346254	305094	249867	238532	241660	226501	228146	231695	381438	348940	368759	285749	278065	269722	216935	204891	219478	365877	388347	481156	251162	235068	249689	247710	247049	261238	225370	99050.9	209635	181136	175656	228216	299404	288955	297004	351788	371486	468475	273204	291662	189410	295656
Q3TGE1	5	5	305.2	3.85749e-06	ACTR3	ARP3 actin-related protein 3 homolog (yeast)	67570.3	62126.3	57133.9	67745.4	76041.4	72734.4	77460.6	78055.2	75761.4	61106.6	55184.5	63143.6	75651.5	78714.8	76651.3	72530.6	68184.1	76683	54607.7	56161.1	62699.1	73203.5	71074.3	73853.8	75292.5	75319.6	73157.4	37005.1	17772.1	39257.6	49110.5	55997.1	68688.1	102393	98859.5	97116.5	56356.6	58750.2	80218.2	72330.4	82563.9	53827.9	98850.4
Q3TGR2	13	13	738.72	0	FGB	fibrinogen beta chain	70115.2	61252.8	58921.8	196551	174334	185145	244838	260856	248410	103855	88060	96854.5	277024	257025	270042	305300	280617	313438	79519.8	81649.5	88359.8	162986	164497	161506	242339	238672	218420	38398.9	17522.2	40486.1	142485	128380	174845	323643	330383	318430	95781.8	93749.9	123045	264862	269593	189635	416088
Q3TGR3	10	10	505.58	8.43869e-11	NCL	nucleolin	13931.8	15958.9	14310.3	21271.6	19299.2	18171.6	30939.6	31196.9	30517.8	12926.2	12070.7	12401.1	23419.9	22416.8	22185.3	24797.8	24665.8	22549.6	12999.3	13252.4	17423.4	16692	15113.1	14816.4	23872.2	24783.8	26495.7	7629.8	4565.28	9832.85	15420.4	14212	17160.7	40897.9	39512	39119.9	11921.5	12850.6	15754.5	22391.8	23512.9	15579.5	33796.4
Q3TH56	25	15	1808.08	3.03113e-09	HSPA8	heat shock protein family A (Hsp70) member 8	486249	514287	470616	418442	389336	373461	421210	437172	423127	582219	513467	533135	475240	449367	437125	362286	370509	363959	553049	551471	619975	405460	389560	402677	418486	422022	450697	266297	147119	323367	303340	286708	352685	556783	553693	542395	536962	546644	677300	454376	471340	306968	493752
Q3TH99	2	2	90.58	1.61655e-06	CDC42EP4	CDC42 effector protein 4	5424.02	4801.64	3906.86	2915.39	3840.06	3515.99	2273.19	2845.63	2305.31	4318.47	3529.06	4178.8	1955.94	2452.81	2048.86	2408.84	2087.06	3072.88	4162.29	4627.63	4947.88	2804.73	2574.76	2663.62	3182.69	2665.89	2659.69	2970.49	1373.58	2684.46	2113.45	2827.84	3320.39	3004.85	3604.08	2955.12	3982.79	3757.09	5308.78	1870.07	2572.74	1438.8	3282.95
Q3THE1	2	2	88.46	2.86226e-10	RPL5	ribosomal protein L5	2807.23	3033.51	3513.63	4184.73	4071.85	5104.92	11783.9	13946.9	14359	4627.26	3221.55	4591.86	7070.52	6887.91	6731.4	9884.73	8336.97	7739.53	4115.64	3297.79	2678.31	6210.93	5547.3	6162.43	9157.97	8640.6	8878.67	1537.39	867.779	2414.27	3033.63	2998.52	4820.92	15576.7	17664.2	18406.4	4267.57	3429.7	5833.53	6760.12	7224.72	4727.08	13471.7
Q3THJ6	3	3	158.67	6.31596e-11	RPL10	ribosomal protein L10	5856.29	6062.48	5627.7	5584.77	6419.19	5558.99	13278.8	12910.5	12679.2	4883.28	4645.91	4699.14	8614.01	7686.29	7530.72	8886.46	9747.34	9236.13	3564.33	4132.32	5362.06	5226.16	5158.47	4724.85	8429.27	8314.98	9631.41	3207.22	1734.26	3866.88	4048.56	4727.11	5249.74	17552.7	16351.6	16253.2	4503.69	4946.1	5969.83	8235.85	8062.14	5288.4	12111.2
Q3THL2	2	2	114.39	1.68738e-08	PSMA7	proteasome subunit alpha 7	27608.3	23326.8	20311.9	33774.9	28447.5	28140.9	40310.7	43718	39706.2	18957.8	17942	19569.5	32927.1	29572.3	28675.9	42586.1	40182	46643.2	22401.3	26768.6	29827.1	29640.2	30382.2	30414	37934	36073.3	38869.7	15119.8	6672.96	13956.7	24484.4	20948.8	26575.4	53285.4	55370.2	50898.3	17484.1	19101.3	24861.3	31481.6	31018.4	20137.4	58039.6
Q3THL7	8	7	548.2	1.47092e-07	VDAC1	voltage dependent anion channel 1	121320	98485.7	87254.1	77489.6	72938.1	71687.5	68917.1	70610.4	68935.7	102749	93881.5	96398.8	85953.2	79704.6	78999	56281	60589.8	61191.8	94925.6	101583	118208	65849.2	67628.1	71600.4	71883.8	71552.3	76256.7	66441.3	28173.2	59953.6	56174.3	53711.8	67699.4	91099.1	89430.3	88366.8	94762.3	99947.7	122466	82179.8	83602	55476.5	76704.1
Q3THP1	3	3	184.08	0.00714379	DPP3	dipeptidyl peptidase 3	10930.8	10799.3	9844.7	10268.8	9953.96	9404.08	9669.57	10226.7	10196.2	13311.8	11669.8	13461.9	10810.2	12282.3	12113.7	9770.35	11363.3	9222	11174.2	10013	13183.3	9580.51	9366.05	7660.6	9026.5	8861.71	11564.7	5986.29	3089.29	6764.45	7444.1	7330.12	8880.92	12781.9	12952.5	13070.3	12277.1	12423.8	17102.1	10335.6	12882.9	8506.76	13315.8
Q3THQ5	5	5	295.47	2.15194e-05	STIP1	stress induced phosphoprotein 1	28273.7	26179.8	26683.7	24634.1	25744.3	23421.6	22593.7	24246.8	22059.9	36092.4	29535.8	30864.4	30568.1	25313.5	28608.7	20347.9	21333.2	18830.3	34151.9	36981.1	57375.6	24480.9	21718.3	23294.3	25325.7	29049.2	27375	15484.2	7489.09	18334.8	17858	18958.2	22118.6	29865.8	30709.4	28278	33286.9	31444.3	39210.4	29226.1	26551.3	20090.3	27731.7
Q3THS6	2	2	117.72	0.00563356	MAT2A	methionine adenosyltransferase 2A	4031.27	4620.89	4221.07	5170.75	3963.75	4575.51	6207.95	5754.43	6115.23	5131.79	4666.16	5878.76	4576.21	4777.42	4847.64	4835.81	4895.62	5580.01	6364.47	5496.18	3881.07	3933.35	3970.14	3921.13	5858.79	5217.21	6851.02	2207.74	1321.87	2900.36	3748.42	2918.92	4320.97	8206.07	7288.17	7838.95	4732.89	4967.67	7468.43	4375.31	5011.03	3404.23	6590.62
Q3THU8	2	2	105.05	2.04777e-05	SLC25A3	solute carrier family 25 member 3	11429.5	13073.2	11431.2	12908.9	12212.3	14442	13242.7	13599.8	14377.5	13718.6	14076	13184.5	10509	10708.1	9507.14	17154.9	17742.1	14260.5	13027	13811.9	13421.4	14121	12485.9	13504.6	13874.8	16001	15116.8	6259.44	3739.77	7854.52	9358.04	8993.18	13638.5	17505.1	17224.5	18430.1	12652.2	14985.5	16749.6	10047.6	11231.7	6676.33	23380
Q3THX5	3	3	158.34	1.36231e-07	MVP	major vault protein	3474.57	3330.48	3334.12	3938.89	4114.6	3506.95	4471.68	4346.27	4440.61	2704.2	2361.48	2327.35	2784.05	2871.79	3210.9	4004.4	4055.3	4806.82	2932.75	3031.42	3247.51	3479.38	2893.03	2991.03	3779.83	4440.67	3919.99	1902.86	952.73	2290.93	2855.41	3030	3311.85	5910.96	5504.69	5692.3	2494	2514.07	2956.69	2661.83	3012.22	2254.83	5457.51
Q3TI07	7	7	472.79	2.58077e-09	CAPN1	calpain 1	15552.8	16196.3	14767.4	13965.9	12337.8	12662	10044.4	10546.3	10750.1	16352.2	16032.5	16505.1	13712.3	13196.4	13140.9	10315.2	10826.5	12130.9	16924.5	17377.9	15241.7	10997.9	10957.2	11594.3	12872.6	13117.8	14043.3	8517.54	4633.17	10146.9	10124.2	9085.62	11957.6	13277.4	13357.2	13780.3	15081.1	17068.4	20968.2	13110.3	13841.7	9228.12	14058.4
Q3TI61	2	2	187.32	3.38066e-05	PSMD2	proteasome 26S subunit, non-ATPase 2	3191.98	4177.97	3554.87	3577.97	3616.27	4068.08	6122.47	6701.12	8259.7	4206.2	5016.87	4381.86	4353.67	3840.59	5119.15	5138.15	5222.13	5019.45	4124.77	3946.07	4181.95	3619.68	4729.04	3957.97	5758.03	5047.18	4519.89	1748.1	1195.17	2442.61	2593.77	2663.03	3841.77	8093.08	8487.18	10587.9	3879.25	5341.03	5566.75	4162.54	4028.38	3594.89	7002.67
Q3TIE8	5	5	282.6	1.4875e-06	DLD	dihydrolipoamide dehydrogenase	25804.2	26094.2	23902.2	22919.3	21319.9	21395.4	22900.6	24286.9	24223.3	20083.4	20962.9	20880.3	21495.9	18673.8	19281.2	20065.8	20307.1	22729.6	19527.5	19832.4	19414.3	23311.4	23409.8	24210.1	18316.1	19671.5	18043.1	14131.8	7464.62	16423.6	16614.8	15700	20205.2	30271.5	30760.2	31051.3	18522.3	22317.4	26526.6	20552.2	19586.9	13540.1	27347.2
Q3TIF1	2	2	105.28	2.26485e-14	CTSC	cathepsin C	3955.74	3390.5	3930.35	5379.82	6079.8	6220.41	13470	12485.3	13055.4	5004.7	4453.02	5022.29	6634.16	6959.47	7841.13	11055.6	11436.9	11212.3	4535.85	4152.19	4569.82	7596.98	5969.59	6342.06	13581.6	14166.2	14902	2166.38	969.901	2700.6	3899.98	4477.18	5874.36	17805.5	15813.1	16735.4	4615.68	4740.75	6380.36	6342.92	7299.78	5506.38	15067.4
Q3TIJ7	5	5	363.51	0.000106665	CCT7	chaperonin containing TCP1 subunit 7	20438.4	23421.9	19014.4	17669.3	19074.2	18236.2	17628.8	19108.9	18533.8	18287.3	17015.4	17180.5	16411.4	17320	17621.8	15869.3	15739.5	16498.5	16782.7	15193.5	16077.4	18583.6	17566.4	17135.6	15244.2	16548.4	16453.3	11193.2	6700.16	13065.1	12809	14046.3	17221.7	23302.9	24202	23758	16865.8	18114.8	21826.2	15690.9	18166.9	12374.8	21627.9
Q3TIK0	4	4	220.03	7.78155e-12	PAFAH1B1	platelet activating factor acetylhydrolase 1b regulatory subunit 1	19766.2	18862.3	17093.2	14405.3	14487.8	14931.8	12800.4	13270.9	13547.2	21028.8	19092.8	19314.8	16202.7	16173.8	14755.5	11795.5	12256.9	11438.2	21687.5	23946.1	21574.8	12899.4	12068.1	11854.2	14578.2	14503.3	13950.6	10825.1	5395.82	11745	10442.8	10668.9	14101.2	16920.4	16808	17365.8	19394.2	20326.4	24537.7	15491.4	16964.7	10362	16075.8
Q3TIK8	2	2	147.25	5.39446e-09	Hnrnpa1	heterogeneous nuclear ribonucleoprotein A1	4843.64	5834.56	5854.21	8862.25	8707.94	6584.93	16218.4	19377.6	21042.1	3899.55	4583.86	3571.8	6614.43	6520.21	6850.08	13041.2	9772.12	8009.91	7384.32	6049.96	6338.36	6335.44	8099.01	6290.69	14969.6	13448.5	11049.3	2652.64	1669.06	4022.52	6424.49	6412.55	6218.6	21438.5	24542.4	26973.3	3596.43	4880.05	4537.64	6324.05	6839.04	4810.43	17773.6
Q3TIP8	5	5	311.91	1.2883e-09	CLIC1	chloride intracellular channel 1	32944	36610.7	34130.8	40710.8	37739.9	39051	55679.3	55206.5	53873.6	40885.6	35183.5	37414	47395	45022	44978.2	46024.5	46059.7	44441.8	37394.3	36666.6	34372.4	39471.9	36250.5	38392.6	54697.5	53068.5	48134.6	18042	10473	23451.8	29512.4	27791.8	36878.5	73600.5	69920.9	69059.1	37707.5	37456.9	47531.1	45314.3	47223.5	31585.7	62725.8
Q3TIQ2	3	3	195.33	5.25043e-10	RPL12	ribosomal protein L12	5352.53	5124.96	4595.78	8755.2	7785.8	8135.51	13182.9	12922.2	13531.5	6093.63	5544.83	5925.99	9656.57	7172.75	7804.97	8868.74	9036.67	9260.7	6023.08	4939.95	5883.1	8740.11	7595.36	8969.19	10113.1	10409.5	12186.6	2931.34	1466.07	3157.83	6346.89	5733.49	7682.92	17426	16366.4	17345.6	5619.96	5903.11	7528.43	9232.64	7523.49	5480.99	12087
Q3TIR0	2	2	104.99	5.57798e-09	CTSD	cathepsin D	3158.93	4597.02	5202.92	4816.21	3999.69	5126.8	9409.56	9573.54	9612.17	4064.9	3046.38	3199.83	3916.91	4652.3	4605.46	10868.3	10840.8	10001.7	8203.83	5223.09	5454.26	3853.9	4404.7	4877.52	12235.5	12614.7	13088.6	1730	1315.04	3575.01	3491.4	2945.39	4841.59	12438.2	12125.2	12321.6	3748.93	3243.22	4065.09	3744.96	4879.79	3234.15	14812.2
Q3TIU3	3	3	262.57	8.54872e-14	AHSG	alpha-2-HS-glycoprotein	118142	140078	126335	298986	257752	308554	393236	400319	430021	221647	191155	195837	402097	421876	375203	399410	370929	329999	163046	159936	160194	243167	230555	240010	262885	267227	256806	64700.9	40071.3	86806.6	216743	189809	291388	519805	507017	551232	204418	203507	248793	384445	442505	263484	544348
Q3TIU7	5	5	285.25	0.000237955	NDUFS1	NADH:ubiquinone oxidoreductase core subunit S1	16084.3	15318.7	15621.3	14251.8	12992	11719.9	12559.7	14412.2	13766.8	17392.7	15716.6	15273.7	12604	13639.6	13333.6	12003.5	13698.1	13399.4	17245.3	16846.7	19208.1	11829	12252.3	13363	15437.2	13183.3	17511	8808.62	4382.14	10733.6	10331.5	9567.35	11067.9	16602.3	18253.6	17647.3	16040.7	16732.2	19403.9	12050.7	14306.6	9363.45	16359.3
Q3TJ43	5	5	256.27	5.96519e-05	VPS35	VPS35 retromer complex component	18124.8	16128.7	13935.6	13833.3	13390.2	13797.9	11625.6	12482.5	12475.7	16619.7	15128.7	15759	15149	13375.3	12857	14547.7	14270	15764.7	16333.6	17051.7	20607.8	12153.8	12416.1	12903.9	15789.9	16709.4	18088.7	9926.12	4613.85	9575.37	10028.1	9860.61	13030.3	15367.5	15809.6	15992.3	15327.8	16106.3	20020.4	14484	14029.3	9028.73	19826.7
Q3TJ49	2	2	138.9	0.00774656	ANXA7	annexin A7	19046.3	21081.6	20177.8	21796	18401	19945.9	21857.2	22585	23200.2	23242.7	21516.2	21013.6	24077.9	22007.3	20661.9	17574.3	17098.9	19543.2	20098.7	22066	18715.1	23838.5	22374	21997.4	21071.7	18713.4	21661.5	10430.8	6030.7	13864.5	15800.5	13550.6	18836.2	28892.3	28604.7	29739.7	21436	22906.4	26695.8	23020.9	23083.5	14509.7	23951.7
Q3TJ94	2	2	107.64	1.11022e-16	F2	coagulation factor II, thrombin	5325.87	5278.16	5056.38	15874.4	13919.5	14882.7	20002.8	19402.2	20267	5836.84	5447.84	5142.19	19667.2	17789.9	16438	19752.3	17103.4	17559.7	5610.73	6401.64	5921.49	8662.59	9699.05	9460.48	13270.8	12894	14064.2	2916.74	1509.89	3474.32	11507.8	10250.4	14054.8	26441	24573.5	25979.7	5383.13	5799.85	6532.68	18803.8	18659.8	11543.5	26920
Q3TJB4	3	3	188.92	0.000340158	SH3GL1	SH3 domain containing GRB2 like 1	6457.33	6000.17	6378.54	5366.96	5118.32	5845.7	6620.23	7179.78	6860.01	5868.31	5742.01	5856.44	6336.4	6579.2	6597.73	6875.45	6814.96	7796.43	5647.06	6786.29	5697.75	5176.03	4935.42	5589.84	5642.43	6958.97	5889.51	3536.38	1716.43	4382.8	3890.66	3769.14	5520.5	8751.06	9093.43	8793.66	5412.16	6113.03	7440.08	6058.23	6900.91	4633.21	9370.41
Q3TJD7	2	2	103.17	2.36825e-11	PDLIM7	PDZ and LIM domain 7	2462.14	2852.36	2320.31	3934.88	3092.48	3734.43	5640.43	4913.91	5243.14	1110.07	1564.29	1321.9	4223.82	3968.4	3544.94	6223.81	5250.64	5287.98	1530.78	1545.41	1095.81	4584.49	4070.01	5112.09	3783.54	3517.02	3699.58	1348.4	815.957	1594.32	2852.51	2277.31	3526.68	7455.88	6223.63	6721.05	1023.78	1665.37	1679.35	4038.39	4162.44	2489.41	8482.3
Q3TJF2	2	2	92.44	0.000643546	OLA1	Obg-like ATPase 1	8233.18	10586.4	8693.91	7157.17	7148.46	8611.4	8299.81	5514.35	5364.55	4954.32	4924.12	5339.06	6825.23	6788.61	8231.52	6917.41	5558.99	7385.52	3978.62	4262.6	3944.86	10412.6	6205.02	9523.26	5197.66	8248.39	5038.84	4508.94	3028.39	5973.72	5188.43	5264.15	8132.34	10971.2	6984.1	6876.68	4569.22	5242.29	6782.78	6525.6	7120.56	5780.53	9427.59
Q3TJK3	9	9	502.23	8.99281e-14	SERPINH1	serpin family H member 1	44707.5	42374.8	42903.6	46506.3	44564.2	45122.8	83902	93823.3	95187.9	36505.8	33819.3	36389.2	46581.9	45572.1	41895.6	72014.4	64175.3	70542.4	39571.8	38126.4	33021.7	48773.9	51412.4	48849	73000.6	70760.8	72096.3	24484.3	12121.9	29479.7	33713.7	32817.2	42612.5	110907	118830	122019	33668.1	36004.5	46229.1	44536.9	47800.6	29420.9	98146.8
Q3TJN1	3	3	164.51	1.83628e-09	BCAT1	branched chain amino acid transaminase 1	3375.5	3623.36	3146.82	2766.92	2612.45	2683.72	2028.81	1940.82	1651.62	3601.93	3133.5	2944.11	2682.99	2406.6	2865.19	1552.11	1481.69	1799.36	3220.48	3360.09	3037.08	2247.62	2135.42	2206.17	1850.05	2112.65	1829.23	1848.61	1036.51	2162.23	2005.82	1923.81	2534.43	2681.81	2458.12	2117.17	3321.94	3335.97	3740.22	2565.21	2524.28	2012.06	2115.34
Q3TJN6	3	3	139.63	2.28647e-08	SNX5	sorting nexin 5	11192.6	8732.03	9469.42	10203.1	9766.98	10664.5	14005.1	14852.1	14535.9	12093.5	10746.3	11909.4	12235.2	13957.1	12486.5	17008.1	17598.6	16861.7	9910.98	9407.65	11223.8	12085.7	11865.3	11969.1	13816.2	14851.6	14518	6129.69	2497.92	6506.58	7396.49	7192.44	10071.2	18512.8	18810.7	18633.2	11153.5	11440.6	15129.8	11698.1	14639.5	8768.58	23179.9
Q3TJX0	15	14	866.01	7.77156e-16	LCP1	lymphocyte cytosolic protein 1	35609.9	39502.9	35913.2	67592.3	71105.5	63982.8	71065.6	73370.9	71200	37876.9	34760.2	36129.2	76937	69311.2	72790.6	55944.7	57498.9	56500.3	36674.8	36596.4	39981.7	42652.6	39678	41726.6	80582.5	83277.3	85561.6	19501.9	11300.4	24676.5	48999.5	52362.3	60423.3	93939.2	92926.7	91269.4	34932.6	37006.2	45898.9	73559.4	72700.4	51116.7	76245.8
Q3TK29	2	2	93.43	5.79522e-05	TRAP1	TNF receptor associated protein 1	1071.82	895.777	646.181	1014.33	1291.23	1226.07	2465.32	2436.4	2624.07	916.536	1016.46	892.424	1383.68	1149.71	1288.24	1716.36	1910.95	1931.99	779.788	487.038	1438.58	1239	1488.46	1583.43	1825.82	1497.34	1740.1	586.986	256.25	444.001	735.313	950.863	1157.86	3258.83	3085.78	3363.72	845.292	1082.14	1133.74	1322.94	1205.93	904.657	2339.19
Q3TKM9	4	4	198.92	4.92151e-08	ARPC5	actin related protein 2/3 complex subunit 5	8032.73	9115.37	7032.05	9975.9	10444.6	9379.94	12574.9	14518	13125.5	9181.04	8870.75	9682.67	14564.9	13159	13474.4	8667.33	8750.86	8505.67	7774.41	9281.38	7821.26	10023.2	10710.9	9241.84	12556.2	11962.7	11644.7	4399.16	2607.58	4831.83	7231.81	7691.41	8858.13	16622.4	18387.5	16825.2	8467.38	9443.93	12300.9	13925.4	13802.4	9462.34	11812.5
Q3TL58	2	2	127.52	1.57957e-11	SKP1	S-phase kinase-associated protein 1	54480.5	64036.7	54155.9	39239.2	37558.3	37813.2	32467.1	37160	33622.2	60690.9	57331.9	56979.7	42825.8	44878.8	46911.6	33115	32481	34028.5	60239	56953.1	54341.2	36726.2	37085.3	36599.2	38995.2	40496.7	37021.7	29836.5	18318.6	37211.4	28445.6	27658	35709.6	42917.1	47064.3	43099.5	55973.3	61036.4	72387.4	40945.7	47073.3	32943.4	45131.7
Q3TL61	5	5	290	4.71776e-08	HNRNPM	heterogeneous nuclear ribonucleoprotein M	13364.8	12606.5	11041.8	14225	15560.9	12891.9	21637.2	21799.7	22003.5	12461.1	12259.3	13467.5	19487.5	15969.1	14441.3	20345.3	21275.9	19828.9	12351.1	13651.8	15040	14974	14670	14796.8	20808.5	20402	20652.2	7319.3	3606.26	7587	10312.1	11459.1	12174.7	28601.4	27610.1	28205.7	11492.5	13051.5	17109.2	18632	16749.9	10141.3	27728.1
Q3TL79	3	3	146.03	4.81576e-09	AHSA1	AHA1, activator of heat shock 90kDa protein ATPase homolog 1 (yeast)	15934.4	17040.9	17183.6	13209.3	13755.3	12935.5	11621.1	10788	10727.5	10895.1	9546.96	10345.9	13516.6	12163.9	12644	9786.33	9500.84	10060.2	13887.2	13747.6	13892.4	12186.2	10014.6	11408.3	12223.3	12102.8	11516.3	8726.57	4874.79	11807.1	9575.81	10129.4	12215.9	15361.6	13663.4	13751.3	10048.2	10163.8	13143.5	12923.2	12758.7	8879.17	13337.6
Q3TL95	3	3	213.85	8.92464e-12	PSMA4	proteasome subunit alpha 4	5565.21	4847.88	5367.58	8126.48	8855.53	8796.17	11358.2	11308.5	11380.9	8619.33	7710.58	8123.21	8748	8893.83	8707.48	7390.03	7717.72	7393.08	8115.3	8644.91	8126.69	10427.7	9157.78	9479.43	9069.97	9301.96	9713.85	3047.81	1386.81	3688.15	5891.11	6521.24	8306.83	15014	14322.6	14588.9	7949.33	8208.8	10319.8	8363.96	9328.73	6114.77	10071.7
Q3TLE2	4	4	236.29	0.000377572	FERMT2	fermitin family member 2	37810.4	73452.4	32236	22439.2	20538.6	27952.8	21506.1	22703.2	21606.6	37007.9	39185	26205.5	24896.3	23215	29103.6	25847.3	23018.3	22732	39300.8	43817.1	34243.8	32633.3	29764.9	36028.9	19051.2	21971.5	16839.3	20707	21012.1	22149.8	16266.8	15124.7	26397.8	28428.1	28754.3	27696.9	34131.2	41717	33291.6	23803.3	24350.2	20437.8	35226.8
Q3TLP4	11	10	632.54	2.51141e-08	ANXA3	annexin A3	36879.7	43194.6	43214.3	84054.8	69364.3	67539.6	40955.6	42060.8	42268.1	64385.1	56306.4	58584.2	86592.1	70850.4	76094.1	60327.3	70096.3	59711.4	55177.8	51955.2	60018.7	50426.7	45740.6	46308.8	47141.5	49937.7	50766.3	20197.4	12356.4	29693.2	60933.6	51080.1	63782.3	54137.8	53271.4	54182.4	59380.3	59944.7	74425.8	82790.7	74314.9	53436.6	82218.9
Q3TLP8	3	3	258.7	0.000264658	RAC1	ras-related C3 botulinum toxin substrate 1 (rho family, small GTP binding protein Rac1)	117061	106936	97581.3	106286	109041	87221.8	73115.6	83752.7	72990	76813.7	73669.9	85808	83922.3	84734.9	99343.6	66998.7	84255.6	96634	113076	107124	114254	83328.3	80089.8	74279.4	108626	100042	114013	64108.9	30590.7	67049.7	77049.9	80297.8	82369.5	96649	106076	93564	70842.9	78430.1	109011	80238	88878.3	69763.4	91311.1
Q3TMB3	4	4	276.7	0.000685098	FDPS	farnesyl diphosphate synthase	23103.9	40105.2	28445.8	18676.4	18996.9	23443.8	16367.6	14617.4	15421.6	20758.6	17903.5	18852.1	16694.9	16970.7	20697	15513.9	11914	12439.4	20550.4	17620.7	17966.9	25127.7	18077.7	23312.3	13072.4	20234.2	11712	12653	11472.7	19545.6	13539	13989.4	22139.6	21635.7	18513.4	19768.5	19145	19060.3	23949.9	15961.9	17800.6	14534.3	21143.5
Q3TMQ2	3	3	165.05	1.04027e-08	DAB2	DAB2, clathrin adaptor protein	2727.7	2282.49	2775.39	2526.07	3062.33	2853.25	5084.08	5206.13	4997.05	1750.52	2170.03	2328.15	3082.9	2960.49	2819.26	5037.51	4371.69	4935.41	2075.93	2225.62	1648.49	2895.02	3676.23	3985.99	4872.93	3955.71	4297.89	1493.84	652.939	1907.02	1831.22	2255.11	2694.52	6720.47	6593.73	6405.58	1614.45	2310.25	2957.71	2947.55	3105.25	1979.81	6865.51
Q3TMZ8	2	2	114.69	7.49067e-13	HNRNPAB	heterogeneous nuclear ribonucleoprotein A/B	23924.1	25260.4	20824.2	24742.1	27913.4	25365.9	37674.4	35993.2	35896.8	18516	16081.2	16837.2	29841.5	29372.5	31006.9	37966	38437.4	40932.2	19318.6	20179.2	20160	21851.9	23461.3	22851.3	33848.7	36129.2	35831	13102.1	7226.09	14308.6	17936.2	20555.5	23954.8	49800.5	45586.5	46015.2	17076.8	17120.3	21390.1	28531.4	30808.8	21774.4	51743.1
Q3TN15	2	2	93.49	1.13491e-06	NEK7	NIMA related kinase 7	2696.04	3312.05	2561.02	2832.55	2864.46	2639.86	1849.34	2304.8	1996.8	3699.42	3108.99	3780.54	3142.86	2597.24	2557.13	1442.37	1862.83	1886.2	3798.64	4002.23	5395.94	2288.78	2397.65	2350.14	2555.31	2868.46	2297.68	1476.5	947.459	1759.72	2053.39	2109.4	2493	2444.57	2919.1	2559.65	3411.86	3309.87	4802.83	3004.89	2724.24	1795.72	1965.78
Q3TN39	2	2	156.15	5.94762e-05	SLC3A2	solute carrier family 3 member 2	7116.08	8715.25	7265.83	6260.08	6444.38	6814.76	7151.35	6974.61	7109.67	6110.15	7640.98	7422.8	4575.01	5449.33	4532.16	6728.78	5927.86	5455.45	6089.77	5513.86	5565.05	6380.58	5653.99	6204.11	5788.9	5584.48	5231.78	3897.15	2493.12	4992.46	4538.11	4745.66	6435.65	9453.12	8833.57	9113.69	5635.2	8134.7	9429.99	4374.16	5715.79	3182.68	9170.51
Q3TN69	13	10	807	0.000110035	TLN2	talin 2	9575.61	8309.82	8285.02	6179.31	7883.96	6514.51	5672.28	6066.59	5899.85	9553.21	8461.15	8229.12	7006.55	7237.03	7252	6600	6915.61	7272.47	6608.84	7161.13	9126.11	7169.5	6355.27	7132.34	5682.59	5607.29	6131.26	5244.12	2377.14	5692.77	4479.55	5805.77	6152.1	7497.99	7683.54	7562.87	8810.62	9007.87	10454.3	6698.96	7590.91	5092.67	8995
Q3TNH0	4	4	234	6.14748e-05	TMPO	thymopoietin	19856	20592.6	19760.9	21176.7	19420.7	20233.8	19632.6	20838.3	20886.1	22039.2	18944.3	19875.2	23599.1	21989.6	21094.7	25024.6	26593.2	22582.7	22228.1	21786.3	27312.3	17569	17903.2	17235.6	24501.1	24712.2	29167.1	10874.2	5890.8	13578	15351.5	14301.4	19108.1	25951.7	26392.4	26773.3	20326.1	20168.4	25249.6	22563.1	23064.8	14813.6	34105.5
Q3TNL1	5	5	259.81	5.807e-11	G6PD	glucose-6-phosphate dehydrogenase	7155.3	7251.74	6701.62	9457.63	9325.47	9762.98	11036.4	12462.3	11484.7	8115.68	6780.6	7881.21	12154	11566.1	11445.6	8621.6	8462.28	8724.15	6867.28	6947.29	7659.53	9076.63	9474.29	9601.29	11223.9	11374.6	11244.7	3918.63	2074.46	4604.79	6856.1	6867.3	9219.86	14588.6	15784	14721.9	7484.83	7218.73	10012.4	11620.4	12131.7	8037.63	11750.2
Q3TNY9	7	7	547.6	3.6057e-09	BGN	biglycan	107897	108095	98847.2	81011.2	80894.2	80828.4	105384	104938	103693	93260.1	85045.7	89754	96948.6	104946	108326	121499	121247	132137	87816.1	85371.3	86621	119004	117778	116564	112329	112456	98135.7	59090.2	30922.1	67919.5	58727.2	59570.7	76331.8	139304	132907	132921	86010.9	90541	114024	92692.5	110078	76071.1	165589
Q3TNZ7	5	5	246.08	4.88642e-12	COL12A1	collagen type XII alpha 1	13111.8	10771.1	10808.4	6575.32	8303.11	6626.33	4750.97	5415.63	5218.41	14831.6	13159.8	13468.3	8211.91	7707.94	8386.02	5294.59	6529.92	6009.67	16135.5	16813.9	17371.1	8093.04	7471.9	7963.61	8282.45	8778.72	9088.36	7180.73	3081.22	7426.65	4766.63	6114.44	6257.7	6280.14	6859.08	6689.34	13678.7	14010.1	17110.3	7851.4	8084.84	5889.03	7215.88
Q3TP24	4	4	249.24	0	LTF	lactotransferrin	2886.31	2982.05	3078.12	33666	32391.4	30075.6	24740.7	24522.3	24342.2	2858.14	2805.1	3159.05	51221.7	46405.4	44721.7	8058.22	9294.83	8693.69	4514.44	5094.7	4978.28	11602.7	11496.8	12640.8	30959.1	30671.7	32641.5	1580.7	853.058	2115.02	24405.4	23853.1	28402.5	32703.9	31058.2	31203.6	2635.97	2986.35	4013.28	48973	48674.5	31405.5	10982.4
Q3TP88	7	7	420.6	1.67985e-05	COL1A2	collagen type I alpha 2	78043.2	91671	94930.5	150716	121775	154122	193090	218020	199963	163832	235091	217411	186027	183446	224370	191904	170122	159255	267640	180983	179868	178359	201265	197958	180929	131000	116165	42740.7	26223.8	65228.3	109258	89675.7	145548	255239	276129	256327	151097	250281	276200	177860	192416	157562	261543
Q3TPC5	4	4	220.76	4.44134e-05	PPP2R2A	protein phosphatase 2 regulatory subunit B, alpha	11483.7	10942.7	9270.04	9258.22	9272.96	8507.85	7717.94	7571.53	8183.1	9173.11	9179.62	9294.42	8491.05	8108.27	7715.34	7600.86	8375.01	8073.83	9320.66	9950.49	8306.81	7704.98	7409	7597.37	7833.64	8214.59	8423.25	6289.09	3130.3	6369.59	6711.54	6828.64	8034.54	10202.1	9589.59	10489.7	8460.07	9772.76	11807.7	8118.29	8504.75	5418.05	10359
Q3TPS9	13	13	771.99	1.50134e-08	RAP1GDS1	Rap1 GTPase-GDP dissociation stimulator 1	87705.9	96219.1	86162.7	60043.4	63065.7	73150	49667.6	49619.2	53331.3	103733	130892	121538	63590.4	73631.4	78698	60498.2	54886.3	50271.3	98633.8	83194	98609.6	63969.6	61112	64418.6	50396.7	56760	40666.7	48032.5	27524.8	59203.7	43527.1	46441.8	69080.6	65653.9	62844.3	68364	95669.5	139350	154403	60798.8	77231.9	55265.2	82451.7
Q3TPZ5	8	8	611.58	3.81897e-10	DCTN2	dynactin subunit 2	63159.8	61090.4	59329.3	51979.1	49011.4	49940.9	37856.2	43774	40424	70927.5	63555.6	66070.7	52622.4	52056.2	50532.5	41118.5	37821.3	39044.3	68422.9	66358.1	81221.5	44060.8	41809.4	43425.7	45241.3	46521.1	40202.3	34589.8	17475.8	40766.1	37681.1	36092.2	47162.6	50040.8	55441.2	51818.5	65414.1	67662.2	83936.8	50312.2	54601.7	35486.2	56039.6
Q3TQL4	2	2	139.29	1.56942e-07	IMMT	inner membrane mitochondrial protein	17135.5	15485.5	14963.5	11577.8	11471.2	12348	11830.7	13410.2	12292.7	16263.1	16271.5	15146.3	11357.9	12559.6	10765.9	9731.75	11629.3	9705.34	17869.2	17087.1	20436.2	12104.7	13403	13833.5	12344	12683.6	13526.3	9384.33	4429.83	10281.7	8393.05	8447.46	11661	15638.6	16984.4	15757.7	14999	17322.9	19242	10859.3	13173.8	7560.29	13263.2
Q3TQP7	7	7	488.45	0.00108051	ACAT1	acetyl-CoA acetyltransferase 1	59741.4	59852.5	53152.8	48028.7	53903.8	47426.9	57619.6	57517.8	57517.4	54749.6	50987.5	51959.2	59190.1	54552.7	55114.9	52078.2	52923.1	48424.9	57671.6	65924.2	62746.9	59106.7	53914.8	57262.2	52514.2	55115.3	54230.9	32717.7	17121.6	36522.1	34817.3	39694.9	44788.5	76165.3	72848.2	73730	50493.8	54282.1	66009.4	56591.7	57220.2	38704.1	70976.3
Q3TQX5	8	7	498.98	4.42344e-06	DDX3X	DEAD-box helicase 3, X-linked	8885.3	7951.58	9115.13	10061.5	11653.9	9384.25	14370.5	13007.6	14234.9	7815.42	8496.62	8540.24	9741.03	9162.4	10543.2	11560.6	10979.2	10739.3	8841.99	7965.86	10703	9085.63	8791.58	7996.98	11631.7	11168.6	12642.5	4866.08	2274.66	6263.15	7293.88	8581.98	8862.19	18995.9	16474.5	18247.3	7207.92	9045.62	10849.6	9313.39	9610.43	7403.88	15755.7
Q3TR40	4	4	300.8	1.9762e-14	THBS1	thrombospondin 1	2992.74	2486.57	2691.97	8424.02	8487.11	7746.08	8969.84	9516.19	8819.37	2614.81	2404.94	2438.74	13773	12810.8	12344.7	6377.82	7891.48	6638.74	2952.71	2896.62	3517.17	4759.18	4749.02	3981.12	5605.11	5847	7094.25	1638.99	711.318	1849.69	6106.81	6249.93	7315.16	11856.9	12052.6	11305.3	2411.55	2560.34	3098.19	13168.4	13437.2	8669.01	8692.2
Q3TRK3	4	4	246.88	3.93774e-11	DBN1	drebrin 1	11203	11058.9	10404.4	8282.53	8418.95	9089.14	5331.63	5832.04	5425.16	8445.79	7290.47	7667.55	5633.22	6530.59	6637.9	5902.83	5760.68	5900.92	7647.08	7963.81	7777.22	7546.28	7734.07	7848.81	6877.87	6901.46	6697.19	6135.38	3163.55	7149.01	6004.24	6199.74	8583.5	7047.7	7386.46	6954.37	7789.28	7761.54	9740.92	5385.92	6849.92	4661.42	8044.85
Q3TRK9	2	2	101.24	2.17537e-07	SLC16A1	solute carrier family 16 member 1	23517	27500.7	21490.1	13603.1	12749.5	15615.4	11376.5	11356.4	12660.9	24081.7	20608.1	23789.6	18900	18404.3	21107.8	14948.9	9642.78	13039.5	26588	22350	22006.3	14831.6	12427.3	13288.2	16385.7	17762.6	17021.3	12879.2	7866.95	14766.2	9861.25	9388.76	14746.7	15038.1	14383.3	16229.7	22209.8	21939.7	30222.5	18070.2	19304.3	14822.8	20373.6
Q3TSN2	8	8	418.95	1.32117e-14	SYNM	synemin	25600.2	26242.5	27442.8	16636.4	17987.4	16620.1	5845.83	5213.05	7013.87	27525.5	24740.3	27051	18378.6	15777.3	17717.1	5385.62	5643.89	6332.17	19307.4	21181.2	20036.3	14883.4	12565.9	12428.7	12031	12765.4	10801.6	14020	7507.03	18856.4	12060.2	13246	15695.5	7727.4	6602.51	8990.9	25385.9	26338.9	34365.8	17571.7	16548.8	12441.7	7339.94
Q3TSQ1	5	5	255.21	4.37893e-10	ATP1B1	ATPase Na+/K+ transporting subunit beta 1	169652	137077	124973	82360.2	102154	88433	62805.1	67197.3	65438	158698	150744	143762	95165.3	88693.2	85564.4	66855.9	69866.9	58672.8	150658	141828	194790	75642.9	78756.3	80620.8	77468.9	75962.9	81651	92910.8	39212.9	85871.1	59705.2	75226.6	83513.4	83019.8	85107.6	83883.2	146362	160484	182637	90987.5	93030.2	60087	91116.5
Q3TSQ7	9	9	471.62	9.40207e-05	GLUD1	glutamate dehydrogenase 1	43559.5	47854.3	45787.2	38059	36015.1	38380	42515.7	44676.5	44696.8	50996.1	45239.3	48518.8	44198.7	43773.2	42668.2	42125.7	41644.4	45351.6	49096.1	47310.2	44590.9	43610.5	40294.6	44355.5	44459.5	45880.6	42843.4	23855.6	13689.4	31461.1	27590	26521.6	36244.8	56200.1	56584.2	57295.6	47032.1	48162.4	61638.7	42258.3	45913.6	29963.5	57412.3
Q3TTZ3	3	3	181.2	1.93628e-05	MYO1B	myosin IB	11885.8	13820.3	13307.9	9761.23	8759.11	9256.27	7443.58	7109.06	7399.27	8908.74	7791.45	8353.42	7105.1	7165.92	8763.82	8194.22	6332.94	7687.09	9443.4	9318.92	9297.07	10750.5	7642.21	7882.3	7326.26	7502.71	6323	6509.3	3953.49	9144.04	7076.19	6450.23	8741.33	9839.41	9003.85	9484.92	8216.25	8294.89	10612.3	6793.18	7516.33	6154.34	11167.7
Q3TU20	2	2	83.32	0.00130433	ACE	angiotensin I converting enzyme	3102.22	4573.16	4441.94	4812.29	3458.12	4375.38	5330.38	5356.69	5385.97	4913.74	4953.8	5159.25	6000.81	5847.19	5734.05	5716.78	4676.97	4432.28	4458.65	4611.13	3856.36	5465.34	5769.46	5865.63	4190.74	4203.97	4000.34	1698.95	1308.22	3052.13	3488.56	2546.57	4131.97	7046.04	6784.42	6904.13	4531.78	5273.89	6554.35	5737.37	6133.1	4026.7	7791.28
Q3TUI9	3	3	183	2.19228e-06	PSMA5	proteasome subunit alpha 5	5496.72	6900.66	5770.61	5744.97	5822.65	6682.45	6353.72	6969.8	6102.52	5513.04	5159.21	5694.13	5935.06	5578.78	5524.25	5889.98	5222.33	5526.11	4610.12	3842.07	3914.06	8554.36	7415.39	8014.47	6240.01	5730.9	5224.19	3010.3	1974.03	3965.08	4164.69	4287.81	6310.69	8398.77	8827.48	7822.66	5084.51	5492.58	7233.87	5674.51	5851.57	3879.37	8027.33
Q3TUS2	20	18	1275.94	1.60127e-12	HSPA5	heat shock protein family A (Hsp70) member 5	64139.7	67799	57935.4	78812.5	68675.4	68535.4	130105	131523	132290	63205.1	56243.3	55817.8	78960.1	75562.4	71481.1	95901.9	97209.7	90405.4	70938.6	73306.5	74388	81785.7	81909.5	84548.8	118808	123198	134902	35126.4	19394.9	39808.3	57133.4	50572.7	64722.7	171981	166578	169578	58292.1	59877.4	70911.4	75493.7	79257.3	50197.1	130703
Q3TV20	2	2	97.55	3.21755e-09	ASNS	asparagine synthetase (glutamine-hydrolyzing)	534.882	277.123	452.994	722.571	755.502	1005.19	2218.66	2110.27	2039.85	753.806	780.691	875.221	1664.85	1787.88	1726.81	1955.3	1491.35	1610.57	486.929	508.485	339.342	1716.36	1222.81	1355.16	1030.5	1436.06	1056.52	292.93	79.275	311.26	523.811	556.354	949.272	2932.77	2672.73	2614.83	695.211	831.135	1111.89	1591.76	1875.31	1212.64	2664.84
Q3TVK4	3	3	196.76	3.95609e-06	CAPZB	capping actin protein of muscle Z-line beta subunit	12393.1	13426.1	10499.4	12901.9	11827.3	12300.9	14678.9	15100	15469.6	16084.6	14588.6	14513.5	15375.7	15787.7	14837.8	11314.8	12095.8	11018.7	13962.1	14552.7	14638.5	13982.7	12602.4	13661.7	15437.4	17092.2	16898.1	6787.14	3840.73	7214.31	9352.93	8709.63	11616.6	19403.5	19124.6	19830.1	14834.3	15531.2	18438.1	14700.7	16559.7	10419.7	15420.6
Q3TVM2	8	8	542.79	8.8543e-06	ALDH2	aldehyde dehydrogenase 2 family (mitochondrial)	101879	106648	100051	84190.1	85148	88286.3	105532	103449	101364	88212.4	82282.9	81979	93964.2	86354.1	93899.5	91835.6	87983.3	90918.9	85310.9	84754.4	103381	121051	106309	110811	83185.8	86071.3	84085.6	55794.7	30508.1	68746.4	61031.7	62703.3	83374.8	139499	131021	129936	81355.5	87599.5	104147	89839.1	90576.7	65940.3	125161
Q3TW11	2	2	133.29	3.89613e-06	STAT1	signal transducer and activator of transcription 1	3290.9	4371.21	3570.38	3404.79	3861.65	4280.74	4750.46	4543.43	4962.57	3712.99	3117.94	3100.02	5043.22	4624.83	5016.62	4827.03	4211.83	5199.98	4385.93	3896.86	3544.93	4391.64	4476.27	4245.37	6702.52	6924.25	5901.03	1802.27	1250.45	2453.26	2468.23	2843.73	4042.59	6279.47	5754.4	6361.39	3424.38	3319.41	3938.29	4821.82	4850.97	3522.89	6578.65
Q3TW51	6	6	324.03	1.85594e-06	SND1	staphylococcal nuclease and tudor domain containing 1	7188.21	5712.15	5986.22	7870.62	7377.44	7700.88	9250.6	10187.7	10264	7889.55	6200.09	6368.88	7696.99	8087.78	7545.9	7610.87	8686.44	8401.34	6119.3	6250.7	6484.48	6439.75	6798.6	6889.26	9119.32	8514.69	9169.26	3936.65	1634.04	4113.23	5705.63	5432.77	7272.47	12228	12903.1	13157.1	7276.28	6600.7	8091.08	7359.09	8483.26	5299.06	10372.7
Q3TW65	5	4	246.5	2.35154e-11	RPS18	ribosomal protein S18	8516.83	9233.28	9625.41	12103.3	12810.9	12677.5	22594.3	23753.4	22038.1	10001	8412.1	9532.51	12776.4	14718.3	15231.3	17125	15577.5	16665.5	9821.79	8028.94	8596.09	11849.5	10359.4	11191.2	15439.2	13404.1	14206.4	4664.28	2641.31	6613.77	8774	9433.97	11972.3	29866.6	30084.4	28250.1	9223.62	8955.65	12110.2	12215.5	15438	10696.1	23339.2
Q3TWG5	5	5	265.19	8.37856e-10	DYNC1LI1	dynein cytoplasmic 1 light intermediate chain 1	15474.3	14976.9	12986.9	9617.41	10273.8	10966.1	8991.1	8702.71	8513.37	14430.9	13383.3	13177.1	11173.1	10454.2	9851.77	7889.48	8528.91	7243.13	15898.1	14276.4	17687.9	8201.63	8032.68	8421.9	10965.5	11183.6	12653.9	8474.57	4284.36	8923.51	6971.93	7565.62	10356	11885	11022.3	10913.1	13309.1	14248	16740.3	10682.6	10965.4	6918.34	10752.4
Q3TWR9	2	2	128.95	2.99405e-10	GYG1	glycogenin 1	25884.9	28477.4	26260.2	22998	21464.8	23225.6	21101.7	22644.4	21376.3	29300.1	27255.2	27039	25031.4	25594.6	26034.4	18742.3	17303.7	19273.7	34221.3	31379.6	32752.4	22756.4	22409	23356	22785.3	24354.1	21669.3	14176	8146.37	18043.8	16671.9	15806.7	21933.6	27893.6	28679.9	27401.7	27022.5	29016.2	34350.5	23932.5	26846.1	18282.5	25543.4
Q3TX45	4	4	204.04	3.38618e-14	APOE	apolipoprotein E	10411.6	10553.4	9406.31	19777.3	16996.7	19283.1	22838.3	24114	24773.6	11444	11978.4	12310.7	23572.7	24950.5	23865.4	20070.4	19863.9	17808.7	11651.1	11281.4	10508.3	18345.8	18712.9	17547.2	24804	22467.7	24580.6	5701.94	3018.96	6463.23	14337.1	12516.4	18210.4	30189.2	30541.1	31756.7	10554.5	12752.4	15639.6	22537.8	26170.6	16759.3	27353.5
Q3TXT7	3	3	166.95	2.17641e-06	RUVBL2	RuvB like AAA ATPase 2	4779.1	5398.12	4426.74	4649.85	5125.43	5218.51	4421.06	4545.58	4626.03	4541.96	4034.3	4120.9	3320.74	3218.69	2534.18	3224.96	3564.54	4249.76	3930.33	3561.11	3225.83	5759.53	5376.87	6163.04	4667.59	4509.9	4809.16	2617.29	1544.21	3041.68	3370.81	3774.38	4928.2	5844.04	5757.12	5929.99	4188.91	4294.98	5235.22	3174.95	3376.08	1779.61	4395.23
Q3TYF2	2	2	144.37	1.92069e-09	PACSIN1	protein kinase C and casein kinase substrate in neurons 1	22898.8	27907.2	20284.3	15232.8	15600.5	16095.6	10097.9	10661.2	10218.5	26339.3	28912.7	26668.1	21661.5	17351.5	18578.8	11360.9	11453.1	10000.1	24536.2	25269.3	25685.3	12653.3	13486.4	15197.8	11075.1	13849.2	16651.3	12540.7	7983.24	13937.7	11042.7	11488.2	15200.2	13348.1	13502.8	13098.8	24291.9	30780.9	33879.4	20710.5	18200	13046.8	15483.5
Q3TYL9	16	16	1021.73	6.55032e-14	CNP	2',3'-cyclic nucleotide 3' phosphodiesterase	765543	726122	664926	614493	601953	584725	391915	392996	397406	865760	744339	807368	561553	545741	542171	404853	406258	449733	768870	775930	744161	519071	484397	510754	421687	418942	415804	419253	207718	456881	445463	443280	552196	518059	497743	509424	798463	792434	1.02569e+06	536900	572427	380736	551765
Q3TZ97	2	2	133.96	0	CAMP	cathelicidin antimicrobial peptide	1250.82	809.89	1067.74	101486	94155	97936.3	61436.4	60212.2	60185.7	2155.33	2467.54	2425.69	185135	177432	173561	25128.7	29097.4	27969.8	1261.5	1231.87	1434.36	24021.4	22561.6	24543.4	93669.4	97054.5	117106	685.017	231.68	733.661	73569.9	69336	92488	81210.6	76260.7	77150.5	1987.8	2626.98	3081.61	177008	186108	121882	34247.4
Q3TZZ7	4	4	189.36	6.97015e-06	ESYT2	extended synaptotagmin protein 2	4141.74	4270.46	4144.21	3763.39	3695.76	3738.39	4868.85	4663.37	5049.09	3794.71	3554.5	3493.37	4209.13	4553.94	5087.04	4625.21	4492.65	4387.99	4066.26	3504.63	4079.67	5481.89	4746.85	4961.38	4145.98	4167.56	3705.16	2268.24	1221.63	2847.55	2728.18	2721.57	3530.42	6435.96	5906.32	6472.29	3499.74	3784.18	4438.01	4024.35	4776.62	3572.34	6303.61
Q3U0C4	3	3	164.74	7.97079e-08	GDA	guanine deaminase	3578.11	4535.42	4519.22	5109.21	4956.87	5928.39	9770.24	8673.86	8851.25	3978.28	4450.87	3949.46	6335.67	6627.22	7141.07	7215.95	5359.85	5393.15	4974.77	4123.74	4080.82	8400.01	6347.75	7196.68	8541.96	9994.98	7974.53	1959.57	1297.42	3105.23	3703.81	3650.25	5598.59	12914.9	10985.7	11346.2	3669.04	4738.46	5017.43	6057.53	6951.28	5014.77	9834.47
Q3U0D7	3	3	147.31	4.858e-05	ARF6	ADP ribosylation factor 6	12457.7	10877.7	10444.7	9518.83	8657.26	8836.03	10126.3	10375.8	10802.4	9273.58	8519.47	9077.5	12051.7	10968.6	10531.2	9084.2	8655.99	8958.87	11183.5	11336.4	14166.7	9109.01	8034.1	8800.43	8532.43	9246.15	9911.23	6822.52	3111.73	7176.73	6900.46	6375.23	8344.47	13385.6	13141.3	13847.3	8552.73	9069.95	11532.1	11522.6	11504.9	7395.48	12380.7
Q3U0I3	11	11	693.14	0.00513046	CCT3	chaperonin containing TCP1 subunit 3	16984.9	17052	15929.1	18829.6	19461.9	17689.3	20419.3	19831.6	19342.4	17885.4	16255.3	17186.3	18615.6	17720.6	17884.6	16631.9	17217.9	18348	16613.1	18553.3	18756.2	18701.6	16367.4	17627.7	16123.2	17016.9	17025.6	9301.88	4877.98	10945.1	13650.1	14331.8	16705.2	26991.5	25117.3	24794.5	16495.1	17305.6	21833.6	17798.4	18587.1	12559.4	22667.2
Q3U0V1	5	5	281.64	1.64281e-07	KHSRP	KH-type splicing regulatory protein	2664.18	2423.01	2425.79	2761.99	2555.18	2342.87	3824.25	3509.27	3831.17	2163.8	2152.02	2321.15	3366.69	3003.84	2959.57	2962.77	2880.06	3412.01	2100.3	2480.4	2275.8	3242.85	2581.21	2861.44	3760.93	3623.15	4194.62	1459.05	693.137	1666.8	2002.24	1881.65	2212.54	5055.14	4444.6	4911.08	1995.6	2291.07	2948.81	3218.89	3150.73	2078.34	4037.89
Q3U1C2	2	2	88.37	0.00124733	RUVBL1	RuvB like AAA ATPase 1	4194.81	4356.92	3728	3727.97	4260.93	3943.85	5352.84	5597.36	5242.55	3593.78	3437.01	3672.83	3802.28	4457.94	4400.37	3841.73	3620.25	5083.88	3493.48	3810.98	3684.37	3892.34	3821.97	4255.35	4352.31	4065.28	3641.42	2297.31	1246.36	2561.57	2702.51	3137.76	3724.45	7075.73	7089.24	6720.29	3314.42	3659.09	4666	3635.35	4675.93	3090.13	5235.81
Q3U1J4	3	3	138.21	0.00131265	DDB1	damage specific DNA binding protein 1	2750.09	3773.21	3202.42	2389.2	2333.06	2661.34	2323.15	2403.86	2507.85	2184.92	1980.3	2430.59	2955.71	2044.49	2953.3	2065	2418.88	2680.65	2989.02	3276.59	2726.27	2140.44	2036.21	2048.28	3217.33	2915.04	3094.44	1506.1	1079.38	2200.43	1732	1718.07	2513.29	3070.9	3044.56	3214.75	2015.08	2108.25	3087.84	2825.95	2144.46	2073.94	2814.35
Q3U344	6	4	377.03	1.2504e-05	ARF3	ADP ribosylation factor 3	161185	165632	148334	126302	144245	124216	124408	115450	117981	135198	120201	131526	133098	131037	137930	114314	111210	126024	126407	148120	133778	138364	120364	132871	97934.2	104982	105382	88273.9	47381.3	101923	91559.6	106222	117306	164451	146221	151237	124689	127968	167092	127255	137444	96860.7	155796
Q3U3L3	11	11	810.22	2.99709e-10	SERPINB6	serpin family B member 6	104857	105131	102002	87455.7	89061.9	81781.4	70670.6	74852.6	68656.9	117986	108699	112927	90669.4	85361.7	87669.8	67663	65537.7	64701.2	107316	120928	113637	108411	97943.9	100955	85482.2	85659.6	100973	57425.3	30074.2	70087.2	63399	65585.4	77231.8	93417.1	94803.3	88009.4	108814	115722	143463	86689	89535.7	61565.5	92216.5
Q3U3N7	7	7	372.44	6.31862e-09	ST13	suppression of tumorigenicity 13 (colon carcinoma) (Hsp70 interacting protein)	27917.9	29874	29760.5	25997.2	23738.1	23789.2	27158.1	28170	25186.7	32276.9	29351.4	31024.3	26667.9	25592.8	24441.6	25048.1	25629	23421.7	35933.7	35553.2	37242.9	24735.4	23624.4	23736	26872	26732	28137.4	15289.4	8545.87	20448.9	18846.1	17480.8	22465.8	35899.4	35678.2	32286.2	29768	31247.9	39413.5	25497.2	26844.2	17163.9	34137.5
Q3U4F0	5	5	310.22	2.29495e-06	SFXN3	sideroflexin 3	32575.3	36409.9	30583.2	26302	28443.5	24446.6	24343.7	23646.4	24506.2	33746.1	30099.5	30186.8	27296.7	24005.2	25614	25074	24291	22591.8	34231.2	31838.7	34705.7	25471.9	24024.5	25148.1	23588.2	23728.7	27555.6	17840	10415.6	21014.2	19067	20945.9	23086.6	32179.1	29949	31413.9	31122.9	32044.3	38349.6	26098.3	25179	17987.3	34172.8
Q3U4N4	13	13	917.7	0.000339261	PTRF	polymerase I and transcript release factor	369569	380820	351307	317160	358276	292199	284941	305867	287267	369027	328870	344647	369803	324856	322629	309971	366442	295456	295131	325056	347747	400259	370076	377695	252787	250864	287835	202396	108939	241388	229918	263835	275943	376653	387390	368240	340342	350120	437843	353568	340741	226564	422453
Q3U4U1	3	3	165.08	4.10787e-08	POSTN	periostin, osteoblast specific factor	5169.84	5310.52	4875.57	6459.77	7064.09	7554.61	6374.79	6337.77	5762.23	7862.33	7143.53	6995.68	9406.06	8859.09	9636.54	10851.2	10326.9	10510.6	7143.39	6794.76	6274.66	8656.98	7714.18	8762.31	6979.05	8122.92	5879.36	2831.28	1519.15	3350.08	4682.87	5202.01	7134.33	8426.62	8026.99	7386.44	7251.18	7605.11	8887.37	8993.12	9292.29	6767.2	14788.8
Q3U4W5	4	3	235.11	7.67365e-08	RAB6A	RAB6A, member RAS oncogene family	5252.53	6090.09	5218.15	4402.03	4225.16	3625.57	3070.09	2933.18	3286.78	3697.69	3691.95	4225.01	3408.04	3217.2	3008.75	3701.58	3525.57	3386.36	4624.07	5478.77	5282.2	3999.55	4063.81	3909.73	3683.3	4015.43	4059.99	2876.57	1742.16	3585.47	3191.15	3111.42	3423.87	4058.24	3714.97	4213.23	3410.26	3930.51	5367.49	3258.42	3374.52	2112.87	5044.8
Q3U4W8	7	7	369.67	1.48714e-06	USP5	ubiquitin specific peptidase 5	38599.4	33996.8	31860.4	27253.7	26329.4	23976.3	22103.9	21557.5	23568.4	37757.7	33315.5	29966.3	29755.4	26226.8	25474.8	20947.4	20383.5	20780.4	33508	30701.8	41539.2	29784.9	29250.7	29922.7	24069.8	23292.9	26602.1	21139.2	9725.26	21891.8	19756.9	19389.1	22642.5	29218.3	27303.3	30211.7	34822.7	35468.2	38069.4	28449.1	27509.2	17889.5	28548.8
Q3U4Y0	4	4	302.1	6.31698e-07	H1F0	H1 histone family member 0	109272	159678	153661	84626	73419.5	66841.5	93067.4	105630	104325	96856.2	129258	113889	110665	88568.7	132633	81877.4	80106.3	67344.4	48033.5	34278	35577.9	72197.3	95350.6	89125.8	86155.3	70752.7	64342.1	59843.2	45678.2	105583	61347.7	54066.3	63123	123023	133783	133732	89327.4	137611	144685	105807	92899.6	93140.4	111589
Q3U4Z7	6	6	345.57	1.18728e-06	HDLBP	high density lipoprotein binding protein	7690.27	8121.51	7961.6	11297.1	9789.96	10686.7	10844.3	10521.8	11442.8	8986.92	8057.26	7735.56	8582.66	7538.79	7541.04	7542.47	9493.76	9799.46	7324.78	7174.89	7908.95	8021.06	7850.65	7653.25	11635.4	10728.8	12206	4211.61	2323.27	5470.54	8189.58	7209.36	10092.2	14334.7	13326.3	14668.3	8288.35	8577.87	9827.32	8205.88	7907.42	5295.65	10279.5
Q3U548	2	2	88.24	3.27778e-05	UGP2	UDP-glucose pyrophosphorylase 2	7969.68	8768.88	7704.12	8357.28	6579.98	6959.77	8671.72	8630.72	8410.49	8128.77	8075.67	8230.39	8023.58	7394.45	7569.62	7707.67	7589.86	7864.14	9921.02	8724.52	9359.86	7238	7036.72	7264.05	9293.68	9510.89	10100.3	4364.63	2508.46	5293.62	6058.42	4845.52	6572.59	11462.9	10931.1	10781.2	7496.91	8597.47	10456	7671.34	7756.03	5315.72	10504.6
Q3U5H8	2	2	109.94	1.24312e-12	HMOX1	heme oxygenase 1	5282.78	4342.72	5106.3	9755.76	10938.9	8202.77	14492.9	14993.5	14258.7	5638.43	4596.39	5424.75	13142.1	11093.9	11732.1	17217.5	15811	17357.3	4560.89	5207.5	5510.52	9707.52	9760.78	11145.2	12077.5	13785.2	13588.3	2893.14	1242.3	3508.62	7072.22	8055.4	7746.44	19157.6	18989.8	18277.8	5200.14	4893.38	6891.64	12565.1	11636.4	8238.83	23465.4
Q3U5N9	14	14	940.1	1.01033e-09	ANXA1	annexin A1	50785.1	72626.2	57444.3	96937.7	92239.3	118576	98603.7	91941.3	95286	49499.2	42390.6	45513.2	123703	134847	139418	88020.9	70677.7	72279.7	46694.4	43248.5	40159.6	106729	88075.4	106950	97494.5	122392	98437.4	27812.7	20775.8	39470.9	70272.8	67925.3	111979	130341	116447	122145	45651.5	45129.6	57820.3	118272	141441	97905.4	119962
Q3U5P8	2	2	180.45	2.22045e-16	Rps3a1	ribosomal protein S3A1	14426.3	15325.4	14257.8	18581.1	20898.5	19375.3	24370.1	23393.8	24474.2	9444.81	8469.52	8855.44	14043.3	14289.8	15491.9	20908.5	18860.7	20567.4	6337.07	5952.07	6177.75	17704.6	16060.6	18449.1	16033.9	17599.1	17341.8	7900.61	4384.06	9796.73	13469.9	15389.7	18297.4	32214	29629	31372.8	8710.65	9016.78	11250	13426.8	14988.6	10879.1	28495.8
Q3U5Q4	3	3	135.86	0.00332612	STAT3	signal transducer and activator of transcription 3	7847.23	9954.47	9428.74	8884.89	8351.16	8317.2	9474.06	9084.27	9279.35	10612.9	10248.9	11069.1	9430.94	9124.09	9436.37	8731.29	7513.39	7278.88	10729.8	10198.8	8709.66	8002.32	7646.28	9144.05	9551.23	8920.85	9175.08	4297.57	2847.62	6478.63	6440.9	6149.82	7854.51	12523.4	11505.5	11895	9787.98	10911.1	14062.3	9016.92	9570.25	6626.63	11899.7
Q3U6C7	4	4	232.07	1.94947e-08	SUCLA2	succinate-CoA ligase ADP-forming beta subunit	22429.3	20881.7	20175.1	23630.3	22427.3	22781.9	16517.4	17602.3	16825.2	19129.1	17742.6	18302.1	15192.6	14173.6	14094.5	17424	17304.1	17204.2	19769.4	21078.2	23680.3	18680.3	16699.5	17350.3	21503	21419.7	19718.9	12283.5	5973.5	13862.6	17130.2	16515.5	21514.5	21833.8	22293.9	21567.8	17642.2	18889	23251.2	14525.6	14866.7	9897.8	23746.8
Q3U6P5	5	5	316.16	1.04719e-08	HNRNPC	heterogeneous nuclear ribonucleoprotein C (C1/C2)	5078.29	4736.08	5081.34	5457.39	4900.26	5120.61	6222.01	5609.64	6117.01	4070.95	2945.9	2968.38	5674.62	4640.02	4340.36	4907.9	5036.46	5301.92	2599.2	2892.52	2599.47	6232.75	6030.5	6144.92	4524.63	4608.83	4909.22	2781.15	1354.82	3491.47	3956.21	3608.56	4835.75	8224.67	7104.79	7841.24	3754.51	3136.25	3771.06	5425.5	4866.91	3047.99	6688.87
Q3U6S1	39	30	2591.28	3.20542e-05	VIM	vimentin	1.10266e+06	1.35522e+06	1.07737e+06	992744	926349	1.00137e+06	950339	929266	963831	977593	913021	937162	925695	829289	880838	794223	761336	774694	1.05249e+06	1.02543e+06	940703	1.08761e+06	986750	1.05034e+06	910557	1.05464e+06	937600	603876	387680	740275	719668	682166	945661	1.25622e+06	1.17695e+06	1.23551e+06	901603	972016	1.19058e+06	885057	869840	618563	1.08243e+06
Q3U6U7	7	7	441.96	2.24325e-11	WARS	tryptophanyl-tRNA synthetase	19880.4	21597.4	19541.9	16720.8	16687	15934.7	14419.2	13758	14084.4	23511.8	20792	22058.6	16168.7	15852.6	15893.4	14128	14251.9	14452.8	21200.6	21777.7	24105.6	14579.8	14912.5	14872.6	14802.8	15264.7	16357.9	10887.6	6178.25	13427.6	12121.4	12288.3	15048.2	19060.2	17424.9	18054.5	21684.2	22135.4	28023.4	15458.9	16627.8	11161.1	19254.8
Q3U7D2	2	2	94.73	5.04696e-07	RPL15	ribosomal protein L15	9927.75	9608.11	12951.4	11755.1	11653.3	12311.8	23031.5	22432.2	18543.2	12934.4	13095.2	11969.9	14235.8	17845.8	17549	21108.6	18178.3	16748.1	12296.2	12024.3	13803.2	10736.2	11289.1	11888	13343.1	13739	12092.3	5436.98	2748.54	8899.12	8521.63	8581.5	11626.9	30444.5	28411.1	23770.1	11928.9	13941.4	15206.7	13610.9	18718.4	12323.6	28768.5
Q3U7E0	2	2	128.84	4.30373e-05	ATP6V1G1	ATPase H+ transporting V1 subunit G1	26420.6	28385.5	24947.1	22599.7	20006.5	21474.8	18843	20463.1	19241.7	30383.2	27835.5	33808.6	31045.5	33822	24103.4	37019.3	30879.8	23278.4	28520.8	27121.5	27614.6	19484.3	18703.2	19673.2	20601.7	21181.3	19884.3	14469.4	8120.07	17141.5	16383.2	14732.9	20280.2	24907.9	25917.2	24665.4	28021.5	29634.1	42950.7	29682.6	35475.9	16926.4	50452.8
Q3U7N9	37	35	2268.3	9.99201e-16	FLNA	filamin A	60818.6	50193.8	50323.3	78863.1	85208.5	75399.2	105826	105318	110505	42346.8	37658.7	39434.7	114652	103735	103657	102650	108691	113557	43347.8	44582.2	44531.6	122083	117380	119552	106942	103379	104587	33307.6	14358.7	34577.9	57170	62747.8	71204.6	139888	133388	141653	39055.1	40092	50098.2	109619	108808	72792.4	139900
Q3U7R1	8	8	501.88	2.86863e-08	ESYT1	extended synaptotagmin protein 1	16268.3	18414.2	16338.6	15392.1	16700.4	17910.8	19935.5	19449.3	20546.3	12003.9	11031.2	11591.4	19026.9	16665.5	20271.4	16728.1	15924.2	17057.4	12965.2	12450.4	12959.4	17711.4	16114.8	17687.7	17312	18169	15897.7	8909.43	5267.65	11226.5	11158.2	12298.2	16914.4	26352.1	24633.2	26337.7	11070.8	11744	14725.8	18191.6	17480.4	14235.5	22798.4
Q3U7X9	7	7	346.62	0.00597204	AP2A2	adaptor related protein complex 2 alpha 2 subunit	16960	17969	16984.1	14603.3	15931.2	16051.6	14502.8	13026.6	14241.6	17237	15453	16831.2	16883.3	14676.5	14627.8	14798.4	14579	14137.4	15640.1	17678.6	20000.5	18062	16164.8	17458.3	13835.2	16698.1	15704.8	9288.24	5140.29	11670	10586.3	11731.8	15158.6	19170.7	16498.6	18255.9	15897.2	16451.5	21382.5	16142.1	15394.1	10272.3	20168.5
Q3U7Z6	7	6	407.35	0.00197368	PGAM1	phosphoglycerate mutase 1	146655	188252	134761	153271	161828	161414	120594	117718	122924	139962	125323	130328	147667	138837	148782	133098	144330	146197	128295	122393	121562	143671	132069	145125	129325	142636	127052	80316.3	53852.3	92596.5	111110	119171	152435	159409	149094	157574	129082	133421	165570	141185	145626	104481	181396
Q3U890	2	2	146.13	2.37028e-05	HARS	histidyl-tRNA synthetase	6261.63	5221.51	5214.96	4404.04	4415.87	3771.58	3339.45	2922.21	2232.92	6472.76	6483.94	8100.62	5163.94	4817.82	5384.03	3614.71	2662.02	2443.99	7006.11	6468.67	6908.69	3570.15	1845.34	4278.05	2600.59	3076.9	3854.11	3429.21	1493.69	3583.28	3192.61	3251.86	3561.77	4414.31	3701.07	2862.32	5969.62	6902.9	10291.1	4937.24	5053.4	3780.9	4926.41
Q3U900	3	3	211.9	6.11766e-12	RPN1	ribophorin I	6782.03	7650.16	6692.84	6682	6816.55	6691.51	10302.5	11525.1	11676.7	5930.52	5551.44	5569.51	8143.73	7724.49	7886.72	9530.47	10075	8738.82	7840.52	8024.86	8415.06	7543.19	7392.04	6917.73	11445.3	11286.5	11876.4	3714.21	2188.44	4598.76	4843.97	5019.72	6319.25	13618.5	14597	14968.1	5469.53	5910.14	7075.55	7786.21	8102.21	5538.4	12988.9
Q3U9A8	4	4	209.14	4.05028e-05	SH3BGRL	SH3 domain binding glutamate rich protein like	24853.3	27524.4	22620.4	21292.7	20078	21668.2	26132.3	27722.3	27152.2	30418.1	25160	26548.8	27025.6	25867.2	24973.4	23787.6	23033.5	23654.3	21414.1	18593.1	20987.3	25825.2	24482.4	25354.7	24544	25180.5	25415.4	13611	7873.74	15542.8	15435.7	14785.5	20462.8	34543.5	35111.3	34805.7	28053.6	26785.7	33727.8	25839.2	27132.1	17537.4	32419.6
Q3U9P0	2	2	145.17	1.10388e-05	RPS10	ribosomal protein S10	7374.25	6982.5	7535.52	9002.22	8119.1	10524.2	10240.3	12565.6	13489.3	6568.85	5314.86	3591.46	12780	9504.71	11187.1	12219.3	13598.6	12308.2	7740.31	6417.85	6255.69	10085.5	6812.15	6694.07	13000.3	10856.8	11275.9	4038.54	1997.44	5177.77	6525.95	5978.93	9938.76	13536.4	15914.7	17291.6	6058.24	5658.27	4562.62	12219	9969.48	7856.04	16653.4
Q3U9V4	7	4	451.33	2.53022e-10	GNB2	G protein subunit beta 2	50496.7	45892.2	39095.6	47945.2	49810.4	45669.5	35496.3	35923.8	35516.8	64558.5	55353.4	57989.8	34306.9	34036	33884.8	34162.3	32452.4	33576.8	40383	38808	41768	52826.8	48510.3	52001.9	29855.2	31504.7	29238.6	27654.7	13128.1	26863.2	34756.8	36680.5	43128.9	46921.3	45498.6	45528	59540.2	58930.1	73670.7	32800.8	35700.3	23795.4	46559.1
Q3UA17	2	2	97.56	1.99419e-05	MTCH2	mitochondrial carrier 2	14229.9	12649.7	10769.1	10871	10668.9	9811.49	11677.4	11142.9	10307.4	15092.8	13010.3	15492.2	10668.1	12077.7	10981.6	9656.03	9785.7	9654.45	13547.6	15979.2	13380.2	9842.2	10714.1	9540.3	10913.3	10398.3	10988.3	7793.08	3618.61	7399.59	7880.7	7856.59	9265.66	15435.9	14112.9	13212.8	13919.7	13851	19681.4	10199.7	12668.2	7711.76	13160
Q3UAG2	7	6	443.7	3.34519e-11	PGD	phosphogluconate dehydrogenase	60706.7	58176.3	55774.9	73748.8	70298.8	67346.8	78234.3	73895.9	81816.5	49476.6	43793	46082.4	77283.6	74779.5	80090	61616	60517.9	58318.4	47228	43333.6	49732.6	69277.5	64722.7	67701.5	72509	73770.3	70654.9	33246.3	16642.2	38323.8	53462.6	51768.2	63600.3	103415	93591.7	104878	45630.7	46622.6	58543.4	73890.8	78436.1	56242.7	83975.1
Q3UBI6	2	2	110.66	3.68083e-11	RPL7	ribosomal protein L7	8933.86	9896.63	9510.42	13392.7	10169.9	11006.6	22512.8	20713.7	21283.2	9542.93	9399.38	9504.11	11994.4	11214.7	11226.4	15468.1	15358.7	14359.7	8377.8	8751.76	7454.25	9380.38	9221.77	9819.81	13399.4	13115.2	15466.9	4892.67	2831.07	6534.76	9708.72	7489.12	10394.3	29759	26234.6	27282.4	8801.14	10006.7	12074.1	11467.9	11763.1	7883.65	21081.1
Q3UBS3	5	5	299.77	0	HP	haptoglobin	11704.3	11879.5	11149.9	50767.9	47655.8	49264.1	105796	121435	113708	17544.7	15893.5	16419.5	116435	106135	106912	132094	119366	126831	38043.1	38999.3	34292.7	89825.7	87757.3	92103.2	87386	92699.6	87654.6	6409.9	3398.3	7661.26	36803	35093.9	46523.4	139848	153801	145759	16180.9	16920.4	20859.4	111324	111325	75078.6	180028
Q3UBT1	3	2	219.27	3.79741e-12	YBX1	Y-box binding protein 1	10793	7416.97	8486.72	12936.7	12481.2	13475.4	25415.8	23966.1	23420.4	9575.23	8963.47	9177.39	13746.3	14219.1	14077	18295.3	17216.9	17661.2	7795.66	7957.66	8829.96	11883.3	10973	12430.5	18216.2	19844	19792.4	5910.85	2121.73	5831.36	9378.17	9191.21	12725.7	33596.2	30353.9	30022	8830.93	9542.64	11659	13142.8	14914.4	9885.48	24934.3
Q3UC51	4	4	214.73	8.3617e-10	DDOST	dolichyl-diphosphooligosaccharide--protein glycosyltransferase non-catalytic subunit	7198.99	8257.78	7420.15	8334.26	8663.8	9184.16	10354.9	10148.2	10262.1	5560.6	5636.61	5624.69	7704.98	7058.79	6496.1	8650.36	8490.01	8930.72	5914.14	6668.14	6284.85	10300.3	8970.7	10978.6	9025.34	9499.39	9310.65	3942.56	2362.26	5098.5	6041.73	6380.05	8673.23	13687.8	12853.1	13154.7	5128.37	6000.82	7145.65	7366.73	7403.96	4561.85	11789.4
Q3UCH0	3	3	177.33	1.11022e-16	RPL6	ribosomal protein L6	3172.33	3641.98	3430.99	5005.49	4622.75	4980.37	8174.18	8107.91	7684.2	2612.44	2399.98	2867.89	4725.82	4684.37	4806.06	7416.66	6914.52	7538.38	1660.09	1730.16	1461.76	3321.79	3456.26	3372.73	5317.29	5617.63	5394.64	1737.34	1041.84	2357.49	3628.62	3404.2	4703.31	10805.2	10268.9	9850.18	2409.37	2555.06	3643.39	4518.35	4913.42	3375.03	10108
Q3UCW0	2	2	83.55	0.00800557	TSG101	tumor susceptibility 101	2822.45	3081.49	3532.21	2752.57	3226.78	3079.85	2454.76	2310.54	2836.27	3347.81	2899.4	3089.75	2867.07	2533.81	2356.56	2534.07	2599.95	2383.77	3158.75	3069.25	5420.12	2486.48	2080.96	2358.24	2485.35	2401.68	2801.75	1545.72	881.504	2427.04	1995.42	2376.21	2908.51	3244.86	2926.38	3635.74	3087.57	3086.74	3925.24	2741.2	2657.71	1654.88	3453.64
Q3UDC7	3	3	154.17	7.10578e-06	GBP2	guanylate binding protein 2	5429.51	4545.97	5264.83	6563.71	7710.38	5843.44	5342.12	4748.38	4579.4	3967.63	3588.42	3568.35	6380.52	5339.35	6037.25	7756.04	9353.33	8419.94	4778.62	6931.97	7566.27	6450.29	4678.08	5861.48	7535.59	8544.22	8561.4	2973.5	1300.44	3617.55	4758.22	5677.95	5518.36	7061.56	6013.98	5870.21	3659.22	3820.28	4533.27	6100.41	5600.43	4239.62	10570.5
Q3UDJ7	27	17	1806.63	4.32242e-08	ACTN4	actinin alpha 4	43341.5	47148.7	41574.4	44170.8	42368.9	42170	62718.3	64322.3	60591.8	53473.8	45190.4	51071.1	62567	57334.3	56051.6	61710.8	63089.1	58411.8	44483.6	49051.1	52352.3	64412.8	62630.4	61279.1	61818.9	59528.5	65800.7	23736.2	13487.6	28566.4	32020.6	31200.6	39824.1	82905.2	81466.3	77671	49317.2	48110.4	64881.1	59820.2	60137.8	39361.9	84104.4
Q3UDN8	2	2	136.78	1.82618e-07	TRIM28	tripartite motif containing 28	7681.59	4896.3	4820.39	6249.78	5957.51	6684.15	8873.87	9900.05	8946.73	5779.07	5748.3	5244.16	6725.42	7342.69	6702.74	11500.4	10770.7	9305.12	6363.4	5807.09	6015.58	5767.63	6310.79	5774.36	11487.5	11370.6	10552.3	4206.86	1400.66	3312.16	4530.64	4387.12	6312.3	11730.1	12538.7	11468.6	5329.86	6119.72	6662.23	6430.17	7701.74	4706.96	15673.7
Q3UDX7	2	2	107.69	2.84217e-14	SAMHD1	SAM domain and HD domain 1	6320.94	5891.18	5704.41	8047.2	7996.45	8619.68	14415.5	15248.2	14422.7	5664.62	5014.6	5580.11	11873.1	10650.5	11121.2	11295.2	10292	12341.9	6667.85	6859.47	6380.02	10465.8	8900.55	10519.7	16485	16415.2	15845	3461.69	1685.26	3919.59	5833.63	5888.61	8140.16	19055.4	19312.3	18488.1	5224.29	5338.62	7089.02	11351.9	11171.3	7809.76	15393.9
Q3UDZ1	3	3	190.79	1.28872e-11	RHOG	ras homolog family member G	11933.5	11500.3	11061.8	11183.7	11405.5	11609	13416.5	13802.7	14012.8	13098.3	11483.4	13034.2	18650.1	17496.6	17469.4	11006.3	10873.7	10813.9	13369	13452.6	13025.1	10508.7	10277.3	10604.4	16244.5	14835.1	14754.5	6535.44	3289.81	7600.74	8107.41	8399.05	10963.2	17734.8	17481.6	17962.7	12080.1	12225.4	16558.8	17831.3	18352.2	12267.8	15000.2
Q3UEI6	2	2	123.62	1.2793e-10	SERBP1	SERPINE1 mRNA binding protein 1	8950.05	10323.1	8656.21	11551.8	13301.1	13267.3	16510.3	15026.9	15180.8	6189.05	5751.64	6246.45	8748.31	9717.89	11218.4	16015.2	14180.3	14901.5	6266.36	7246.68	6585.3	9217.02	7506.88	8181.14	12913.8	14954	12250.3	4901.53	2953.08	5947.82	8374.21	9795.01	12529.2	21824.4	19032.1	19459.9	5707.96	6123.28	7935.54	8364.25	10193.1	7878.03	21826.7
Q3UEM7	5	5	311.85	0	FGG	fibrinogen gamma chain	40748.6	44830.9	42838.9	125754	131624	125442	189762	198866	187616	60285.5	56964.5	57133.9	216437	206858	210239	212768	204300	212272	54484	57687.3	60426.8	116696	107471	109771	162378	170104	181806	22316.2	12824.5	29435.3	91162.3	96928	118463	250840	251870	240500	55599.4	60645.2	72583.4	206935	216973	147639	289977
Q3UF33	16	12	928.75	0.0110191	MSN	moesin	105061	156477	91943.8	88152.8	95150.5	94980.4	87179.5	92011	88977.1	96608.4	91947.8	76032.7	91802.5	92465.7	95541	76178.2	80293.2	85523.5	74944.8	77643.3	74224.2	93001	81004.3	93608.4	72716.9	86509.5	73687.1	57536.9	44762.4	63176	63904.4	70069.1	89696.5	115240	116535	114057	89098.8	97889	96592.6	87772.3	96987.1	67093	103822
Q3UGR5	3	3	143.26	1.69742e-08	HDHD2	haloacid dehalogenase like hydrolase domain containing 2	4225.69	4649.47	4688.04	3603.29	4591.28	3821.64	2791.17	2726.94	2783.97	3904.07	3604.3	3957.45	3312.05	2756.54	2941.91	2595.83	2931.04	2536.68	2586.03	2920.19	3204.38	4393.72	3699.81	3880.45	2055.06	1966.13	2271.79	2314.22	1330.05	3221.22	2612.12	3381.03	3609.04	3689.55	3453.76	3568.7	3600.6	3837.19	5027.57	3166.65	2891.33	2065.94	3537.81
Q3UGT5	15	12	902.06	1.42773e-10	PYGB	phosphorylase, glycogen; brain	65904.5	80739.4	62101.7	52053.2	49905.7	44757.7	40494.7	39006.2	37821.8	72360.9	81851.2	78754.3	53919.1	52123.5	53175.3	42537.7	36082.9	40008.5	79044.6	77318.7	75724.3	47561.1	46390.8	43737.8	48366	46842.8	45056.9	36092.9	23096.7	42671.1	37734.8	36750.7	42267.8	53528.5	49402.7	48482.8	66736.1	87140.1	100050	51552	54672.2	37342	57973.7
Q3UH68	5	5	356.96	1.70219e-10	LIMCH1	LIM and calponin homology domains 1	11375.1	11577.1	10635.7	8175.3	7565.46	8374.14	6376.88	6586.17	6880.82	15203.2	13458.6	12876.2	6869.41	8041.9	7570.58	6935.17	5357.77	5827.55	14653.8	12162.5	13777.3	8539.59	8038.73	8364.06	8717.53	8300.05	7686.88	6229.65	3311.8	7307.93	5926.5	5571.23	7908.27	8429.37	8341.6	8820.34	14021.4	14328.3	16358	6567.84	8435.13	5316.39	9451.8
Q3UHE7	8	8	480	3.26272e-11	KIF21A	kinesin family member 21A	13344.4	10844.2	10556.4	8828.35	9568.88	8423.45	4826.42	5493.42	5755.95	15206.8	13319.4	12981.6	8804.92	9749.12	9303.86	3966.42	4548.82	4196.72	13335.3	12662.1	16123.6	8352.8	7811.14	7084.02	7394.37	7102.89	8641.91	7308.1	3102.13	7253.49	6399.91	7046.55	7954.85	6379.88	6957.59	7378.4	14024.8	14180	16491.9	8418.37	10225.8	6533.58	5405.75
Q3UHH5	4	2	207.5	1.27193e-08	GNAQ	G protein subunit alpha q	40931.7	32537.4	30344.8	20580	22398.2	21887.5	20740.5	19986.6	21549.8	42859.1	40397.5	35521.1	29548.6	27224.2	25699	20834.6	18554.1	18875.6	35867.2	36963.2	48388.1	21312.4	21440.6	21936.4	21831.1	21057.3	24722.4	22416.5	9307.78	20850.4	14919	16494.1	20669.8	27416.2	25313.7	27624.2	39527.6	43007.7	45126.4	28251.4	28555.4	18047	28395.1
Q3UHJ0	3	3	163.77	7.30633e-10	AAK1	AP2 associated kinase 1	6283.43	4806.07	5422.86	4143.1	4639.49	3914.84	3037.63	2910.89	3034.87	8176.76	6687.23	7019.9	4865.27	4600.13	4667.42	3183.17	3177.35	3555.72	6740.76	7187.61	6410.55	4697.05	4517.66	4202.3	4031.5	4947.86	4410.99	3441.15	1374.84	3726.13	3003.45	3416.53	3697.05	4015.34	3686.74	3890.32	7541.17	7119.33	8918.14	4651.68	4825.07	3277.67	4338.27
Q3UHJ2	4	4	273.72	1.5611e-11	DTNA	dystrobrevin alpha	11264.2	13661.3	12451.9	6650.89	8360.2	7593.29	4719.99	4334.68	5229.77	10062.6	12122.4	10103.2	5761.02	5952.51	6323.9	4722.57	4284.54	4171.34	9911.54	10045.7	9886.05	6343.35	5801.65	6274.93	5614.45	5624.83	4744.97	6168.87	3908.02	8555.92	4821.41	6156.48	7170.86	6239.19	5490.01	6703.9	9280.41	12905.7	12835.2	5508.1	6243.58	4440.92	6436.29
Q3UHL7	17	17	1004.05	1.20793e-07	LAMB1	laminin subunit beta 1	123779	129921	103854	85158.8	80915.2	78993.6	53711.4	47465	52102.4	119847	107201	91889.4	70384.6	65610.7	69872.1	50815.4	63206	55022.8	100111	108188	161026	60017.7	45117.1	58006	50441.1	57901	65122.7	67788.1	37165.6	71359.6	61734	59586.2	74599	70999.3	60115.9	66788.7	110532	114127	116737	67294.7	68819	49067.3	69255.2
Q3UIC3	12	11	680.57	1.94345e-08	LDHA	lactate dehydrogenase A	75677.8	77923	70914.5	95242.1	84900.2	83952.9	121718	114687	119575	83113.3	74348.5	81331.8	84240.3	72584.7	68065.8	93177.2	96989.6	101974	81379.8	86043.2	83855.7	98284.6	99078.9	97131.3	105171	107582	107827	41445.3	22291	48726.5	69043.6	62520.7	79282.5	160895	145255	153281	76652.8	79152.5	103325	80542.1	76134	47798.8	126989
Q3UIH5	3	3	222.04	0.00260013	PSMC2	proteasome 26S subunit, ATPase 2	6776.28	6527.55	5724.01	6212.04	6331.62	7111.44	8048.05	8784.93	8080.47	5990.49	5303.15	5255.27	6328.35	5789.46	7068.9	8289.12	5802.62	7717.65	5921.05	6033.23	5715.27	7190.85	6189.09	7046.65	7085.77	7792.38	6634.92	3711.06	1867.3	3933.06	4503.28	4662.62	6715.82	10638.4	11126.4	10358.1	5524.83	5645.81	6676.34	6050.53	6072.55	4964.09	11297.1
Q3UII2	3	3	147.45	2.57042e-06	CD82	CD82 molecule	24852.6	21772	21009.2	17922.2	16804	17297.7	13676.9	14655.1	14264.1	23053.7	22873.8	23695.1	16454.4	17647.7	15105.7	15705.5	18684.7	14726.1	18790.1	20648.2	27052.9	15057.8	15022.8	15755	13421.4	13294.5	15405.5	13610.6	6228.18	14435.8	12992.3	12374.5	16335.4	18079	18561.2	18284.8	21261.7	24351.8	30102.5	15732.1	18510.6	10607.8	21404.7
Q3UJ20	14	12	1126.87	1.94576e-09	ENO2	enolase 2	181419	203902	170806	153413	144283	149393	143265	146074	143413	212782	198120	199598	183902	163124	164040	113138	110210	121866	179345	181152	165763	151129	142735	148604	141189	146579	149059	99355	58329	117364	111213	106250	141082	189377	185008	183838	196242	210921	253571	175829	171100	115196	154193
Q3UJ44	7	7	501.2	1.36277e-07	CAPG	capping actin protein, gelsolin like	120774	106519	103101	80167.9	89131.1	79827.6	77574.2	73709.8	76056.7	94606.8	88649.8	89286.9	74655.6	77830.5	78119	80281	78952.6	90919.9	94043.3	101775	99358.5	72773.1	66380.1	72959.6	76743.9	81008	81555.8	66142.7	30471.4	70842.4	58115.9	65636.4	75386.7	102543	93355.9	97495	87252.8	94377.8	113431	71378.2	81636.2	54858.6	109413
Q3UJ70	4	3	233.32	1.26087e-11	HMGCS1	3-hydroxy-3-methylglutaryl-CoA synthase 1	12679.2	12803.1	12042.8	9942.86	9195.96	8555.26	8812.13	8758.93	8582.09	9934.77	9097.39	9688.67	8350.2	8137.49	7822.63	7061.69	7268.03	7434.32	12829.9	13308.5	13961.7	7707	7169.39	7211.65	6766.32	7160.22	8033.92	6943.83	3662.51	8274.81	7207.85	6771.93	8079.32	11648.4	11093.5	11001.2	9162.53	9685.22	12308.6	7983.62	8535.4	5493.39	9624.23
Q3UJG9	5	4	266.79	3.10657e-08	PLS3	plastin 3	13366.2	13478.8	12694.1	11571.4	11525.2	10141.3	9528.76	9224.56	9050.56	16853.5	15079.3	16740.7	14065.9	12674.5	11856.7	8007.37	9146.39	8423.33	11769.2	14633.2	15361.7	13298.5	11454.4	12759.4	7809.85	8340.11	9291.24	7320.05	3855.82	8722.3	8388.4	8487.19	9577.08	12595.7	11683.2	11601.7	15543.5	16053.7	21267.5	13448.4	13294.3	8326.32	10913.1
Q3UJK6	6	6	307.41	4.12448e-13	SIRT2	sirtuin 2	27467.2	30730	29730.7	21299.3	22729.7	20698.5	16455.2	17799.1	17310	31247.4	28357.6	29896.9	22155.5	22192.9	21308.7	16416.9	15508.3	17217.1	34192.8	32306.4	36037.9	20616.5	18160.9	19634.9	17932.1	18262.8	17433.1	15042.5	8790.76	20428.4	15440.4	16738.2	19547	21751.6	22543.2	22189.3	28818.5	30189.9	37981.3	21182.9	23278.1	14963.9	22374.3
Q3UJS6	3	2	160.61	0.00114873	CPNE3	copine 3	2903.39	2903.52	2944.26	3253.37	3205.62	3004.27	3990.84	4746.08	4058.75	3705.34	4477.99	3846.54	4469.79	4439.27	4056.16	4063.34	2405.4	2482.59	3743.28	3722.07	3387.22	3767.11	4104.49	3329.6	4553.29	4469.25	4013.3	1590.06	830.593	2023.05	2358.46	2360.63	2837.14	5275.36	6011.07	5202.8	3417.32	4767.33	4886.68	4273.57	4656.34	2848.41	5537.85
Q3UJW9	5	5	273.52	0.00010805	AKR1A1	aldo-keto reductase family 1, member A1 (aldehyde reductase)	51107.2	46421.5	45711.1	38730.1	39233.7	37736.2	37679.1	37270.8	39691.4	48241.2	43696	47457.7	40505.8	39511.8	40140.4	41345.1	41428.4	38517.5	44137	39620.1	50463.3	36760.6	38441	37839.1	39996.2	40329.7	39716.5	27989.1	13279.5	31408.8	28076.5	28891.8	35636.9	49806.7	47204.7	50879.4	44491.3	46519.4	60290.7	38727.5	41443.9	28188.3	56348.4
Q3UK68	2	2	157.55	1.68199e-13	NACA	nascent polypeptide-associated complex alpha subunit	12758.1	14710.5	12482.2	17623.2	15923.4	17994.9	30927.7	29683.1	31760.3	13164.3	12140	13505.7	20341.5	20938.3	18562.1	25881	21875.7	24088.8	10113.6	9820	9760.4	14251.6	12977.3	14465.8	19676.2	20644.6	20482.7	6987.02	4208.14	8576.74	12775.6	11726	16993.8	40882.3	37594.6	40712.7	12141	12924.5	17157.7	19448.5	21962.1	13035.1	35272.6
Q3UKN6	2	2	108.78	1.70416e-07	NUCB2	nucleobindin 2	733.67	814.917	824.493	1125.88	1029.83	1183.58	1964.43	2044.64	2053.68	879.714	716.488	1376.09	1430.61	1342.33	1218.06	2379.27	1689.4	1986.68	873.85	704.231	733.385	1484.93	1279.52	1612.93	2190.53	2093.73	1688.61	401.798	233.119	566.522	816.183	758.372	1117.74	2596.71	2589.61	2632.56	811.332	762.784	1748.2	1367.81	1407.97	855.377	3242.66
Q3UL78	4	4	384.15	9.98286e-07	Cdc42	cell division cycle 42	193864	233017	189529	145304	160667	165301	139097	140851	143960	197967	183994	179074	142374	151190	165200	142871	131474	133115	177567	186964	174115	148243	134903	140350	130104	145214	119725	106171	66657.8	130229	105335	118315	156105	183868	178392	184539	182578	195882	227497	136124	158583	116011	194716
Q3ULJ5	5	5	247.47	1.29303e-07	PSMD3	proteasome 26S subunit, non-ATPase 3	7709.55	7155.36	6988.7	7819.33	7880.45	7591.21	10809.6	10904.5	9744.27	7755.1	7163.48	6973.89	8132.84	8471.63	7748.25	9239.9	8958.51	10520.9	7608.82	8326.36	8745.56	7453.37	7080.52	7784.05	10180.2	10054.8	10667.4	4222.17	2046.89	4802.04	5668.45	5803.19	7168.9	14288.9	13811	12490.9	7152.28	7626.35	8859.68	7775.8	8885.88	5441.16	12592.9
Q3ULN5	3	3	232.03	6.16812e-08	FKBP1A	FK506 binding protein 1A	50963.1	54196.9	48523.6	53411.4	51787.8	61545.2	54373.6	57451	48006.3	61300.7	51872.6	59047.1	43902.9	48331.5	45137.4	61439.7	59176.4	56231	83432.9	82616.8	76246.7	41085.2	39619.8	44094.4	52534.3	54216.7	48941	27910.2	15503.8	33341.3	38719.4	38136.7	58121.3	71874.6	72763.6	61537.9	56535.7	55224.4	75013.9	41975.5	50694.8	31697.5	83734.8
Q3ULN6	2	2	108.6	1.15514e-06	SCCPDH	saccharopine dehydrogenase (putative)	11046.8	9033.64	8248.04	4477.71	5237.89	5489.99	3892.5	5533.49	4351.84	11095.9	9766.38	8966.24	6298.76	7652.88	5136.78	2795.19	4620.98	4423.23	10085.1	10054.4	9135.48	5658.6	6199.07	5302.77	4968.35	4395.37	5572.04	6049.84	2584.2	5667.36	3246.01	3857.2	5184.58	5145.37	7008.34	5578.51	10233.4	10397.4	11390.8	6022.24	8027.09	3607.27	3809.51
Q3UM23	5	5	309.34	1.21076e-09	RNH1	ribonuclease/angiogenin inhibitor 1	9892.78	10275.9	10488.3	11682.5	10540.9	11946.6	17213.3	16573.7	18284.1	11660	10014.5	10710.3	16445.7	14902.2	14118.7	13158.6	14668.9	15471.7	12351	11716	11018.1	10396.1	10380.5	10838.7	16812.4	18789.3	17089.1	5417.83	2939.57	7206.65	8468.97	7762.36	11282	22753.6	20991.1	23437.9	10753.6	10661.5	13606.5	15723.7	15630.9	9914.77	17933.6
Q3UM45	3	3	168.45	1.15844e-07	PPP1R7	protein phosphatase 1 regulatory subunit 7	10527.6	10988.3	11252.5	11706.7	11904.5	9622.62	6373.22	7623.33	5987.14	10246.1	10112.4	10121.1	7648.6	7685.01	7598.45	8611.35	8682.98	8592.5	10456.8	11473.6	13017.6	7334.14	7005.91	7198.34	8901.25	9216.1	10702.4	5765.51	3143.36	7731.76	8486.48	8766.47	9087.3	8424.54	9655.2	7674.76	9449.65	10765.8	12857.9	7312.82	8060.79	5335.96	11736.2
Q3UMH0	3	3	171.58	0.000104884	ABCB1	ATP binding cassette subfamily B member 1	6391.3	6118.12	6384.9	5017.69	6287.39	5505.73	5254.68	5377.92	5043.8	6297.83	5878.04	5948.25	4959.23	4800.36	4955	6148.8	5573.97	5586.35	6439.93	6213.84	6032.28	6174.8	6075.52	6096.55	4708.09	5548.87	4566.96	3500.22	1750.18	4387.17	3637.46	4630.06	5199.44	6945.97	6811.31	6465.51	5808.29	6257.85	7556.7	4741.51	5035.09	3479.62	8380.07
Q3UNF6	2	2	129.55	2.07656e-07	ATG4B	autophagy related 4B cysteine peptidase	4993.75	4234.17	4006.11	5015.5	5331.95	5017.31	2826.35	2560.09	2681.84	3693.69	3237.38	3551.34	3050.07	2443.02	2694.22	2484.5	2264.96	2928.21	2946.65	3703.61	3490.75	4093.19	3568.12	4309.91	2958.33	3337.61	3101.96	2734.85	1211.24	2752.66	3635.88	3926.46	4738.19	3736.05	3242.44	3437.78	3406.57	3446.57	4511.65	2916.17	2562.48	1892	3386.08
Q3UNI8	2	2	149.79	0.000897965	DDT	D-dopachrome tautomerase	39947.2	27957.4	30180.2	22731.4	19665.1	23752.2	27710.4	29063.8	27729.2	32976.4	29692	30488.6	30209.6	29450.6	26368.8	34509	35352.7	28806.6	37816.1	35537.9	63041	24611.1	22993.4	25131	30027.5	29085.9	35264.5	21877.3	7997.62	20737.3	16478.6	14481.5	22430.8	36629.5	36810.3	35545.3	30413	31610.6	38733	28883.4	30890.7	18517.3	47031.5
Q3UNZ8	2	2	111.59	5.07987e-09	BC026585	cDNA sequence BC026585	7997.18	7911.01	7109.73	6237.5	7283.11	6302.11	4467.73	4626.93	5067.69	7571.42	6603.59	6984.87	6728.08	6534.55	7492.52	5710.44	6096.32	6230.87	6505.5	6752.44	6949.56	6947.94	6658.02	6179.93	4187.6	4368.48	4066.94	4379.69	2263.06	4885.21	4521.74	5363.31	5951.52	5905.74	5860.16	6496.14	6982.88	7030.28	8873.63	6432.71	6854.08	5261.57	7782.64
Q3UP42	5	5	296.59	0	S100A9	S100 calcium binding protein A9	1780.09	1720.24	2107.61	217020	256033	199443	141321	142873	138874	6023.27	5449.4	5474.89	373217	379316	366203	41247.9	49188.7	41445.8	2919.67	3572.92	3865.37	104280	81739.2	87663.8	144463	153101	191065	974.876	492.098	1448.17	157324	188544	188348	186808	180954	178018	5555.07	5801.51	6955.34	356833	397864	257164	56215.9
Q3UPL0	3	3	187.44	5.79502e-07	SEC31A	SEC31 homolog A, COPII coat complex component	3018.37	2582.47	2298.42	2678.14	2593.18	2496.78	2671.56	2709.48	2666.46	2329.78	2275.98	2323.56	1923.1	1758.06	2047.25	3251.76	3368.06	2798.77	2630.02	2639.33	2807.73	2041.14	1798.05	2255.68	3970.32	3311	3390.61	1653.03	738.753	1579.28	1941.46	1909.62	2357.88	3531.45	3431.64	3418.07	2148.69	2423.05	2951.87	1838.68	1844.03	1437.67	4431.75
Q3UQ44	5	5	273.65	7.33976e-05	IQGAP2	IQ motif containing GTPase activating protein 2	9090.98	7052.85	7752.35	6449.34	5147.36	5857.54	6212.86	7505.26	6422.61	9381.79	8812.31	8837.65	6675.71	5978.86	6215.23	5559.33	6234.96	5618.39	8788.31	7292.51	10770.7	5823.47	5491.83	5877.5	6262.63	6796.33	7739.9	4978.71	2017.57	5326.76	4675.3	3790.53	5531.68	8212.56	9505.66	8232.97	8652.53	9381.72	11227.4	6382.64	6271.22	4364.61	7576.7
Q3UQH3	3	3	183.35	8.93341e-12	ENDOD1	endonuclease domain containing 1	23386	24338.9	22815.2	21489.8	23073.9	22231.2	18693.7	17637.3	18858	26436.6	26128.5	24862.6	17436.6	17339.4	17183.3	14836.7	15516.9	17041.9	25856.4	27580.9	25541.4	18863.3	18012.2	19087.4	19204.2	18730.8	19915.5	12807.4	6962.49	15676.7	15578.6	16991.7	20994.4	24710.6	22338.2	24173.5	24381.6	27816.8	31585.6	16671.1	18187.3	12066.9	20220.7
Q3USI2	27	27	1988.48	1.72972e-10	LAMB2	laminin subunit beta 2	136576	133365	131448	128526	132410	116825	86103.5	90813.4	84623.8	141718	156886	143678	109880	112785	115082	113478	105472	106080	146925	140204	168613	110270	117348	106678	89501.4	87991.3	86349.3	74796.5	38150.9	90319.9	93171.7	97507.2	110326	113817	115018	108477	130702	167023	182529	105057	118300	80815.7	154656
Q3USR5	5	5	421.79	3.475e-14	FBXO2	F-box protein 2	31693.2	32323.6	28838	27874.7	29192.4	26123.2	19897.3	20369.6	19849	58507.9	52504.5	54517.8	34490.8	33330.8	32782	18584	19006.3	17910.8	45481.9	44749	55008.5	31142.9	30718.2	30785.2	27771.7	26874.4	25068.6	17356.9	9246.62	19815	20207.1	21497.4	24669.9	26301.5	25798.8	25444	53960	55897	69259.9	32976.6	34960.6	23021	25327.8
Q3UTR7	4	4	208.21	5.40341e-11	AGT	angiotensinogen	3132.94	3432.16	2808.82	7720.96	6911.39	7519.02	12506.8	10370.8	9410.41	3164.73	2289.24	2573.02	9730.84	7401.31	7554.82	9811.22	8728.5	8871.48	2470.89	2256.36	3250.64	6338.66	5049.81	4898.94	4803.95	5321.37	5012.39	1715.77	981.817	1929.99	5597.14	5089.57	7100.73	16532.4	13135	12063	2918.73	2437.16	3268.78	9303.65	7763.22	5305.33	13371.5
Q3UWG5	2	2	209.94	3.62515e-08	CD81	CD81 molecule	164989	176703	157789	117651	152414	109891	86944.9	79609.1	81908.9	203876	185112	202316	149450	124886	129151	95895.3	113744	113917	168934	209339	267313	126093	114176	127423	88113.3	94579.8	93594	90356.9	50548.3	108419	85288.8	112238	103777	114929	100828	104997	188029	197073	257024	142889	130993	90695.4	130694
Q3UXQ6	5	5	253.21	2.7176e-08	RPS4Y1	ribosomal protein S4, Y-linked 1	14513.3	15945	13991.9	16635.8	18733.9	14568.3	27021.8	30390.4	26136.2	11895.7	10781.9	12806.7	21818.9	17014.6	19184.1	18626.9	20003.4	20070.2	10846.9	12118.2	14220	12131.6	14464.2	12475.1	20909.1	19301.5	18604.7	7948.25	4561.31	9614.08	12059.7	13795.7	13757.8	35719.2	38490.4	33503.2	10971	11478.6	16269.8	20861.1	17846.6	13471.9	25386.3
Q3UY00	2	2	107.7	1.98547e-11	S100B	S100 calcium binding protein B	175324	258237	208621	230677	212548	214223	90362.5	76064.1	83729.4	62724.3	59752.8	67395.7	74902.5	63639.6	69427	138503	120280	135159	55302.9	36488.3	43712	131252	101619	113547	82955.8	95576	82898.6	96017	73872.2	143347	167224	156521	202306	119447	96337.7	107331	57848.7	63613.7	85620	71614.3	66751.5	48754.7	188763
Q3UYM8	2	2	126.79	1.91676e-07	PLP1	proteolipid protein 1	35200.6	44386.7	27258.7	30423.7	29632.1	20471.3	18228.7	18253.2	18271.5	39253.2	45625.7	46078.5	27791.2	29211.1	30719.2	20516.4	21402	19512.1	41766.2	52132.6	52365.5	24564.5	22319.8	21615.2	27555.3	25161.7	23198.5	19277.8	12697.4	18729.9	22055	21821.2	19332.4	24095.9	23118.2	23421.7	36202	48573.8	58538.5	26571.1	30639.5	21572.3	27961.4
Q3UYN1	3	3	179.74	9.62785e-13	PROSC	proline synthetase co-transcribed homolog (bacterial)	8469.73	7724.51	7436.1	10678.2	10727.3	11557.7	14189.2	13485.3	13719	6865.48	6579.32	6702.36	11349.9	12937.2	12414.6	10435.7	10390.5	11001.8	7171.75	8247.75	7960.55	13519.2	12896	14260.3	7677.52	8125.56	7371.11	4638.48	2209.7	5109.46	7740.95	7899.6	10914.8	18756.2	17079.6	17586	6331.82	7004.44	8514.73	10851.7	13569.8	8718.05	14222.5
Q3UYN2	4	3	216.8	1.51726e-11	CPNE6	copine 6	18030.7	18486.5	16496	13464.7	12295.8	13329.5	10426.6	10664.7	10722.9	21297.4	19045.1	20699.1	14761.6	14859.8	13882.9	8516.13	8710.05	9875.06	19435.4	22435.7	19143.5	11203.6	12645	12778.6	12853.6	12764.7	14223.3	9874.61	5288.33	11334.7	9760.9	9054.64	12588	13782.6	13507.2	13745.3	19641.9	20275.7	26296.3	14113.6	15586.4	9749.14	11606.4
Q3UYW8	125	125	7726.53	0.000246192	AHNAK	AHNAK nucleoprotein	585981	692884	575739	535316	518816	456869	435753	452424	435090	591678	528552	579885	577323	492010	469810	450166	527120	483935	621097	659103	918875	456851	439204	442767	467644	482372	555281	320915	198209	395600	388066	382057	431452	576007	573009	557731	545686	562704	736691	551979	516069	329921	613522
Q3UZT7	9	8	525.38	2.1764e-11	CTNNB1	catenin beta 1	23249.8	24800.4	23364.7	18862.7	18461.8	18598.2	14149.7	14660.4	14990.2	23637.1	26542.4	25293.5	13891.8	13968.3	14020.6	17116.9	17190.1	16490.9	22346	26343	24420.4	13753.8	16462.2	13767.6	15511.7	13796.4	14317.4	12732.8	7094.51	16054.2	13674.1	13595.3	17563.5	18704.1	18567.9	19215.6	21799.8	28257.4	32133.1	13281.9	14651.3	9845.85	23328.3
Q3V100	2	2	114.24	3.43319e-09	MPI	mannose phosphate isomerase	6032.53	4148.97	4555.03	5099.94	5436.48	4840.51	1896.79	2185.06	1849.94	4190.41	4031.39	3659.16	1902.16	1959.54	1716.78	5045.65	6167.81	5824.87	4048.69	4738.55	7704.05	2172.14	2452.18	1997.35	6619.38	6207.52	7785.38	3303.74	1186.87	3129.83	3697.09	4003.44	4571.23	2507.3	2767.45	2371.39	3864.68	4291.88	4648.63	1818.65	2055.36	1205.6	6876.61
Q3V1R3	2	2	125.42	8.825e-08	LGI3	leucine-rich repeat LGI family member 3	7189.32	6158.72	6214.73	4914.62	4261.25	3986.73	2413.85	2662.06	2659.03	7698.59	5479.04	6759.22	5417.55	3596.59	3725.15	2099.77	3200.61	3094.84	5693.36	6752.7	6208	4085.3	4553.55	4393.33	2767.05	2628.1	3035.9	3937.27	1761.79	4270.24	3562.75	3138	3764.94	3190.78	3371.59	3408.53	7100.16	5833.07	8586.97	5179.72	3772.46	2615.97	2861.73
Q3V1S0	3	3	150.48	1.83858e-08	ABAT	4-aminobutyrate aminotransferase	10681.3	10480.9	9644.53	9502.83	8880.81	8320.08	7686.1	7693.42	7638.47	11702.6	10381.1	10761.8	9987.88	9371.07	8887.32	6438.51	5836.83	6332.5	10078.5	12287.9	9569.08	10274.5	9674.41	10327.5	7155.94	7736.44	7374.31	5849.68	2998.2	6626.91	6888.86	6539.86	7857.22	10160	9743.97	9791.55	10792.9	11051.8	13671.9	9549.41	9829.3	6241.06	8774.91
Q3V1T9	2	2	107.46	3.25789e-11	PLG	plasminogen	6907.37	10315.4	7838.9	15006.2	14828.8	19120	28655.5	34701	32391.4	12381.3	11549.9	11835.3	21709.9	24401.5	23643.8	27358.1	26121.4	24894.1	10399.3	8527.08	8641.07	16815.6	16477.2	16749.3	19497	19265.4	16382.3	3782.85	2950.87	5386.23	10878.4	10920	18056.3	37878.8	43949.9	41521.7	11418.9	12296.1	15035.7	20756.8	25594.7	16603.7	37285.7
Q3V235	2	2	161.95	3.32992e-10	PHB2	prohibitin 2	6454.75	8814.57	8412.66	7972.86	8047.12	8575.38	8589.43	6961.66	6828.95	4071.97	3947.85	4394.44	6499.26	5245.54	6065.94	6402.51	5473.02	6044.55	2900.91	2666.48	2634.78	10467.8	8801.46	8020.5	4869.52	5292.15	4797.62	3534.98	2521.53	5780.47	5779.74	5925.93	8098.32	11354.1	8817.17	8753.85	3755.44	4202.94	5582.73	6213.94	5502.04	4259.77	8725.84
Q3V2E0	2	2	105.08	1.70641e-13	PRSS3	protease, serine 3	363856	444693	406605	528463	474985	498367	218725	223144	211935	429960	410471	428298	298413	287732	263031	532448	572907	603926	407166	405568	384334	267193	264090	282060	420291	417988	429993	199267	127211	279384	383098	349781	470642	289125	282620	271673	396538	436993	544114	285312	301801	184712	725662
Q3V2G1	12	11	688.06	0	APOA1	apolipoprotein A-I	141870	143316	126382	610090	546803	559375	369232	394367	363501	133241	123298	126050	352366	329400	316714	672612	767298	670022	118445	118891	131312	212698	215618	206571	527421	538979	555776	77695.6	40997.5	86839.3	442271	402668	528256	488075	499478	465962	122884	131265	160135	336897	345507	222411	916689
Q3V2N5	2	2	126.31	0.0232511	SNTB2	syntrophin beta 2	1237.76	1076.35	1054.68	1490.66	1265.94	679.087	693.789	1296.17	710.774	2138.78	2002.62	1571.66	627.245	1066.33	879.082	589.918	879.888	1357.16	1514.2	1881.73	1458.8	1055.57	1569.1	1241.89	1175.51	987.592	1565.29	677.867	307.904	724.686	1080.62	932.245	641.308	917.095	1641.65	911.123	1972.53	2132.02	1996.64	599.708	1118.47	617.33	803.986
Q3V2X9	3	3	232.77	0.000205058	PRKAR2B	protein kinase cAMP-dependent type II regulatory subunit beta	9856.26	15215.6	10110.6	7307.38	8766.77	7975.86	7252.67	6476.03	5995.73	8131.87	7464.41	8075.25	7533.06	7941.42	7722.9	6729.41	6428.93	7233.27	7272.08	8910.11	8182.52	8422.55	7636.91	8319.58	5797.78	7224.15	6279.99	5397.82	4352.65	6947.12	5297.32	6455.88	7532.15	9587.05	8202.1	7685.77	7499.77	7946.72	10258.9	7202.36	8329.74	5423.36	9171.37
Q3V3C2	6	3	339.58	2.29696e-05	RAB1B	RAB1B, member RAS oncogene family	42918.5	49064.8	41293.8	35922.5	38925.4	35091.1	39637.2	38264.4	37708.6	43989.9	38933.2	41242.3	41389	38898.8	41921.2	34228.6	31420.3	33050.1	41081.3	43452.4	40118.3	35173.8	34548.8	34278.8	35443.8	39375.6	36422.2	23504.5	14035.7	28373.6	26041.2	28664.8	33138.9	52395.1	48463.1	48337.6	40570.5	41448.9	52394.5	39572	40800.8	29438.9	46649.5
Q3V3W7	11	11	596.32	3.8164e-07	F13A1	coagulation factor XIII A chain	20306.4	29471.3	24721.3	28090.7	28554.9	24223.7	44496.3	40557.7	47685.1	24979.1	26891.5	26454	33305.5	29564.6	32034.3	33496.7	36058	31066.6	23594.7	23810.2	26014.5	37684.3	37756.9	34974.5	37800.6	37775.8	42706	11120.9	8430.67	16986.4	20363.7	21027.9	22876.1	58818.2	51367.7	61126.2	23037.5	28629	33607.4	31843.4	31010.2	22495.9	45652
Q3V3W9	7	2	426.48	0.0331772	RAP1A	RAP1A, member of RAS oncogene family	30736.7	52269.9	37921.5	24892.7	26206	33836.3	28619.4	24609.2	27340.3	28385.4	25766	25983.8	29303.8	28577.2	30500.2	33394.1	27406.4	26547.7	25598.1	21687.3	23038	36476.6	27199.8	35810.5	23634.2	34881.5	22908.7	16833.1	14952.6	26056.5	18045.4	19298.2	31953.9	37831	31168.3	35046.8	26179	27430.8	33010.1	28017.4	29974.5	21418.6	45512.2
Q3ZAW8	7	2	435.14	5.13889e-12	KRT16	keratin 16	19846.6	26657.7	17621.3	8854.79	7254.91	8502.38	4492.45	4420.02	4031.17	6994.02	7567.32	6901.25	17280	16797.1	16886.7	16604.4	10790.7	14094.6	16977.2	14869.3	16311.3	8352.02	7810.1	8332.71	5223.81	5182.09	5521.82	10869.1	7625.83	12107.8	6419.08	5342.54	8029.38	5938.42	5598.1	5167.45	6450.36	8056.28	8767.41	16521.4	17618.5	11858.6	22629.8
Q4FJL2	8	5	452.4	7.80758e-11	RTN1	reticulon 1	12985.2	13905.1	13135.9	11644.3	11397.6	11104.5	6453.77	7338.58	7061.79	15824.5	15708.6	15480.2	10029.1	10649.5	10231	6004.69	6370.02	4869.74	17259.3	17188	24048.8	10008.6	8128.64	8433.37	9476.38	9370.3	9700.65	7111.43	3977.74	9025.85	8441.27	8393.24	10486.7	8531.02	9294.55	9052.31	14594.4	16723.6	19666.2	9588.79	11170.3	7184.67	8183.67
Q4FJQ0	4	4	308.45	2.96612e-07	RAB7A	RAB7A, member RAS oncogene family	46324.4	49272.9	43452.9	37717	37753.6	38136.4	41985.2	44161.6	42712.9	46055.5	40965.1	43603.4	41605.2	41791.5	42026.1	38736.2	39055	41416	47848.2	44495.9	44868.6	34261.1	32177.2	33968.2	41082.7	41833.6	38103.4	25369.8	14095.2	29857.2	27342.1	27801.9	36014.9	55498.7	55932.1	54752.5	42475.5	43612.1	55394.1	39778.7	43835	29512.6	52792.7
Q4FJU3	2	2	91.11	1.42763e-08	Crip2	cysteine rich protein 2	56705.7	48981.3	49249.4	51961.8	46049.9	39829.1	32812	31246.1	33381.8	46008.9	41304.6	43693.8	60269.5	46252.3	44862.8	33072.1	36422.1	38744.2	79460.9	95033.4	80311.2	34459.1	33620.7	33786	40330	40214.4	47980.1	31055.1	14011.8	33840	37668.5	33911.3	37613.3	43373	39574.2	42791.3	42432.6	43973.5	55509	57623.6	48514	31504.6	45073.2
Q4FK36	4	4	357.85	2.26843e-07	DSTN	destrin, actin depolymerizing factor	89434.2	91390	77381.9	71342.2	74045.7	69234.3	83009.7	82869	79693.1	65151.3	64600.7	62838	79045.8	78064.8	84320.6	92154.1	89049.6	98287.9	77919.1	77927.6	78255.1	79775.5	79504.1	77394.4	100282	99467.3	87074.2	48979.1	26143.4	53170.3	51717.9	54527.5	65382.7	109728	104956	102156	60087	68774.9	79830	75575.7	81882.1	59213.6	125595
Q4KL76	2	2	126.5	1.64762e-10	HSPE1	heat shock protein family E (Hsp10) member 1	17960.1	20422.9	18991.4	20969.9	22458.2	20166.8	28186.2	28349.1	27272.2	16738	15559.6	16404.7	18498.7	17466.4	17215.2	20167.7	18197.2	18357.3	15060.5	14221.8	15602.4	23370.4	23241	23359.6	20376.7	21650.5	23510	9835.94	5842.25	13049.3	15201.7	16538.3	19044.9	37258.3	35905.1	34959.5	15436.9	16565	20840.7	17686.5	18320.5	12089.3	27486.1
Q4KL81	23	3	1575.83	1.23982e-08	ACTG1	actin gamma 1	137045	177451	124945	102863	124661	111704	97872.9	102336	96216.4	200565	182966	169290	140907	144077	152815	68518.3	72786.5	78330.8	141948	155017	153961	141010	132989	143248	116446	139246	116554	75053.1	50762.3	85851.5	74568.6	91800.4	105490	129375	129611	123337	184975	194788	215067	134721	151122	107313	93382.2
Q4KML8	2	2	100.06	6.19307e-11	CDH1	cadherin 1	26058.2	22630.8	21653.5	17311	16566.8	17026.2	14041.2	14614.6	14367.7	28538	24563.5	25410.8	17580.7	16759.3	19665.9	16127.8	14130.1	16454.4	25036.2	23693.8	22213.2	14141.2	13046	13384.9	12885.4	12425.5	12007	14270.9	6473.87	14878.4	12549.2	12199.8	16079.1	18560.6	18509.9	18417.5	26319.7	26150.6	32282.1	16808.9	17578.8	13810.3	21980.3
Q4KMM3	5	5	304.97	4.33055e-11	OXR1	oxidation resistance 1	7982.74	8715.04	8324.34	8021.33	8221.69	7928.18	5046	5629.56	5339.8	10757.3	9728.25	10428.2	6328.94	6503.09	6142.23	7340.72	6896.93	8183.41	9724.74	9563.03	9281.81	7328.8	7075.42	6792.59	5677.33	6332.01	5511.06	4371.78	2493.06	5719.78	5814.88	6054.48	7487.13	6670.13	7130.02	6844.94	9921.07	10356.8	13248.1	6051.1	6821.08	4313.34	10004.5
Q4V9X9	2	2	94.65	6.03015e-10	Rpl23a	ribosomal protein L23A	13022.6	13798.4	10397.2	14556	14493.4	13246.8	26721.1	26997.5	25298.6	5969.51	8024.72	7446.44	17759.1	16944.4	16821.2	19631.2	21374.4	22049.9	7119.78	11206.4	7554.96	11986.8	13503.3	11759.7	21941.2	20194.9	24385.7	7131.87	3947.21	7144.06	10552	10673	12509.9	35321.7	34193.2	32429.6	5505.49	8543.24	9460.02	16979.5	17772.9	11812.6	26754.9
Q4VA29	2	2	106.99	1.06418e-06	C14orf166	chromosome 14 open reading frame 166	2623.37	3055.51	2869.22	2279.48	2540.52	2733.69	2443.03	2325.92	2045.5	2120.31	2080.34	1952.84	1857.02	1837.98	2002.74	1932.75	2126.94	2020.22	1945.13	1838.4	1828.72	3399.24	2719.75	2997.29	1995.24	2340.04	1984.32	1436.7	874.073	1971.49	1652.46	1870.85	2581.61	3229.35	2945.86	2622.07	1955.5	2214.76	2480.91	1775.49	1927.86	1406.41	2634.11
Q4VA93	5	5	291.65	6.71571e-10	PRKCA	protein kinase C alpha	12743.4	12050.3	10544.8	8102.18	9386.81	9673.25	6869.52	7246.7	7129.96	13557.8	12272.5	12179.1	9084.34	8512.87	9254.51	6012.35	5792.75	5513.67	11826.6	13058.5	13027.1	10205.2	8412.92	9419.1	6891.21	8177.81	8182.6	6978.96	3447.15	7245.53	5873.49	6912.48	9135.12	9080.58	9178.18	9139.7	12503.9	13065.5	15472.5	8685.53	8929.13	6498.92	8194.11
Q4VAG4	3	3	166.85	3.33067e-16	Rpl22	ribosomal protein L22	11332.1	11741.5	10683.7	14965.9	14535.1	13960.4	22290	21892.6	22258.6	8724.83	8335.83	8634.32	16222.2	14191.6	14410.1	20052	20422.8	20893.2	11278.2	11340.7	11709.1	12545.9	13110.3	13314.2	22015	21231.1	23613.8	6206.07	3358.83	7340.9	10849.2	10703.7	13183.8	29464.4	27727.7	28532.7	8046.63	8874.44	10969.1	15510	14885.6	10119.4	27328.4
Q4VAI2	2	2	112.85	0.00326216	Acp1	acid phosphatase 1	7545.16	6444.67	6186.78	7484.2	6563.77	6070.33	7160.3	6808.73	8038.92	9093.01	8086.97	9082.25	6916.29	8459.02	6610.87	7446.38	8357.85	6810.68	9116.36	11286.8	8804.31	7199.39	7267.3	6202.7	7898.03	7780.51	9018.52	4132.14	1843.59	4251.04	5425.5	4833.58	5732.63	9464.95	8623.49	10304.9	8386.19	8609.5	11538.2	6612.66	8872.65	4642.44	10148.5
Q4ZJB3	2	2	125.52	0.0367204	LIMS1	LIM zinc finger domain containing 1	7324.34	8003.03	6485.79	6615.99	5815.97	6746.75	6819.79	7350.6	7705.63	7283.77	7209.27	6936.24	8024.85	7175.98	7633.22	7062.18	7133.99	6705.72	8954.91	7046.99	7616.08	7445.65	6595.91	7810.22	8040.04	8143.9	8259.59	4011.21	2289.38	4456.49	4796.11	4282.9	6371.42	9014.84	9309.77	9877.65	6717.59	7675.09	8811.86	7672.55	7526.88	5360.38	9624.9
Q52L50	7	2	443.76	0.0331772	RAP1B	RAP1B, member of RAS oncogene family	28743.6	48880.6	35462.6	23278.6	24506.8	31642.3	26763.7	23013.5	25567.5	26544.8	24095.2	24299	27403.7	26724.1	28522.5	31228.8	25629.3	24826.3	23938.3	20281.1	21544.2	34111.4	25436.1	33488.4	22101.7	32619.7	21423.2	15741.6	13983	24366.9	16875.3	18046.8	29882	35378	29147.3	32774.3	24481.5	25652.2	30869.6	26200.7	28030.9	20029.7	42561
Q52L78	6	6	444.46	4.45199e-14	CRYAB	crystallin alpha B	226075	282658	238945	159874	165723	161319	211034	200933	195798	134274	137904	126433	101620	111917	109009	96596.5	87468.8	82539.3	343094	327758	333248	174535	162554	172739	171339	191582	159277	123811	80858.3	164183	115897	122039	152345	278958	254488	250988	123837	146814	160621	97159	117390	76550.7	131649
Q53X15	2	2	183.52	0	S100A8	S100 calcium binding protein A8	16307.1	16788.6	15161.9	348470	396359	430751	330110	272782	294812	18094.8	17746.6	18543.9	566482	596431	735225	134675	117471	122361	14155.3	16488.4	15406.8	232160	161407	185665	260627	325284	237648	8930.64	4802.61	10418	252616	291880	406787	436361	345488	377912	16688.2	18893.3	23558.3	541613	625596	516307	183546
Q53YX2	2	2	91.51	1.64145e-11	THY1	Thy-1 cell surface antigen	47132.9	52109.3	48548.6	39647.6	32611.1	39464.4	39570.8	39695.4	40573.4	74739	66389	67759.8	47819.2	47314.5	45819.5	30629.5	28106	27664.3	54913	48127.7	50341.6	44055.8	44417.8	44301.7	33147.8	35762.5	34285	25812.5	14906.6	33358.5	28741.7	24014.9	37269	52307.3	50275.6	52009.9	68929.4	70678.7	86082.7	45719.9	49628.1	32176.4	41744.2
Q5BLJ7	4	4	227.39	2.98662e-10	Rps13	40S ribosomal protein S13	4781.1	5139.45	5245.63	7047.49	6770.82	6741.79	10456.9	11147.1	10836.1	4272.58	4045.05	4084.07	7157.6	6660.24	6436.08	9772.62	10192.5	9743.38	5377.34	4602.49	6219.86	6817.05	5460.66	5465.7	9870.07	10287.1	13587.9	2618.39	1470.21	3604.36	5108.92	4986.05	6366.73	13822.7	14118.2	13890.5	3940.46	4306.42	5188.43	6843.38	6985.91	4519.69	13318.9
Q5BLK1	2	2	169.01	2.26696e-08	Rps6	40S ribosomal protein S6	16504.9	14584.7	14554.5	20992.8	18556.5	20320.7	28360.3	29899.2	29851.6	13303.8	11408.9	12179.6	25949.8	20945.8	20293.8	23161.3	24060.8	23702.7	10504.2	12804.9	15744.9	15671.9	14081.2	15152.3	18182.2	19021.5	22514.6	9038.98	4172.17	10000.6	15218.2	13665	19190.2	37488.5	37868.4	38266	12269.7	12146.1	15473.1	24810.6	21970	14251.2	31566.1
Q5BLK2	3	3	140.92	2.26384e-11	RPS20	ribosomal protein S20	4381.48	6161.03	4771.64	7648.28	6520.95	7262.01	13303.6	13976.7	14665.2	6115.72	5972.42	6258.4	8349.8	7889.66	7887.11	11071	11080.2	10603.4	6242.25	5410.8	4953.64	7596.19	7287.4	7254.03	12102.9	12033	11679	2399.54	1762.45	3278.67	5544.45	4802.04	6858.02	17585.5	17702	18798.9	5640.33	6358.33	7950.72	7983.24	8275.45	5538.67	15088.5
Q5EBG5	2	2	114.42	2.07612e-13	RPL7A	ribosomal protein L7a	11953.2	12324.3	11832.2	15918.9	12805.6	15407.9	39998.9	37206.3	36597.2	11301.6	9891.53	11274.8	21401.8	18683.4	18604	22819.2	22918.5	21446.5	9556	9730.19	7628.9	12647.2	12718.8	12133.5	18544.7	17779.2	19704.5	6546.23	3525.55	8130.1	11540.1	9430.05	14550.7	52873.2	47123	46913	10423.2	10530.7	14323.6	20462.3	19597	13064.5	31099.8
Q5FW62	2	2	106.62	1.91125e-12	SERPIND1	serpin family D member 1	2628.84	2154.54	1977.62	6039.77	5893.77	5810.29	9999.1	11351.3	10170.4	3030.77	3416.29	4213.93	10195	9891.55	9781.2	10680.8	10840.7	9782.5	3059.75	3493.92	2369.34	6085.61	7616.3	6466.59	7121.01	6764.16	7619.93	1439.7	616.338	1358.85	4378.39	4340.19	5487.06	13217.5	14376.8	13037.1	2795.19	3637.03	5353.42	9747.39	10375.2	6868.78	14556.6
Q5FWB6	3	3	162.61	7.18612e-10	RPLP0	ribosomal protein lateral stalk subunit P0	40039.4	36615	33034.7	40938.7	37481.1	42061.7	68060.1	72748.9	68602.4	35104.8	31178.5	32247.3	46309.2	45880.4	48686.5	52725.1	48977.9	53766.6	38293.2	32317.8	40435.1	39915.8	38997.9	41445.3	52040	54224.1	49942.7	21927.7	10474.2	22698.7	29677.6	27601.2	39721.7	89966.4	92138.9	87939.5	32376	33193.1	40967.3	44276.2	48123.9	34189.8	71858
Q5GQ64	9	9	771.28	2.88192e-12	SNCG	synuclein gamma	570842	466686	386471	307268	276527	283752	145203	152738	140581	455177	494676	455336	275617	259337	250744	145927	152661	138809	404871	409934	525300	243203	250309	238420	235260	236643	250754	312624	133502	265550	222747	203636	267966	191938	193447	180207	419795	526639	578463	263517	272018	176084	198880
Q5I0U7	2	2	84.96	1.30634e-10	TBCA	tubulin folding cofactor A	15703.3	16397.2	17846.2	19137	18767.6	17599.9	7680.34	7156.47	7419.96	10237.8	11021.8	10843	10209.8	7370.16	7524.32	10715.5	11279.9	10545.9	10571.4	12137.1	12011.3	10178	9262.23	9489.95	14166.8	15113.8	14444.5	8599.97	4690.65	12262.4	13872.9	13820.5	16620.8	10152.4	9063.91	9511.45	9442.01	11734	13775	9761.62	7730.55	5283.9	14603.9
Q5M8R7	11	10	889.27	2.31209e-10	LDHB	lactate dehydrogenase B	281396	368828	284456	198220	201205	217288	159455	155732	160030	296999	272295	289390	193462	201272	206303	172055	159271	164902	284809	297628	294023	189096	171608	182875	162973	190932	165572	154108	105508	195454	143695	148168	205200	210778	197240	205138	273913	289889	367643	184969	211113	144875	234490
Q5M9K1	4	4	257.75	1.34167e-11	TTR	transthyretin	114795	150682	139945	229930	233232	258282	347291	370855	365504	193167	178881	184325	310094	369942	364643	353869	320026	294899	164425	151448	144860	208663	207132	199420	231703	223068	203593	62868.3	43104.7	96158.3	166683	171753	243914	459071	469701	468530	178152	190439	234168	296481	388031	256068	482281
Q5M9L9	4	4	242.11	8.88178e-15	RPS8	ribosomal protein S8	15809	14026.3	14815.6	18225.6	15480	17250.5	37542.9	37737.1	37081.9	14504.3	12506.7	11690	22218	21215.5	21144.4	25224.7	25332.1	23537	7089.8	7723.93	8515.64	15793	15585.8	15483.7	25209.9	24889.2	28391.4	8657.88	4012.43	10180	13212.2	11399.5	16290.8	49626.6	47795.3	47534.3	13376.8	13314.9	14851	21242.6	22252.9	14848.5	34378.3
Q5M9P3	2	2	128.07	5.32033e-09	RPS19	ribosomal protein S19	18807.4	18451.4	17200.3	22211.6	16061.7	19740.1	38807	39453.5	35583.4	17471.4	18303	16490.3	39164.1	25775.7	31267.5	30172.7	32087	31337.4	15816.3	16331.3	13877.4	16207.2	19365.3	17687	28589.9	31807.9	33688.3	10300	5278.3	11818.6	16101.8	11827.9	18642	51297.6	49969.1	45613.4	16113.3	19485.6	20949.5	37444.8	27036.1	21957.4	41121.8
Q5ND36	3	3	199.56	1.28713e-11	SERPINF2	serpin family F member 2	13192.6	14138.7	13201.8	30693.3	24550.2	27548.8	39475.5	43536.9	45629.2	22171.9	19343.7	16073.2	37171.8	36690.7	35590.5	41113.6	36192	36958.2	14096.8	13873.1	17123.7	22970.5	22308.1	24831	26440.2	25674.4	28938.4	7224.98	4044.59	9071.18	22250.4	18078.8	26016.2	52181.3	55140.9	58490.9	20448.5	20593.6	20419.5	35540	38484.8	24993.2	56032.9
Q5R3X4	6	5	324.35	0	Ighg2b	protein Ighg2b	22804.4	24840.5	24702.9	37046.3	35405.9	34509.4	53296	53890.5	53066.6	87114.8	76287.9	77306.3	167135	148691	150809	85840.7	90440.5	91071.7	64379.5	64700.4	58339.6	87488.6	84362.6	89413.1	60179.2	61337.9	57860.3	12488.9	7105.97	16973.7	26855.9	26073	32589.6	70450.1	68254.1	68024.6	80343.2	81217.2	98210.6	159798	155962	105905	116991
Q5SQB0	3	3	194.24	4.91457e-11	NPM1	nucleophosmin (nucleolar phosphoprotein B23, numatrin)	11978.6	13514.7	11583.9	14802.1	17160	16440	27472.3	29918.1	26666.1	12029.1	15598.7	13452.6	15922.1	17379.4	18282.7	23505.8	20993.1	19945	9781.37	10371.3	10284.1	14127.4	14660.5	13809.9	20911.4	20618.4	19541.4	6560.15	3866.07	7959.47	10730.4	12636.7	15525.4	36314.7	37892.3	34182.5	11094.1	16606.6	17090.3	15223.1	18229.2	12838.9	32035.5
Q5SS40	15	12	1033.11	5.36494e-08	YWHAE	tyrosine 3-monooxygenase/tryptophan 5-monooxygenase activation protein epsilon	360444	427647	348896	276293	284529	295751	274184	279278	276478	405165	386490	375496	303721	303276	312219	273992	244749	257834	394511	403902	370719	302899	271126	306496	258477	299440	266573	197399	122334	239732	200292	209528	279298	362434	353715	354410	373671	411463	477033	290387	318106	219254	373417
Q5SSZ5	5	4	249.43	9.53762e-10	TNS3	tensin 3	15180.9	13794.9	14914.3	11592.8	12598.4	10969.1	8663.78	9124.3	8883.79	11262.2	10363.3	10396.4	10049.7	8864.52	10055.4	8833.82	8603.24	9423.86	11781.2	13770.8	13232	11337.4	10072.4	10587.9	7628.04	7640.97	7868.8	8313.89	3946.22	10247.9	8403.92	9277.52	10358.9	11452.4	11556.2	11387.9	10386.8	11033	13207.7	9608.5	9297.99	7061.34	12039.4
Q5SW83	2	2	113.78	1.10689e-07	ACTR2	ARP2 actin-related protein 2 homolog (yeast)	13288.8	11359.1	13429.3	18679.1	18204.2	19452.6	25025.6	26434.6	24558.7	22213.6	19935.1	19652.7	25993.7	26074.2	22716.4	24714.7	17996	19590.9	24149.6	20595.1	20827.7	19514.4	19518	20269.9	25635.5	27024.5	30593.3	7277.7	3249.44	9227.48	13541	13405.6	18370.4	33080.5	33480.3	31481.2	20486.9	21223.2	24966.9	24852.5	27349.2	15952.4	33683.1
Q5SX39	30	8	2002.13	0	MYH4	myosin, heavy chain 4, skeletal muscle	3990.44	4533.78	4444.85	46135.2	46955.1	43424.2	5869.12	5821.64	6272.08	5258.04	3991	4244.44	103691	95602.5	90333.6	6965.64	8163.94	7524.37	4351.83	5418.37	5125.74	23558.5	23959.9	23404.5	22869.4	23158.4	25839.8	2185.38	1296.95	3054.12	33444.7	34577.9	41008.4	7758.18	7373.29	8040.02	4849.33	4248.88	5392.18	99139.3	100277	63436.2	9493.32
Q5SX49	5	5	380.14	7.88258e-14	PFN1	profilin 1	160400	161272	139995	159110	171127	163342	247403	246486	238973	127476	122302	122575	236160	238259	245064	193271	192048	192767	163956	156728	156043	155256	157756	157332	226873	240452	214986	87843.6	46134.1	96192.8	115343	126019	154255	327034	312183	306333	117567	130204	155720	225793	249910	172095	263405
Q5SX59	6	3	454.51	1.73672e-12	ENO3	enolase 3	24717.1	27613.9	23918.9	25620.5	26829.2	26009.4	51870.8	52735.1	52062.3	24546.5	21529	21931.7	36227.8	32628.4	35572.4	28454.4	28205	31216.5	24892.1	25070.8	22855.9	33793.5	31766.3	33030.5	39878	44462.7	39672.3	13536.4	7899.35	16435.1	18573	19757.1	24562.4	68566.2	66790.8	66737.3	22638.5	22920.1	27862.3	34637.3	34223.9	24980.5	38779.9
Q5SXR6	28	28	1727.03	0.00863059	CLTC	clathrin heavy chain	137592	134757	130789	126323	139016	118892	118408	114848	116712	121980	105606	113015	119651	101496	106327	117270	110375	128811	121597	92262.5	112014	122176	112019	116506	103020	105128	102707	75352.6	38549.2	89866.9	91574.9	102372	112278	156520	145459	149610	112499	112430	143575	114398	106459	74667.5	159825
Q5UE59	4	4	228.62	7.69196e-12	KLC1	kinesin light chain 1	14366.7	13024.1	11780.7	8548.8	9322.53	9204.51	6892.01	7073.18	6846.35	11142.5	11796.8	11018.6	8194.65	8376.48	8247.44	5667.98	6722.82	6459.4	13167.5	13753.7	15819.1	7733.37	7379.04	7527.24	7959.74	8124.33	8377.63	7867.99	3725.73	8094.71	6197.26	6865.14	8692.45	9110.31	8958.42	8776.15	10276.4	12559	13998.1	7834.9	8786.08	5791.71	7724.77
Q60902	3	3	164.44	0.000102016	EPS15L1	epidermal growth factor receptor pathway substrate 15-like 1	3821.97	2765.33	2869.23	2173.38	2279.79	2296.53	2732.38	2910.76	2592.2	4248.92	3344.07	3353.32	2712.99	2574.73	2776.72	2285.54	2836.7	2569.65	3482.5	3479.13	4223.52	2347.07	2775.3	2333.47	2825.56	2565.2	2826.28	2093.12	791.061	1971.5	1575.55	1678.85	2168.77	3611.84	3686.58	3322.87	3918.65	3560.14	4260.09	2593.88	2700.63	1949.94	3114.92
Q61129	2	2	159.76	6.92113e-13	CFI	complement factor I	4554.03	3662.91	4339.9	13477.4	10082.5	12273.6	11160.1	12365.8	11569.8	6731.59	6627.3	6289.87	13159.2	11691.5	11070	19665.1	20545.3	17677.8	5705.49	4482.06	4495.24	6060.87	6843.38	6674.92	11031.4	11628.6	11681.2	2494.04	1047.83	2982.01	9770.11	7424.81	11590.8	14752.1	15661.7	14831	6208.33	7055.52	7990.71	12581.5	12263.2	7773.82	26801.1
Q61239	3	3	155.26	6.86795e-09	FNTA	farnesyltransferase, CAAX box, alpha	14409.2	14894.9	12450.5	10094	12295.2	10517.6	7129.12	7028.46	7360.62	10833.6	8540.58	10255.5	9438	9203.53	9633.43	7532.31	7982.63	7895.34	8677.67	9271.72	9525.27	11255.4	9729.37	10707.3	5881.56	6809.47	6319.51	7891.26	4260.91	8554.92	7317.43	9054.19	9932.48	9423.73	8901.77	9435.38	9991.48	9092.43	13028.7	9023.67	9653.57	6765.02	10265.6
Q61391	4	4	220.57	3.84646e-10	MME	membrane metallo-endopeptidase	6291.49	5695.75	5134.13	3841.97	3736.68	3605.88	3122.61	3283.13	3187.58	6713.93	6663.82	6719.11	5157.52	5042.26	4975.55	3265.59	3975.51	3966.29	4975.15	5417.7	4111.91	3042.16	3055.86	3284.55	2932.48	3216.08	3284.63	3445.56	1629.35	3527.74	2785.15	2751.7	3405.28	4127.67	4158.19	4086.07	6192.04	7094.4	8536.02	4931.1	5288.82	3494.05	4450.6
Q61838	26	26	1366.4	0	Pzp	pregnancy zone protein	53077.3	51164.3	48164.9	208572	207138	181696	351635	367390	356432	75145.2	64764.7	71736.8	317036	294131	287256	272748	292809	286715	55637.3	59749.8	61673.5	195075	190168	193523	200114	191830	224262	29068	14636.3	33094.8	151200	152537	171588	464814	465311	456900	69304	68949.5	91135	303118	308513	201724	371723
Q62000	6	6	451.19	1.22064e-07	OGN	osteoglycin	226104	345706	251406	206252	195940	209827	131220	112259	112755	132379	126745	121547	127363	127638	139373	184896	173084	178739	147339	127152	124206	244258	179473	219479	135718	156261	129972	123827	98894.2	172745	149517	144291	198154	173455	142180	144538	122089	134935	154414	121772	133879	97873.5	251991
Q62048	4	4	229.02	1.61466e-07	PEA15	phosphoprotein enriched in astrocytes 15	78601.6	114915	89940	71242.3	64994.3	74136.7	50246.2	53596.3	49905	87099.5	86417.6	78605.6	53754.8	60939	62403.6	55740.4	52079.7	53587.4	72428.3	68296.9	64420.3	54740.1	55414.6	53248.7	51425.6	52947.1	44016.8	43046.5	32873.2	61799.2	51645.5	47862	70012.4	66418.7	67881.5	63971.9	80329.1	92001.5	99861.3	51395	63918.8	43822.5	75967.4
Q62289	6	6	399.69	6.42129e-05	TCP1	t-complex 1	19531.1	20067.9	18980.2	19134.4	22922.8	20275.7	23625.9	22218.9	23079.6	21357.3	19816.5	19888.8	17958.8	18084.3	18859.7	19296.1	18706.8	19696.8	20153.2	20000.7	19121.3	19944.6	18664.1	20411.3	17208.4	18194.3	17484.3	10696.3	5740.71	13041.6	13871	16880.4	19147.7	31230.3	28141	29585.2	19697.2	21096.9	25266.9	17170.4	18968.5	13244.1	26298.3
Q62418	4	4	213.26	3.03848e-05	DBNL	drebrin like	18016.8	16761.1	17568.3	16610	16693.3	16097	16861.1	15938.7	17259.9	19463.3	21029.4	21184.3	16361.5	17041.2	17260.4	15784.2	15015.4	13765.5	17262.2	16708	15349	14970.4	16085.7	13895.5	17899.4	16178.3	15951.8	9866.99	4794.74	12071.5	12041.1	12293	15201.5	22288.1	20186.9	22125	17950.4	22388.2	26912.7	15643.2	17874.5	12121	21512
Q63810-2	2	2	131.14	0.001388	PPP3R1	protein phosphatase 3 regulatory subunit B, alpha	17274.1	13602.3	11089.3	15099.8	15733.7	13018.3	9468.08	10154.1	8056.49	9714.36	9203.64	9973.93	10441	10839.3	9905.03	12647.8	13978.3	13659.1	10867.7	9586.06	9630.4	10177.2	9043.88	11458.3	11838.1	8138.85	12021.5	9460.23	3891.13	7619.62	10946.3	11586.4	12294.1	12515.5	12860.5	10327.4	8959.25	9798.33	12671	9982.66	11369.3	6955.74	17237.4
Q63918	5	5	370.59	4.70344e-11	SDPR	serum deprivation response	24375.8	26203.3	24263.5	19049.2	22709.8	22194.2	26349	26690.4	26179.2	22661.7	20960.2	20001.7	22646.8	23134	24205.7	27853.3	27999.2	24637.2	15954.3	15986.7	14308.9	36863.6	36416.2	34449.5	18269	19742.3	18596.3	13349.5	7495.82	16671.8	13809.3	16723.5	20959.5	34829.8	33804.3	33558.4	20900.1	22314.6	25410.3	21652.6	24265.2	16998.3	37960.7
Q640N1	2	2	137.23	0.0152235	AEBP1	AE binding protein 1	4846.12	2384.72	2164.66	2227.13	2486.57	2302.49	3271.62	3663.81	3393.34	4454.45	2920.53	3541.86	2232.94	2625.32	1700.25	2622.48	2907.14	3650.18	5970.45	2803.63	6312.75	2099.72	2243.72	2200.92	3216.16	2907.54	3062.59	2654	682.182	1487.37	1614.51	1831.12	2174.4	4324.64	4640.33	4349.84	4108.2	3109.24	4499.6	2134.91	2753.69	1193.99	3574.12
Q64727	21	21	1298.06	3.66628e-11	VCL	vinculin	105091	99101.6	98691.5	81476.7	85220.2	81516	91148.2	84115.7	85214.2	111786	104151	109345	124253	107486	110426	85660.8	83590.5	85776.5	79730	84679.2	81151.1	126479	114213	117453	67857	71024.2	70339.6	57553.3	28349.4	67812.5	59064.7	62756.4	76981.1	120486	106535	109234	103097	110880	138913	118798	112742	77545.7	116745
Q6A090	4	4	212.27	4.36382e-11	CLIP2	CAP-Gly domain containing linker protein 2	5418.39	4736.11	4815.37	3715.53	3846.49	3335.05	2321.43	2545.87	2235.17	5090.61	5193.56	5191.48	3470.25	3162.35	3297.13	2584.44	2422.43	2648.93	4932.22	5249.82	4809.01	2989.1	2514.13	2218.49	3097.34	2727.78	2802.35	2967.4	1354.83	3308.72	2693.49	2832.57	3149.52	3068.62	3224.42	2865.21	4694.9	5529.14	6595.3	3317.91	3316.98	2315.38	3522.27
Q6DIB8	5	4	298.13	1.11607e-08	ATP2B2	ATPase plasma membrane Ca2+ transporting 2	12936.8	15396.9	13426.9	8225.98	9472.88	9161.21	7515.05	6108.26	6155.88	11969	10874.3	11757	7858.66	7766.09	8759.23	6257.98	5682.74	6353.9	12087.3	12796.3	12420.9	9524.34	7769.69	8455.04	6257.5	8299.05	5882.24	7084.89	4404.5	9225.82	5963.24	6975.86	8651.56	9933.89	7736.31	7891.06	11038.7	11576.9	14936.2	7513.66	8145.84	6151.11	8528.87
Q6GT24	7	7	463	0.0139827	PRDX6	peroxiredoxin 6	131513	117091	107620	119097	97140.3	102343	109689	114377	110982	135055	117372	125351	129521	110221	109784	98846.4	109925	103776	124704	134698	182116	128916	123321	116097	102554	104296	115898	72023.9	33495.6	73947.4	86336.5	71534.4	96649.4	144994	144863	142265	124557	124956	159247	123835	115611	77094.9	134716
Q6GU68	2	2	96.47	6.12962e-10	ISLR	immunoglobulin superfamily containing leucine-rich repeat	6805.08	8332.06	7210.9	4622.67	4862.23	5135.68	4051.12	4305.95	4381.81	9959.67	9565.74	9002.24	6124.87	6048.98	6660.99	5113.62	4966.68	4122.52	7898.89	7581.62	9715.16	6883.76	7070.2	6753.77	4999.82	5169.54	5084.84	3726.84	2383.5	4954.72	3351.1	3580.56	4849.98	5355.03	5453.63	5616.92	9185.48	10183.8	11436.5	5855.98	6344.77	4677.63	6969.24
Q6IFX2	6	2	385.36	0	Krt42	keratin 42	41384.7	50480.5	44055	14512.1	14011.6	14733.1	9000.13	8457.59	8386.16	13962.1	12712.1	13400.7	30624.8	28507	27144.7	23138.5	25606.5	24002.2	24086.8	24553.8	24825.9	15828.6	16443.1	16479.8	7227.19	7182.21	7596.5	22664.5	14440.7	30270.9	10520.2	10318.2	13913.5	11897	10711.8	10750	12876.8	13533.5	17024.3	29280.3	29901	19062.2	31535
Q6IRU2	7	7	594.52	1.11843e-08	Tpm4	tropomyosin 4	51943	44926.5	45282	35376.2	32161.1	34021.1	47593	50679.7	47692.8	52071.8	52076.7	52091.1	45255.5	45566.9	42130	49847.3	50052.7	50213.8	48042.4	45512.1	52117.6	38023.5	37250.2	40600.5	49634.5	48622.3	49458.9	28446.8	12851.9	31114	25645.2	23683.6	32128.5	62911.5	64187.5	61136.1	48024.1	55441.6	66177	43268.7	47795.1	29585.5	67935.8
Q6NZC0	2	2	114.07	7.85113e-08	ADAM10	ADAM metallopeptidase domain 10	13346.8	16011.6	13968.6	8445.78	9708.45	7726.43	6066.3	5743.8	5803.67	12545.9	12580.2	10239.7	8534.73	7896.75	9708.39	6024.36	6888.21	7167.48	11613.6	12635.1	15923.7	9993.24	7683.68	8542	7022.28	7222.24	8645.49	7309.42	4580.35	9598.06	6122.58	7149.33	7296.6	8018.83	7274.71	7439.57	11570.7	13393.1	13008.7	8160.05	8282.89	6817.65	8210.47
Q6NZJ6	3	3	160.31	1.81428e-05	EIF4G1	eukaryotic translation initiation factor 4 gamma 1	4030.19	3879.53	4118.91	5834.45	5446.57	5473.14	5969.2	6296.79	5849.76	4945.22	4466.61	4851.87	3791.57	4829.6	4825.13	4753.89	4922.82	4863.67	4009.24	3535.75	4695.69	4366.62	4544.05	4270.5	5417.48	5137.7	5878.15	2207.15	1109.8	2830.17	4229.55	4010.87	5168.67	7890.48	7975.09	7498.65	4560.82	4755.22	6163.86	3625.12	5065.77	3388.42	6478.97
Q6P4T2	2	2	148.85	0.00017801	SNRNP200	small nuclear ribonucleoprotein U5 subunit 200	1767.19	2377.62	1426.24	1591.75	1895.86	1649.87	2185.42	2265.06	2195.99	1261.98	1073.57	1088.93	1693.18	1990.81	2229.68	2180.13	1900.48	1933.78	1122.53	1544.36	1567.81	1619.15	1544.66	1645.55	2097.76	2343.3	1833.7	967.809	680.152	979.99	1153.9	1396.12	1558.08	2888.84	2868.77	2814.99	1163.89	1142.93	1383.38	1618.85	2088.15	1565.78	2971.26
Q6P5F9	2	2	144.58	1.76422e-09	XPO1	exportin 1	8051.42	8070.45	7488.12	7752.72	7182.95	6620.05	6001.03	6589.78	5829.57	5211.16	4851.27	5035.04	6031.82	5205.18	6073.72	5550.15	5218.12	5206.92	4075.99	4002.92	4243.03	7306.24	6825.63	6896.56	5086.92	5295.36	4432.12	4409.4	2308.67	5145.2	5620.16	5289.55	6251.77	7932.55	8346.17	7472.77	4806.08	5164.74	6396.55	5767.02	5459.7	4265.23	7564.18
Q6P5H2-2	17	17	979.76	3.36735e-10	Nes	nestin	26026.4	28312	24093.2	20909.8	18557.9	20012.2	18672	20232.8	18834	27103.9	23729.8	24508.8	16624.9	15192.5	16562	17454.2	16906.7	18044.7	27060.3	25107.1	23555.8	13734.7	12496.9	13050.4	15063.9	16911.1	13881.8	14253.5	8099.05	16554.8	15158.1	13666.1	18898.9	24681.9	25625.5	24142.8	24997.1	25263.1	31136.1	15895	15935.4	11630.5	23788
Q6P9J5	2	2	96.63	6.83296e-08	KANK4	KN motif and ankyrin repeat domains 4	12429.7	12836.7	13596.6	10189.5	9157.58	8935.75	7127.2	8637.82	8255.98	12986.1	13789.9	13946.9	10637.3	9459	10111.8	8052.78	6335.04	6978.36	17341	14414.9	12485.8	7191.65	8138.15	8442.11	9070.46	8898.79	7390.1	6807.2	3672.13	9342.41	7386.64	6743.67	8438.65	9421.2	10940.1	10583.1	11976.7	14681	17718.3	10170.4	9921.53	7100.95	10975
Q6PB65	22	14	1570.09	9.44945e-07	MYH10	myosin, heavy chain 10, non-muscle	19217	19604.7	20348.6	19198.8	18835.5	17448.4	14691.9	13729.6	13936.3	20482	18100.6	19216.3	20313.1	18610.8	20625.1	17655.6	16262.3	18360.5	18167.5	18275.6	18253.6	20617.3	18113.5	18843.2	14506	16336.9	14544.7	10524.3	5608.2	13981.9	13917.7	13870.5	16477.7	19420.8	17389	17864.6	18889.9	19270.1	24412.6	19421.3	19520.8	14483.8	24062.5
Q6PDN3-2	3	3	128.99	3.57525e-12	MYLK	myosin light chain kinase	2217.21	1713.42	1732.32	1853.79	2329.49	2368.68	4354.07	4849.12	4505.14	1217.62	900.767	1176.16	4700.73	4700.16	4083.68	6676.57	5644.56	7368.36	1016.89	1650.71	1550.45	6375.1	5688.49	6560.52	5542.94	5474.88	5101.36	1214.27	490.148	1190.31	1343.86	1715.44	2236.91	5755.5	6141.57	5775.01	1122.98	958.97	1494.21	4494.36	4929.99	2867.74	9099.35
Q6PE78	2	2	112.99	0.00767014	VPS26A	VPS26 retromer complex component A	53928.2	81242.7	79931.9	150414	130437	126282	76047.8	96600.9	95892.3	70457.4	67526.1	73568.6	87112.8	75853.7	56432	86211.4	107502	52063.3	56014.6	52436.5	73417.5	60117.1	89687.8	90755.2	77916.1	78451.1	77440.8	29534	23240.6	54922.5	109039	96054.1	119257	100525	122348	122922	64980.6	71889.3	93462.1	83288.5	79562.8	39629	117496
Q6PJ18	9	5	546.52	0	Tpm2	tropomyosin 2, beta	28188	28202.2	28321.7	29298.4	26724.5	31373.9	60713.1	63731.2	61024.1	14650	15577.1	14344.8	57335.9	58167.4	60008.8	86191.6	88240.3	88394.8	13694.7	14864.9	17028.5	88363.9	84609.6	85090.3	70582.7	70129.3	75275.8	15437.3	8067.65	19460.3	21239.2	19680	29628.6	80254.5	80717.7	78225.2	13511.2	16583.6	18223.8	54818.8	61011.7	42140.8	117469
Q6RFG4	8	8	412.2	0	MPO	myeloperoxidase	425.75	339.42	523.111	19723.9	18527.4	19484.9	13899.5	13433.3	13908.5	494.876	706.747	489.213	27686.3	26481.5	28373.6	5437.73	4867.07	4628.78	668.76	509.487	378.28	7690.06	7953.74	7112.11	15434.3	16274.1	17269.9	233.164	97.096	359.438	14298.4	13643.7	18401	18373.2	17013.7	17829	456.408	752.414	621.501	26470.9	27776.4	19925.2	7410.97
Q6RI64	2	2	101.48	5.25005e-06	PSMB1	proteasome subunit beta 1	18615.8	16875.4	15196.4	17817.3	16191.9	18108.9	23747	26208.2	25467.9	17262.9	15820.7	15256.1	18880	20099	19937	21456.3	17807.8	19714.6	18969.8	18544.6	20430.9	19259.5	19647.6	21650.2	22754.1	21536.1	20778.2	10195	4827.45	10441.7	12916.2	11923.8	17101.5	31390.3	33193.5	32646.6	15921.1	16843	19381.5	18051.1	21081.9	14000.6	29242.4
Q6XMP4	7	7	442.01	2.95436e-08	AARS	alanyl-tRNA synthetase	20072.9	22965.3	18773.2	15112	16288.1	14751.8	14163	13470	13638.6	19766.5	18587.1	18043.3	15281.9	14568	17164.6	11995.8	13101.4	13050.3	17121.9	20126.7	18791.4	12901.7	12386.4	12472.3	13347.3	14509	13258.5	10993	6569.56	12899.3	10955.1	11994.6	13931.2	18721.6	17060.2	17483	18230	19788.1	22922.3	14611	15280.4	12053.7	16348.8
Q6ZQ38	6	6	361.91	0.000581205	CAND1	cullin associated and neddylation dissociated 1	31314.1	28463.4	26528.5	25608.5	27598	25728.9	23400.9	25202.9	25604	34648	30498.9	31791.7	27604.6	27569.1	25755.8	21666.2	23560	21756.2	31047	30151.1	45732.5	25335.9	23641.2	23892.2	24313.2	23529.3	28865.5	17149.3	8142.37	18228.2	18564.3	20323.2	24297.5	30932.8	31920.3	32821.1	31954.8	32469.6	40388.5	26392.7	28917.2	18086.8	29528.4
Q6ZQA1	2	2	89.54	4.35588e-11	LAMA5	laminin subunit alpha 5	5855.66	5473.17	5740.95	6741.98	6323.06	6449.46	4849	4812.66	4997.96	7503.03	6809.09	7929.63	5654.94	5706.85	5589.06	5845.09	5814.38	5835.16	9093.94	9123.38	9272.42	5695.46	6437.65	5844.28	4853.87	4496.46	5288.34	3206.88	1565.68	3944.69	4887.45	4656.32	6090.67	6409.73	6095.39	6406.75	6919.81	7249.06	10073.9	5406.68	5985.9	3924.88	7966.15
Q6ZWS7	6	3	357.93	1.69704e-06	CAMK2G	calcium/calmodulin dependent protein kinase II gamma	16191.7	19779.6	17385.6	13985.8	14395.5	14700.7	11299.9	13240.3	10776.9	14819.9	13198.7	15741.8	13278.3	13355.3	12563.4	10602.9	8502.49	10388.3	15611.9	15487.9	15502.5	14236.9	12569.1	13497.7	12192.6	12822.9	11408.9	8867.48	5658.23	11945.9	10138.7	10600.9	13882.8	14937	16769.3	13814.6	13667.9	14051.5	19998.5	12695.4	14008.3	8822.55	14450.4
Q6ZWX6	2	2	166.46	7.80358e-08	EIF2S1	eukaryotic translation initiation factor 2 subunit alpha	5860.17	6189.3	4648.32	5525.67	6047.46	5641.78	7464.38	8024.7	7908.46	3976.19	4014.44	4152.85	5760.26	6237.41	6262.37	6680.15	6174.01	5994.1	5207.34	4489.61	4782.75	5522.47	5097.15	5156.48	6095.81	6120.95	5907.41	3209.35	1770.54	3193.93	4005.71	4453.37	5327.92	9866.91	10163.6	10137.6	3667.11	4273.83	5275.82	5507.38	6542.41	4397.71	9104.24
Q71H75	7	4	425.62	1.69864e-14	CRMP1	collapsin response mediator protein 1	15919.1	16462.1	15285.5	11054.3	11636.7	11303.2	6553.16	6604.76	6546.93	16689.4	14317.1	15272.8	10370.6	10285.3	10428.6	7020.93	6812.46	7630.22	12543	14801.3	13074.7	8770	8625.45	9269.91	8561.69	8365.79	8516.65	8718.15	4709.21	10502.9	8013.54	8569.27	10674.3	8662.39	8365.14	8392.33	15392.1	15242.2	19402.7	9915.37	10788.2	7323.4	9568.67
Q71LX8	16	8	1014.54	0.000746255	HSP90AB1	heat shock protein 90kDa alpha family class B member 1	163924	138432	123094	125290	109119	114737	144593	139730	148541	127450	118648	117227	126824	112507	111657	126794	120907	121360	137903	138059	168546	109055	107704	111859	135380	132692	154921	89773.7	39600.3	84580.1	90826.1	80355.7	108354	191132	176973	190411	117543	126315	148926	121256	118009	78410.2	172805
Q76MZ3	8	8	568.19	2.23571e-10	PPP2R1A	protein phosphatase 2 regulatory subunit A, alpha	55871.5	58232	54321.3	50056.1	48482.3	47967.2	49212.2	51100	51816.8	65432.1	62461.3	61387.9	51558	52039.7	49227.4	42669	41708.2	44720.9	64064.4	65686.2	58773.7	50469.1	50482.5	49600.2	46427.9	44425.5	47101.7	30598.3	16658.1	37325	36287.1	35702.5	45298.7	65051.9	64719.8	66422.6	60346	66497.2	77987.7	49294.5	54584.4	34569.6	58152.7
Q7TMB8	4	4	222.74	0.00240825	CYFIP1	cytoplasmic FMR1 interacting protein 1	4233.1	4118.23	4712.23	3558.58	3545	4010.45	4031.28	3999.29	4179.98	4290.5	3635.6	4137	3929.17	3632.88	3346.81	4249.36	4077.76	3783.43	4355.91	5071.87	5473.29	4059.23	3838.06	4306.32	4127.34	4469.73	4475.31	2318.28	1178.08	3237.85	2579.71	2610.55	3787.35	5328.81	5065.23	5358.21	3956.99	3870.52	5255.67	3756.68	3810.52	2350.28	5791.36
Q7TMM9	26	2	2205.78	1.11022e-16	TUBB2A	tubulin beta 2A class IIa	379083	423354	382237	370879	361722	338217	156669	147977	150970	314996	300101	313625	242551	244333	239084	155144	153435	163344	245173	242964	235639	281692	255709	279850	199328	201270	197171	207606	121107	262641	268861	266373	319401	207096	187418	193525	290511	319492	398432	231903	256281	167895	211442
Q7TMN7	7	7	445.47	0.0222158	ANXA4	annexin A4	26999.4	33623.1	30523	23189.6	22240.1	23023	27738.4	24748.4	24193.5	26050.6	23577.5	24282.5	23381.5	22680.4	27621	26064.6	25683.3	21771.1	26864.5	26498.8	24185.5	26934.2	24164.7	25350.4	24910.9	25303.7	22236.9	14786.3	9618.37	20972.9	16810.8	16377.6	21742.2	36666.4	31344.7	31013	24025.6	25101	30848.6	22355	23789.4	19396.7	35522.8
Q7TNZ4	2	2	111.97	1.91402e-12	GPLD1	glycosylphosphatidylinositol specific phospholipase D1	2419.13	2213.62	2260.23	3385.52	3240.16	3543.99	6063.38	6164.61	6024.45	3070.78	3154.55	2536.5	5141.27	5527.23	5224.48	5591.82	5796.82	4945.54	2777.73	2264.72	2427.11	3471.81	3362.14	2989.39	4580.66	4593.63	4468.74	1324.85	633.238	1553.04	2454.26	2386.07	3346.83	8014.98	7807.69	7722.58	2832.09	3358.38	3222.4	4915.56	5797.51	3668.86	7620.97
Q7TQH2	15	9	1050.43	0.0014908	MYH14	myosin, heavy chain 14, non-muscle	25079.1	24975.7	15608.7	15976.5	15620.4	14489.8	10240.8	8800.8	12847.8	21473.5	16107.9	13249.4	18800.4	19693.1	18540.6	13172.4	13041.8	15674.5	15097.1	25006.7	24226.2	15666.7	13563	14200.7	13107.3	13327.6	13434.9	13734.7	7144.66	10725	11581.8	11502.9	13683.7	13536.9	11146.5	16469.2	19804.4	17148.7	16832.2	17975.1	20656.1	13020	17952.3
Q7TQI9	45	45	3020.22	3.40135e-08	LAMA2	laminin subunit alpha 2	223237	310880	215503	178832	194424	203377	123589	122972	124275	219534	188183	199476	152089	147371	155020	134458	128865	125657	180229	182548	211955	169188	151819	162875	107698	126762	112950	122257	88931.5	148076	129641	143174	192063	163368	155748	159305	202470	200342	253417	145412	154577	108862	183250
Q7TQM2	2	2	106.51	2.71116e-13	scFv 6H8	ScFv 6H8 protein	2702.13	1716.85	1686.47	2513.61	2020.23	2724.36	6199.77	7377.52	6633.33	11740.7	11050.2	11129.9	28110.3	26059.6	25299	20701.4	20982.6	19953.3	4758.18	5506.84	8300.56	9197.84	9741.28	8365.13	8201.33	8712.19	9554.51	1479.83	491.13	1158.8	1822.19	1487.7	2572.8	8195.27	9343.87	8503.09	10828	11764.2	14139.5	26876.3	27333.9	17766.1	28213.5
Q80TB8	7	7	449.53	5.44675e-13	VAT1L	vesicle amine transport 1-like	137248	139214	131022	111461	110514	106199	95055.8	93382.7	89633.8	168380	152589	155798	114457	107234	117648	79173.1	74436.1	67700.6	154107	148871	161182	106714	99911.1	96041.3	80590.2	85681.3	75996.2	75164.3	39824.2	90027.4	80801.3	81383	100291	125651	118272	114899	155291	162449	197928	109432	112478	82617.2	107903
Q80TL4	2	2	133.89	4.64853e-05	PHF24	PHD finger protein 24	18927.6	14821.8	15087.8	19386.5	20110.2	11654.7	8827.13	5152.44	5572.97	21403.9	27535.8	25602.5	21738.3	13837.2	17404.2	12712.2	17703.3	22297.2	18453.8	36973.8	31755.1	20286.1	14202.6	17918.5	8911.99	10689.2	13246.3	10365.8	4240	10367.1	14053.8	14809.2	11006.4	11668.3	6525.74	7143.84	19740.2	29315.1	32525.6	20784	14513.9	12222	17325.2
Q80WI0	6	6	379.13	8.88178e-16	PVALB	parvalbumin	97869.9	117808	96219.4	106646	107914	105766	314218	314828	353222	81398.8	86130.4	83388.2	116308	113968	119255	202210	211308	228683	89271.6	90638.2	86717.6	132732	150156	136663	247956	235082	214053	53598.9	33700.6	66113.8	77310.4	79467.9	99881.7	415354	398740	452786	75071.5	91695.7	105937	111202	119541	83746.2	275588
Q80X87	6	5	404.56	1.64313e-14	GMFB	glia maturation factor beta	134824	140876	121039	98947.2	102949	96107.4	70126.6	70956.6	67941.3	102342	92939.4	98814.1	73018.8	73648.2	74325.1	51328.2	54927.8	51889.3	118114	119260	133462	92405.5	89383.3	90123.3	68292.7	72334.1	71045.5	73836.9	40299.5	83167.5	71729.5	75811.7	90760.8	92697.9	89868.8	87092.2	94387	98944.7	125534	69813.3	77249.5	52194.3	69954.1
Q80X90	35	32	2063.35	9.52534e-07	FLNB	filamin B	64218.1	58734.6	54099.8	47362.2	43395.5	38895.5	40677.9	42181.3	36472.5	63243.8	58372.4	61873.5	45140	44636.6	40442.1	41110.6	46152.9	43642.4	59651.2	64362.4	75482.1	43569.4	40309.4	41848.6	42143.7	44387.9	52467.3	35169.3	16801.9	37172.8	34334.2	31956.6	36731.7	53770.7	53424	46753.1	58327.8	62144.2	78604.6	43158.4	46819.2	28400.2	56028.8
Q80ZI6	3	3	166.6	7.21374e-06	LRSAM1	leucine rich repeat and sterile alpha motif containing 1	2630.11	4482.4	3349.48	2031.8	2447.02	3626.02	1502.31	1073.42	873.625	1987.98	1674.74	1785.48	1678.52	1611.93	1937.06	1204.66	780.894	1064.52	1458.73	1173.28	979.113	2929.84	2426.1	2866.6	767.272	1498.36	790.572	1440.39	1282.25	2301.48	1472.91	1801.99	3424.3	1985.85	1359.52	1119.88	1833.45	1782.96	2268.28	1604.83	1690.75	1360.29	1641.81
Q8BG13	2	2	90.19	1.44329e-15	RBM3	RNA binding motif (RNP1, RRM) protein 3	592.572	643.554	821.897	2621	2911.27	2594.23	6204.1	6953.64	6560.99	505.918	601.871	477.84	2804.77	3473.3	3280.58	4572.9	3781.19	3860.81	844.016	1130.56	787.916	1363.07	1509.28	1283.55	3758.09	3582.39	3633.99	324.525	184.098	564.738	1900.03	2143.87	2449.91	8200.99	8807.02	8410.36	466.592	640.761	607.052	2681.64	3643.14	2303.76	6232.31
Q8BH35	3	3	172.58	6.66134e-16	C8B	complement component 8, beta polypeptide	4481.56	3507.08	4056.68	9815.35	9230.23	9905.29	13733.3	13041.8	14337.3	4655.69	3971.82	4187.32	13535.2	12772.2	13118.9	16543.5	16875	17406.4	5376.63	5674.42	5225.49	11087.6	9554.06	10478.6	10583	11837	10554.4	2454.35	1003.25	2787.41	7115.42	6797.17	9354.25	18153.6	16517.9	18378.6	4293.79	4228.46	5319.61	12941	13396.7	9212.68	22546.7
Q8BH40	2	2	126	0.000272983	STX7	syntaxin 7	5213.13	6012.91	5700.57	5729.1	5477.38	5557.01	5350.62	4519	4536.03	5364.51	4704.05	4540.15	3883.33	4114.78	4800.59	3976.78	4107.4	4591.94	4096.75	4021.6	3913.37	5431.34	4322.72	5201.65	4178.31	4495.32	3981.84	2855	1720.08	3916.95	4153.18	4033.56	5247.87	7072.8	5723.46	5814.61	4947.52	5008	5767.85	3712.85	4315.98	3371.18	5419.87
Q8BH59	6	6	375.3	4.94604e-08	SLC25A12	solute carrier family 25 member 12	14474.7	16773.9	14008.5	12721	12089.8	12437.3	11649.7	12256.1	12834.2	16208.2	14811.3	15697.1	12604.7	12083	12046.7	10506.5	11128.7	10338.1	16886.4	15332.7	15407.8	12467.8	11435.4	12261.9	12434.5	12199.9	12156.5	7927.13	4798.41	9625.46	9221.8	8902.99	11745.4	15399.3	15522.7	16451.8	14948.3	15768.4	19941.7	12051.4	12673.8	8459.72	14319
Q8BJD1	2	2	85.43	6.47527e-08	ITIH5	inter-alpha-trypsin inhibitor heavy chain family member 5	1899.18	2256.91	2062.05	1300.42	1185.16	1583.89	1366.57	1392.78	1353.34	1905.46	2060.05	1977.61	1477.61	1776.09	1921.86	982.038	1066.76	1183.61	2629.23	2695.36	2306.17	1402.07	1288.36	1035.74	1286.5	1313.27	1457.75	1040.09	645.621	1416.87	942.707	872.757	1495.77	1806.43	1764	1734.8	1757.35	2193.16	2512.38	1412.75	1862.94	1349.61	1338.4
Q8BJY1	5	5	274.74	4.78394e-06	PSMD5	proteasome 26S subunit, non-ATPase 5	6619.35	7681.79	6733.16	6140.7	6369.57	5895.16	5768.7	5494.21	5637.88	7322.7	6975.31	7072.63	5004.86	5808.07	5359.86	6113.19	5165.83	5318.42	7538.62	7607.44	6794.67	6183.9	5772.51	6202.44	5344.45	5705.99	5063.92	3625.12	2197.49	4626.46	4451.56	4690.57	5567.2	7625.45	6958.59	7227.04	6753.5	7426.02	8985.13	4785.14	6092.08	3763.93	8331.54
Q8BMA8	16	16	874.13	0.000161775	EEF2	eukaryotic translation elongation factor 2	39967.5	78019.9	58070.3	48068.7	54100.4	69318.2	93936.2	85404.6	92180.2	31050.3	34300.6	34023	48621	54119.5	65299.4	81843.5	58807.4	64713.9	43123.3	28243.9	27715.6	77191.4	57073.2	72414.1	62676.4	92920.3	49095.6	21888.4	22318.7	39901	34846.3	39839.7	65461.9	124171	108168	118163	28636.7	36516.9	43223.2	46486.5	56765.8	45856.1	111543
Q8BMF4	5	5	394.6	4.7217e-07	DLAT	dihydrolipoamide S-acetyltransferase	26842.5	29648.4	26373.9	22165.4	23542.2	22653.2	23397.1	24630.8	25180	29952	26578.7	25699.6	23419.7	22526.4	22916.6	21024.9	18851	21773.5	31975.7	29296.3	30107.5	25938.9	24035.4	25329.8	22571.9	23330.7	22364.1	14700.4	8481.33	18121.9	16068.3	17336.6	21393	30927.8	31195.7	32277.5	27623.8	28296.1	32649	22391.6	23627.9	16093	28654.3
Q8BMS1	13	13	1054.96	2.28105e-08	HADHA	hydroxyacyl-CoA dehydrogenase/3-ketoacyl-CoA thiolase/enoyl-CoA hydratase (trifunctional protein), alpha subunit	37394.4	39179.5	35059.8	28465	28150.7	27720.9	31961.7	30358.3	31359.9	34337.3	31867.2	35290.8	27755.6	29824.8	29181.5	30261.4	27194.9	29897.3	41513.4	39273.1	39602.8	28928.1	27909.2	29999.2	32350.1	33634.7	30567.2	20479.2	11207.9	24090.1	20635	20730.3	26178.8	42249.1	38449.8	40199.5	31668.2	33926.3	44833.7	26537.2	31283.2	20492.6	41242.6
Q8BND5	2	2	107.59	1.25966e-12	QSOX1	quiescin sulfhydryl oxidase 1	1003.53	1062.29	1340.2	4749.86	3116	3804.43	4732.98	5610.43	4899.79	1357.99	1178.36	1291.37	4673.04	4152.41	4452.97	5643.36	4718.95	5151.44	1723.18	1487.77	1715.28	3230.34	2586.64	2665.97	3875.24	4009.62	4376.34	549.589	303.884	920.873	3443.31	2294.63	3592.78	6256.37	7105.8	6280.91	1252.43	1254.5	1640.57	4467.89	4355.45	3127.07	7691.22
Q8BNV3	7	7	446.31	1.93397e-09	C5	complement component 5	5161.13	6453.73	5232.44	6955.39	5694.65	6307.03	13629.5	12251.4	15079.1	4315.8	5494.79	4106.62	13315.7	11127	12249.5	14384.8	13026.9	14551	6328.93	4671.78	3784.79	8016.18	7726.65	7393.87	9339.51	11167.4	9480.94	2826.52	1846.18	3595.29	5042.16	4193.55	5956.17	18016.4	15516.8	19329.5	3980.32	5849.84	5217.09	12731.1	11671.1	8602.16	19604.7
Q8BP47	2	2	97.7	1.20116e-08	NARS	asparaginyl-tRNA synthetase	22343.6	22675.1	21776.7	17814.2	19745.4	18514.1	18309.4	17549.7	17703.5	24361.6	21716.6	22859	21672.7	20100.8	20868.3	17145.4	15840.7	16881.2	20992	21639.2	22130.5	18267.5	16238.5	16793.1	15969.4	17391.2	16446.5	12236.6	6486.52	14963.1	12914	14540.5	17484.1	24202.6	22227.3	22693.6	22467.9	23119.8	29040.3	20721.2	21083.7	14654.6	23367.1
Q8BPJ7	8	8	494.61	8.11794e-10	DAG1	dystroglycan 1	141834	112492	103606	74201	76412.8	71237.9	70706.1	71205.4	70447.9	118168	108135	110843	93539.1	85804.9	81521	65489.9	65534.4	63322.4	125666	134982	154526	73769.7	72207.2	73194.3	66582.7	68008.8	76832.3	77676	32180	71189.1	53790.3	56270.6	67274.8	93463.9	90184	90305.3	108982	115122	140816	89432.7	90000.7	57247.6	89254.8
Q8BQV8	2	2	107.08	5.75947e-08	SULT4A1	sulfotransferase family 4A member 1	3142.62	3918.59	3908.42	2773.49	3053.17	4081.85	1551.25	1570.47	1507.04	4277.04	3897.7	4126.92	1560.87	2018.32	2264.05	1994.57	2030.84	1675.34	3956.11	3801.35	3929.37	1922.88	2081.02	2201.65	2309.77	2956.71	1963.6	1721.07	1120.97	2685.53	2010.58	2248.37	3854.78	2050.54	1989.05	1931.83	3944.58	4149.55	5242.87	1492.34	2117.01	1589.92	2718.36
Q8BRW2	2	2	91.06	9.20169e-05	ADIPOQ	adiponectin, C1Q and collagen domain containing	16831.4	17014.1	17176.2	17079.1	15128.1	16413.2	16859.9	16555.1	16154.6	13230.4	13173.8	13615.9	12828.4	12509.2	13602.5	15164.6	18869.3	15788.1	15175.4	16190.9	14085.3	17852.3	16713.7	15315.1	15101.9	14575.9	15267.9	9217.79	4867.13	11802.1	12381.1	11140.4	15500.1	22286.6	20967.6	20708.1	12202	14025.1	17297.8	12265.2	13120.9	9552.3	20667.6
Q8BSJ0	11	11	915.48	1.81193e-08	LAMA4	laminin subunit alpha 4	118754	148491	116150	95333.7	98134	92969.5	75247.9	73131.8	71516.9	105835	96593	97376.4	89070.5	85462.4	95446.7	77980.8	75870	84412.6	103113	111730	101145	92543	82117.4	89935.8	69044.2	69346.2	63070.6	65036.3	42478.1	79808.3	69110	72266.1	87797.5	99467.6	92623.8	91675.6	97608	102834	123708	85160.2	89641.4	67026.8	106278
Q8BSR4	25	2	1527.57	1.34532e-11	EPB41L2	erythrocyte membrane protein band 4.1 like 2	148139	125853	114876	91404	80568.3	86384.5	68431.4	73652.4	69457.8	170637	157751	164731	113732	99671.5	99492.9	90541.3	99245.9	91184.1	128046	138970	149128	71119.2	68966.2	67748.8	74372.1	74521.9	81439	81128.9	36002	78932.8	66261.3	59330.7	81578.8	90457.1	93283.2	89036.1	157373	167944	209276	108739	104545	69868.2	123397
Q8BUM1	3	3	226.22	8.01003e-10	TARDBP	TAR DNA binding protein	2982.03	2931.87	3199.29	3751	3681.44	4276.53	6054.46	6168.59	6391.02	3135.36	3598.03	3407.29	5061.84	4217.31	4395.05	4803.86	4451.32	3967.39	2801.73	2335.1	2471.8	5064.35	4714.77	4500.23	4122.75	3982.65	3669.88	1633.12	838.704	2198.28	2719.21	2711.03	4038.62	8003.18	7812.72	8192.48	2891.64	3830.52	4328.65	4839.62	4423.53	3086.4	6547.08
Q8BVE3	2	2	107.34	2.94528e-06	ATP6V1H	ATPase H+ transporting V1 subunit H	17897.5	18142.3	15813.4	17797.8	17076.6	17484.5	10920.4	10841.6	10676.7	16941.7	13647	11390.4	14702.8	12125.9	13766.3	12952.2	12982.8	12671.9	12447.7	13119.3	13262.1	11818.7	11677	11823.9	10543.3	10969.7	11406.6	9801.67	5189.85	10865.6	12902.1	12575.2	16511.8	14435.3	13731.2	13686.1	15624.8	14528.8	14470.4	14057.4	12718.8	9667.32	17652.3
Q8BY89	2	2	102.75	7.66905e-05	SLC44A2	solute carrier family 44 member 2	4149.93	6493.77	5100.68	3561.42	3011.39	3369.05	4544.58	4345.18	5108.13	6917.84	12604.6	10837	5032.6	7509.67	4478.17	4379.88	3768.41	3815.09	10586.9	6904.91	6668.18	4774.91	4850.8	4215.8	5796.81	4164.49	4517.1	2272.73	1857.63	3504.76	2581.77	2217.6	3181.63	6007.33	5503.31	6547.98	6380.11	13419	13767.5	4811.66	7876.88	3144.77	5969.25
Q8BYA0	2	2	103.99	1.55833e-05	TBCD	tubulin folding cofactor D	2924.32	3580.19	2843.12	2530.24	3109.54	2987.62	2246.88	2258.1	2196.85	3437.67	4201.35	3165.32	1713.26	2309.38	2284.42	2026.15	2136.99	2111.61	3491.72	2801.28	3084.28	2105.99	2194.98	2091.03	2551.51	2778.04	2257.01	1601.52	1024.17	1953.55	1834.24	2289.87	2821.42	2970.07	2859.96	2816.09	3170.45	4472.82	4021.25	1638.04	2422.3	1604.22	2761.4
Q8C0M9	3	3	193.32	6.17531e-10	ASRGL1	asparaginase like 1	6070.07	5871.78	6235.24	5324.32	5636.33	5868.5	4068.13	4449.97	5366.31	10874.3	9838.06	9082.76	5380.63	5827.43	5711.77	4262.13	3365.05	4024.56	9192.2	8387.82	9958.97	5037.2	4737.31	5478.43	5970.4	6058.6	5894.74	3324.3	1679.71	4284.33	3859.75	4150.61	5542.03	5377.51	5636.03	6878.92	10029.1	10473.7	11538.8	5144.42	6112.38	4011.06	5808.77
Q8C0Y2	3	3	150.89	1.47937e-12	ADD2	adducin 2	6966.36	8168.5	8129.33	5013.31	5606.09	4796.55	1622.12	1445.72	1692.8	8908.05	8894.05	8791.32	5548.95	4842.1	5110.38	1590.02	2060.59	1368.68	7984.53	7888.76	11681	4951.58	3944.06	4658.48	3970.53	4054.34	4635.59	3815.16	2336.72	5585.79	3634.29	4128.34	4529.71	2144.23	1831.05	2169.96	8215.61	9468.73	11168.6	5305.34	5078.87	3588.73	2167
Q8C1B7	7	7	440.28	8.35841e-10	SEPT11	septin 11	34801.5	36245.4	32899.9	30095.5	27607.1	27974	26902.7	26864.9	25739.2	41107.4	38410.4	39420.3	30767.7	29164.7	26713.1	23820.5	25196.8	24958.5	33451.6	33393.5	31758.9	24787	23946	27649.2	24304.7	25263.4	24831.3	19059.2	10368.5	22606.1	21817.1	20330	26417.7	35561.7	34025.3	32994.3	37912.1	40892.3	50079.8	29417	30590.8	18759.1	32464.4
Q8C1T2	2	2	89.36	1.09389e-08	PSMD6	proteasome 26S subunit, non-ATPase 6	2362.03	1906.16	1894.13	2292.24	2674.41	2192.42	2625.67	3099.02	2857.14	1849.27	1699.53	1658.13	3106.2	2427.92	2422.62	2221.02	3023.5	3122.83	925.846	976.023	1054.72	2413.38	2315.79	2431.82	1710.47	1732.19	1997.22	1293.57	545.283	1301.48	1661.71	1969.44	2070.46	3470.78	3925.01	3662.49	1705.52	1809.35	2106.51	2969.83	2546.64	1701.27	3026.98
Q8C281	3	3	146.37	0.000150291	CAST	calpastatin	7995.86	11625.4	10339.9	7542.97	6323.71	6225	5878.84	6305.27	5247.99	6957.15	7593.68	7146.53	7544.9	6693.11	7798.27	6364.58	5885.79	5357.86	7001.37	6700.59	5900.76	6077.89	5153.8	6090.38	7055.44	6893.22	6010.27	4378.97	3325.6	7104.73	5468.1	4656.8	5878.69	7771.03	7985.83	6727.26	6416.36	8084.34	9079.01	7213.68	7020.39	5476.28	8674.15
Q8C2A3	7	7	320.03	6.24738e-05	SEPT7	septin 7	36398.3	46501.1	32252.6	29940.8	21901.7	29508.4	27125.7	26030.9	25527.1	40603.5	42372.7	36816.8	37490	28532.7	32104.3	22405	25136.8	27717.6	42886.5	40698.3	40881.3	28544.3	27719.6	30020.2	29158.6	30364.5	32797.2	19933.7	13302.3	22161.3	21704.9	16128.5	27866.8	35856.5	32968.9	32722.5	37447.3	45110.6	46772.4	35844.2	29927.9	22545	30535.3
Q8C2Q7	5	2	363.41	1.71765e-11	HNRNPH1	heterogeneous nuclear ribonucleoprotein H1 (H)	16590.1	17902.1	17287.5	19108.1	18079.9	19049.7	26071.6	28866.8	27607.6	17043.9	16008.4	15869.3	20263.1	21369.3	22679.8	24595.1	24157.7	24936.3	17503.3	17618.1	16512.3	19183	19216.6	18979.6	24332.8	24756	22205.8	9085.64	5121.15	11878.5	13852	13314.1	17989.9	34463.2	36560.8	35389.5	15719	17042.7	20160.5	19373.5	22414.2	15926.7	33520.1
Q8C2R2	13	11	819.21	7.8038e-10	HSP90B1	heat shock protein 90kDa beta family member 1	40242.6	44069.4	38286.9	41094.9	40979.5	39308.1	60939.1	60144.9	61174.6	36496.3	32683.6	34852.9	46027.5	43646.6	42684.1	40728.6	44094.9	45664.3	42933.7	42878.7	43039.8	46365.7	42020	46148.5	55190.3	51379.6	54837.6	22039	12606.7	26307.5	29790.8	30177.4	37121.4	80553.3	76175.5	78418.1	33659.4	34795.5	44277.4	44006.9	45780.9	29974.6	55508.2
Q8C550	3	3	284.98	5.75695e-10	NOL3	nucleolar protein 3	18314.6	20304.1	18812.5	13611.9	13879	15244.5	9470.07	9546.51	9321.4	16014.4	14432.1	14984.5	9087.88	10538.9	11463.3	10055.7	8589.32	9451.48	16141.7	15805.2	15622.1	12408.3	10873.1	10979.1	9658.05	11611.4	10568.2	10030	5808.27	12926.4	9867.65	10220.5	14396.4	12518.2	12091	11948.9	14769.6	15364.6	19036.4	8688.91	11054.2	8050.02	13704.6
Q8C553	11	9	637.45	0.000809345	LMNB1	lamin B1	21944	22868.4	22848.6	20930.9	22955.9	23394.9	24211	25653.8	25220.6	32889.8	27624.8	28344.6	23785	28094.7	27812.5	22539.6	20757.3	21966	25273	21002.6	21121.2	22953.2	24418.4	24093.6	25450.2	26107.3	22225.9	12017.7	6541.84	15699.6	15173.4	16904.8	22093.4	32003.6	32491.3	32329.6	30333.3	29409.8	36009.3	22740.8	29468.5	19531.2	30718.7
Q8C605	5	4	305.28	5.58493e-11	PFKP	phosphofructokinase, platelet	20732	23381.3	20586.8	16760.1	15682.6	15901.3	13286.8	14898.8	15113.1	26531	27214	28013.3	21431.4	18992.4	20371.1	11581	10940.8	11435.9	24224.5	21555	21040.3	15289.5	16356.5	18193.9	16316.3	14568.1	13953.3	11354	6688.55	14145.5	12149.9	11548.7	15016.7	17563.4	18869.8	19373.1	24468.7	28972.4	35588.3	20490.5	19921.1	14305.5	15783.6
Q8C671	3	3	198.35	9.2636e-11	SRSF2	serine/arginine-rich splicing factor 2	10531.7	9487.6	10718.1	12059.3	12132.6	11274.4	17608.6	18331.6	17900.5	11041.3	10105.8	11001.4	15275	15864.2	14352.7	16040	14260.9	16176	10127.9	10558.7	9221.12	12305.6	11268.8	11742	14406.6	15177.7	15218	5767.72	2714.06	7364.61	8742.15	8934.46	10647.2	23276.2	23217.5	22946.2	10183.1	10758.8	13976.3	14604.4	16639.9	10079.1	21860.6
Q8C6B2	3	3	168.84	1.03119e-09	RTKN	rhotekin	7225.08	7596.68	6766.58	5018.15	5239	5309.16	4139.87	3973.33	4309.83	7979.9	6404.07	6847.5	5150.35	4627.35	5137.79	3657.97	3759.51	4055.88	7057.77	6640.52	5824.97	4797.33	4504.69	4306.45	3830.69	4110.25	3451.25	3956.85	2173.14	4649.43	3637.8	3858.02	5013.81	5472.35	5032.35	5524.66	7359.61	6817.87	8699.12	4924.24	4853.62	3607.98	4985.37
Q8C6Z2	11	10	562.91	4.86929e-08	NID2	nidogen 2	139681	171482	142635	120100	116288	114063	100891	90274	90627.4	125730	114192	120032	127132	112925	121115	104383	101303	102831	133147	131599	146501	127938	110822	110058	82475.7	87004	87753.7	76497.2	49054.9	98006.8	87063.9	85634.9	107717	133365	114335	116173	115957	121570	152490	121551	118447	85052.1	142262
Q8C845	3	3	156.22	2.53686e-10	EFHD2	EF-hand domain family member D2	6115.9	5061.76	4947.49	7186.61	6287.94	6228.55	8360.06	7787.74	8175	5671.78	5272.77	5558.25	8963.73	8096.6	8512.61	7984.33	10317.2	8687.45	4200.28	4322.38	3885.73	4802.88	5153.82	4705.45	8339.82	8390.14	8943.7	3349.4	1447.99	3399.5	5209.77	4630.46	5882.05	11050.9	9863.43	10479.3	5230.91	5613.47	7061.25	8570.22	8492.51	5977.93	10881.7
Q8C8I0	2	2	136.37	4.28036e-07	PLCB3	phospholipase C beta 3	9224.37	9687.12	9218.97	6914.5	8312.62	7718.31	5655.04	6014.21	6266.88	11183.7	8884.39	9654.62	7798.84	7824.8	8045.98	7399.91	6743.32	7189.13	9755.27	9386.1	12099.5	7519.24	7062.83	7580.91	6666.77	6948.32	6094.52	5051.77	2771.14	6334.5	5012.51	6121.44	7288.93	7475.2	7617.19	8033.34	10314.4	9458.45	12265.3	7456.46	8207.42	5650.24	10085.2
Q8CAA7	3	3	192.29	2.88132e-09	PGM2L1	phosphoglucomutase 2-like 1	7063.77	8999.33	7783.75	6347.81	6406.37	7054.94	4635.13	4889.42	4965.64	7744.3	7283.89	7892.78	4608.48	4940.07	5213.63	5474	5010.85	5172.28	8196.38	7751.72	7811.71	5598.4	4975.22	5541.23	5249.65	5781.26	5349.51	3868.5	2574.39	5348.34	4601.7	4717.67	6662.46	6127.02	6192.62	6365.32	7142.32	7754.54	10027.1	4406.16	5181.63	3661.24	7460.39
Q8CC06	10	10	582	1.01154e-10	ITGA6	integrin subunit alpha 6	42895.4	47927.2	43661.4	32020.8	32383	33879.2	25935.1	25906.5	27820.2	36061.8	35748.2	33796	27444.7	28448.3	28473.8	29499.1	26828.8	25557.5	43755	38825.2	42747.1	29547	30617	31340.4	28693.4	29489.1	27476.9	23491.9	13710.3	30000.4	23212.7	23847	31994.4	34282.7	32811.5	35662	33258.6	38058.1	42934.8	26239.8	29839.3	19995.5	40203.7
Q8CDE0	7	7	403.79	6.14301e-09	FLOT2	flotillin 2	8605.09	8860.12	7957.01	6918.24	6416.52	6133.18	5872.99	5591.18	5873.88	8084.55	7816.15	8615.55	7377.92	7258.61	7487.87	5747.92	5261.01	5844.06	8008.25	7486.76	7080.87	6527.6	6557.17	6259.53	5577.59	5996.98	5233.68	4712.62	2534.56	5467.39	5015.22	4725.15	5791.98	7763.3	7081.42	7529.57	7456.12	8321.19	10945.3	7054.02	7613.54	5258.31	7833.72
Q8CGD9	22	10	1782.89	9.5581e-11	ATP1A3	ATPase Na+/K+ transporting subunit alpha 3	102626	98729.7	89099.6	75140.1	61519.8	70573	55327.6	55703	55033.6	109883	101451	107923	80144.6	67560.9	69544.1	56247	56294.8	57048.8	90777.2	88776.6	105800	60804.1	60455.2	60477.6	56289	57991.5	57542.3	56203.6	28243	61221.7	54471.1	45303.4	66646.9	73135.7	70549.7	70546.1	101342	108006	137106	76626.2	70864.5	48836.9	76657.8
Q8CGN5	6	6	349.57	0	PLIN1	perilipin 1	10124.6	11048.1	10537.2	9579.18	8877.21	8386.53	31556.1	28184.1	30054.4	5585.03	5214.59	5008.62	15084.4	13596	14656.8	20332.5	19407.8	20703.5	6405.81	6445.98	5878.51	18222.9	18986.5	19157.4	13083.3	11966.1	11530.2	5544.78	3160.47	7240.3	6944.21	6537.2	7919.98	41712.9	35696	38525.9	5150.89	5551.53	6362.99	14422.1	14260.8	10292.7	27710.7
Q8CIN4	3	3	162	5.62638e-06	PAK2	p21 protein (Cdc42/Rac)-activated kinase 2	3749.89	4049.27	3923.63	5850.43	4615.73	5217.43	4561	5093.29	4638.64	5729.65	5102.16	5397.9	4764.32	4514.14	4488.88	4097.99	3695.96	3793.74	4246.49	3940.52	3713.35	4157.11	4153.52	4487.63	4045.34	4230.75	4071.5	2053.64	1158.35	2695.98	4241.14	3399.04	4927.18	6029.03	6450.82	5946.15	5284.27	5431.83	6857.53	4555.16	4734.88	3152.29	5585.06
Q8K0U4	14	14	906.05	5.63993e-14	HSPA12A	heat shock protein family A (Hsp70) member 12A	110229	131190	113434	79738	82090.9	76099.1	58620.4	57817.7	56808.6	119004	106851	110408	84027.2	85327.7	86206.5	55665.6	54031.4	59359	121358	121761	124283	74100.1	69023.4	72848.9	66781.9	68706.8	61702.7	60367.6	37528.9	77942.1	57804.2	60452	71865.6	77488.2	73228	72821.5	109754	113755	140263	80338.3	89500.1	60537.9	75865.5
Q8K1M3	2	2	90.48	0.000136731	PRKAR2A	protein kinase cAMP-dependent type II regulatory subunit alpha	7013.21	7960.01	6229.94	4203.23	5716.9	5244.88	3493.13	3299.2	3043.46	5727.96	4801.7	5272.89	4537.51	4971.54	5159.42	4708.86	5800.02	4672.59	4466.02	6287.1	4582.08	4192.13	3878.41	4503.38	3760.18	4058.98	5210.23	3840.82	2277.07	4280.69	3047.04	4209.95	4953.1	4617.44	4178.54	3901.33	5282.72	5111.96	6698.72	4338.31	5214.64	3623.17	6417.6
Q8K1M6	6	6	352.28	0.00096634	DNM1L	dynamin 1-like	7021.5	9769.7	8139.03	6802.99	7210	7789.07	6844.59	5924.48	5508.37	8281.03	7698.09	8189.22	5951	5866.34	6258.92	5804.15	5837.75	5554.82	7401.07	6789.54	7360.92	6923.66	5769.57	6650.81	5935.8	7453.1	5699.66	3845.36	2794.76	5592.45	4931.68	5309.46	7355.75	9047.63	7503.54	7061.03	7637.34	8195.5	10403.7	5689.75	6153.2	4395.29	7910.36
Q8K2C9	2	2	89.4	8.27102e-10	HACD3	3-hydroxyacyl-CoA dehydratase 3	14306.7	14313.6	12918.5	12695.1	13603.8	11720.7	8933.98	9017.97	9071.41	11314.7	10371	11782.1	10186.3	9401.04	10451.3	7263.1	7489.88	7724.55	12149.7	13475.5	13192.6	10093.4	9069.17	10338.8	8680.26	8613.05	7583.27	7835.13	4094.61	8876.52	9203	10017.9	11068.7	11809.5	11421.6	11628.4	10435.2	11041.1	14968.1	9739.16	9860.74	7339.35	9898.73
Q8K354	2	2	94.76	6.46021e-06	CBR3	carbonyl reductase 3	4808.29	4251.49	4013.56	4408.58	4860.58	4745.61	4606.83	5047.46	4829.95	6958.15	6854.52	5895.66	6340.79	6429.97	5713.65	7414.09	6408.75	7449.62	5008.13	5806.6	4507.57	5315	4416.72	5136.17	5368.76	5062.76	5194.39	2633.28	1216.2	2757.78	3195.9	3579.34	4481.61	6089.61	6392.78	6191.38	6417.28	7297.42	7489.9	6062.42	6744.39	4012.37	10104.5
Q8K3C3	2	2	109.28	6.18291e-08	LZIC	leucine zipper and CTNNBIP1 domain containing	2479.07	3010.39	2969.87	3978.76	3771.08	3678.44	5772.02	6581.3	5495.79	3375.74	2958.69	3419.56	3679.32	3768.67	3633.59	3687.82	3113.85	2916.98	3016.85	2788.75	3579.56	2566.22	2261.97	2661.17	4253.85	4182.7	5120.7	1357.67	861.164	2040.65	2884.31	2777.03	3473.8	7629.83	8335.43	7044.91	3113.34	3149.86	4344.24	3517.8	3952.95	2551.66	5026.05
Q8K3J7	2	2	100.58	4.79723e-08	AACS	acetoacetyl-CoA synthetase	7534.94	6350.83	6456.15	5046.81	4777.65	5350.68	5122.81	4692	4417.89	6918.9	6410.59	6365.65	4660.36	4367.68	4875.05	3568.11	3547.88	3578.28	7600.13	7206.46	10344.2	5704.11	4845.41	4749.84	4582.86	4548.31	4909.18	4126.54	1816.74	4436.12	3658.57	3518.27	5053.02	6771.67	5942.57	5663.17	6381.08	6824.81	8086.97	4455.77	4581.26	3423.47	4862.9
Q8R016	2	2	148.23	2.40289e-09	BLMH	bleomycin hydrolase	6726.37	6859.07	6877.95	8578.61	10369.4	9417.03	7040.53	7384.77	7478.62	5318.87	4429.88	4860.17	7493.62	5629.59	6119.34	7926.69	7880.8	9323.35	3918.88	3940.28	3401.61	8243.31	7307.22	7533.77	6840.66	7565.64	6964.44	3683.73	1962.13	4725.95	6218.87	7636.09	8893.15	9306.63	9353.06	9586.64	4905.43	4716.12	6174.4	7164.64	5904.87	4297.27	10803.1
Q8R0V6	5	4	261.86	3.30062e-10	EHD3	EH domain containing 3	11577.2	10584.3	11299.5	9471.44	9779.21	10073.5	4201.91	4496.39	4405.89	8467.73	7309.03	7586.53	6504.54	6417.68	5038.23	4721.52	4908.86	4456.93	7490.27	7509.92	9405.81	8069.37	7672.01	7144.22	5335.29	5913.45	6425.33	6340.31	3027.79	7764.04	6866.11	7201.44	9513.06	5554.35	5694.82	5647.79	7809.51	7781.3	9637.99	6218.99	6731.5	3538.06	6434.86
Q8R100	2	2	114.97	1.79974e-07	FAM26E	family with sequence similarity 26 member E	3702.65	4424.21	3655.06	2447.88	2292.62	3012.92	1999.58	1916.5	2704.5	5045.49	4217.94	5337.04	3376.04	3115.05	3487.68	2882.52	2616.68	2623.71	4022.19	3539.39	3524.87	2489.15	2037.15	2234.28	1767.2	2166.22	2236.87	2027.77	1265.61	2511.45	1774.53	1688.29	2845.31	2643.18	2427.31	3466.82	4653.3	4490.49	6780.22	3227.83	3267.37	2449.2	3928.52
Q8R1B4	3	3	164.37	2.55929e-09	EIF3C	eukaryotic translation initiation factor 3 subunit C	2086.76	2064.39	2041.96	2515.26	2115.19	2660.03	4518.23	4923.72	4568.25	2406.5	2352.56	2370.87	3481.26	3384.71	3456.83	3801.19	3239.46	3225.31	2297.01	2086.59	2195.11	2690.39	2713.37	2094.54	4189.49	3677.16	3328.92	1142.82	590.547	1403.06	1823.38	1557.63	2512.05	5972.5	6236.05	5855.92	2219.43	2504.57	3011.97	3328.43	3550.21	2427.54	5180.57
Q8R1F1	4	4	247.96	7.17222e-05	FAM129B	family with sequence similarity 129 member B	11532.5	12392.2	11503	10931.4	8617.1	8980.44	10317.9	10894.7	10311.5	12557.2	11117.5	11719.2	11330.3	9583.19	9754.12	10700.1	10418.9	10128.5	12821	13308.1	17055.5	8867.02	8926.75	8507.6	9800.32	10546.9	11268.4	6315.84	3544.96	7903.87	7924.49	6345.66	8480.85	13638.9	13798.5	13218.1	11581.1	11835.9	14888.1	10832.9	10051.8	6849.77	14583
Q8R219	2	2	109.43	1.97506e-11	CDA	cytidine deaminase	9354.22	9789.32	8968.43	7501.57	6449.46	7531.45	5689.86	6341.83	6769.73	10163.9	9519.99	9386.21	8855.91	7447.31	8045.74	5945.8	6087.94	5946.76	12841.7	13335.5	14021.1	6518.33	6659.62	6435	7536.38	7761.64	7636.62	5122.88	2800.37	6162.35	5438.1	4749.4	7112.47	7521.23	8032.13	8677.94	9373.82	10135.1	11924.3	8467.13	7811.47	5650.07	8103.41
Q8R2Y2	3	3	147.8	9.13455e-08	MCAM	melanoma cell adhesion molecule	8605.43	10400	8100.96	8518.17	8430.8	7721.65	9658.4	10105.5	9389.7	8965.01	7726.72	9992.45	12458.9	10277.6	11070.1	11044.5	10998.8	10980.8	5556.78	5970.49	6088.29	8683.65	8852.63	8481.37	6602.29	6086.44	7168.08	4712.8	2975.08	5566.3	6175.05	6208.47	7292.09	12767.1	12798.9	12036.4	8268.14	8225.98	12694.5	11911.9	10780.2	7773.92	15052.3
Q8R2Z5	7	7	514.66	1.10918e-09	VWA1	von Willebrand factor A domain containing 1	90707.6	122783	97209	73587.1	64168	69200.6	60638.8	57980.7	56947.4	85412.8	77854.4	83616.9	72618.7	63986.5	72187.1	49214.8	45015.1	45128.4	95385.9	98431.6	116397	68270.1	65888.3	68072.9	52404.4	55074.8	53849.1	49676.4	35123.9	66793.8	53345.3	47253.5	65350.9	80156.4	73434.4	72999.3	78773.5	82885	106228	69430.7	67115.3	50692.9	67073.8
Q8R3A9	19	7	1537.17	1.22113e-11	ATP1A2	ATPase Na+/K+ transporting subunit alpha 2	36577.3	33427.2	31618.3	24176	20192.6	23451.4	17250.8	17763.7	18177.4	37244.5	35729.1	36566.9	26586.1	23169.5	23257.9	17594.8	18444.7	17976.8	32120.9	31001.8	37173.4	20330.1	20200.6	20323.7	18097.2	18500.8	20185.2	20031.7	9562.31	21725.4	17525.9	14869.9	22146.7	22803.3	22498.3	23301.2	34349.4	38037.7	46454.9	25418.9	24302.5	16332.7	23979.6
Q8R464	6	6	410.92	1.75316e-11	CADM4	cell adhesion molecule 4	202248	241748	196730	150569	137103	141685	120093	115617	118153	250793	235746	245964	176984	181765	174821	157021	138670	144062	219801	211986	231516	124183	116566	128150	131410	134941	152969	110762	69155.6	135176	109152	100963	133803	158747	146433	151457	231298	250978	312474	169214	190654	122767	214000
Q8R486	8	8	504.59	4.39403e-06	CAPN2	calpain 2	31730.8	36077.9	33124.2	30910.5	28127.9	28094.1	27125.1	24362.4	26471	26311.9	31659.8	29193.8	27555.4	28004.3	28592.3	28139.4	22748.3	25712	39958.9	43036.8	37617	27208.1	26069.6	25025.3	28272.8	32750.2	28983.5	17377.5	10320.6	22760.1	22407.9	20713.5	26531.2	35855.8	30855.8	33932.5	24266.6	33705.5	37088.1	26345.7	29373.7	20078.8	38350.6
Q8R4T7	2	2	116.68	1.10656e-07	PPM1A	protein phosphatase, Mg2+/Mn2+ dependent 1A	5505.32	5884.87	5607.99	4653.33	4382	5182.78	4242.82	4269.75	3957.22	6906.64	5669.31	6856.85	4314.58	4653.1	4498.29	4572.19	4941.06	4931.67	7129.13	6952.08	6038.74	4291.56	3918.56	4418.57	5511.32	5379.33	5860.61	3015.01	1683.45	3853.34	3373.33	3226.92	4894.46	5608.44	5407.78	5072.66	6369.78	6035.63	8711	4125.16	4880.63	3158.9	6231.35
Q8R4V2	6	6	315.11	2.38265e-12	DUSP15	dual specificity phosphatase 15	22584.4	22792.1	21434	17901.4	16816	16698.1	15338.7	13356	13923.4	24089	20833.1	22397.7	17453.6	16961.4	17086.5	14830	14234.1	14476	23923	25098.5	24863.8	15412.2	14371.7	14555.3	13673.8	14668.5	14416.6	12368.5	6520.01	14727.6	12977.2	12383.4	15769.2	20275.7	16915.8	17848	22216.5	22179.3	28454.3	16687.4	17790.8	11998.9	20211.5
Q8R5C5	5	3	249.16	7.69757e-10	ACTR1B	ARP1 actin-related protein 1 homolog B, centractin beta	14181.3	15029.3	15450.9	11641.7	11557.3	11539.7	10635	12060.8	10724.3	15287.7	13178.6	13048.2	12809.1	12656.8	12286.8	9881.29	9455.17	9760	15368.4	15581.8	15959.5	9998.56	9539.17	9881.43	11917.4	11772.2	10729	7766.46	4299.33	10616.6	8439.37	8510.82	10897.8	14058.1	15275.4	13747.2	14099.4	14030.1	16576.5	12246.8	13275.7	8628.33	13467
Q8R5L1	3	3	158.17	0.000576686	C1QBP	complement component 1, q subcomponent binding protein	16061.3	15235.6	14739.2	15825.5	15868.1	14891.1	17921.3	17770.1	18225.1	15869.7	14049	15291.2	16101	15247.5	14456.6	13986.2	13132.9	15354.7	12929.1	15072.6	12819.2	16133.1	14648.8	15171.8	14563.1	13469.9	13870.9	8796.05	4358.37	10127.5	11472.3	11685.3	14062.7	23689.6	22506.4	23362.3	14636.1	14956.8	19426.1	15394.1	15993.1	10152.1	19061.5
Q8VCG4	2	2	110.44	5.86695e-11	C8G	complement component 8, gamma polypeptide	4303.37	4339.23	3850.51	7379.65	5691.58	7474.33	10105.6	10392.3	9675.66	5222.49	4711.75	5505.61	9794.98	8880.53	9173.18	12201.8	11981.9	11872.3	5499.53	5953.46	5280.33	9787.42	8532.94	8862.35	6837.25	8710.33	7894.57	2356.76	1241.3	2645.74	5349.71	4191.29	7058.53	13358.2	13162.2	12403	4816.54	5016.2	6994.37	9364.97	9314.77	6441.81	16629.6
Q8VCT4	3	2	192.95	0	CES1	carboxylesterase 1	7650.54	8131.74	7181.2	7702.54	6884.26	7242.83	20735.9	20745.9	19587.4	5336.1	5561.73	5577.63	10703.9	11250.6	11956.7	14336	13321.6	13644	4840.7	5523.18	5291.23	11378.4	11986	11533.5	7781.98	7743.61	8414.32	4189.85	2326.2	4934.31	5583.79	5069.59	6839.9	27410.1	26275.3	25108.6	4921.31	5921.1	7085.87	10233.9	11800.7	8396.5	19538.3
Q8VDC3	3	3	159.08	1.86762e-11	ACO1	aconitase 1	6206.89	6316.15	5671.93	5455.12	6005.93	5773.34	6977.72	7357.89	7157.86	4797.15	4639.57	4750.88	6145.23	5726.59	6125.72	7055.69	6761.06	7326.93	4589.36	5057.05	4587.07	7186.35	6988.37	7195.47	4587.56	4838.4	4587.65	3399.23	1806.82	3897.27	3954.57	4422.78	5452.17	9223.61	9319.01	9175.46	4424.26	4939.35	6035.56	5875.45	6006.61	4301.75	9616.06
Q8VDD5	45	36	3386.66	2.15383e-14	MYH9	myosin, heavy chain 9, non-muscle	79647.3	74214.7	69928.4	80771.2	80533.7	81643.4	96759	98890.2	95561.7	101868	91039.3	91009.8	144462	143589	139483	133476	140132	141065	69383.5	70882.8	71244	96538.4	92179.5	95796.7	91728.1	98486.4	94014	43619.2	21230.2	48048.9	58553.3	59305.3	77101.5	127902	125248	122498	93949.8	96921.8	115620	138120	150611	97950.9	181911
Q8VDN2	25	14	2106.19	1.89875e-11	ATP1A1	ATPase Na+/K+ transporting subunit alpha 1	385308	350893	312827	252277	230540	239312	167641	166746	169251	426789	370794	389543	268165	236159	234976	178476	191641	181543	322690	350158	413460	209769	209818	212257	184857	187868	206676	211016	100378	214948	182882	169770	225999	221599	211189	216959	393614	394753	494878	256392	247707	165010	243241
Q8VIJ6	3	3	229.88	3.0146e-11	SFPQ	splicing factor proline/glutamine-rich	15682.2	14472.1	14190.4	17704.2	15919.6	16455.8	22733.5	22666.8	21836.2	12484.4	10632.5	12042.5	18096.9	17933.2	18711.3	25148	23069.2	25874.3	13716.6	13054.2	12669	15709.6	14283.6	14885.5	23657.8	22978.8	19682	8588.41	4139.94	9750.48	12834.3	11723.2	15540.4	30050.7	28708.3	27991.3	11513.9	11319.5	15298.9	17302.4	18810.1	13139.9	34273.6
Q91V41	5	4	278.17	0.000563043	RAB14	RAB14, member RAS oncogene family	22881.5	23407	21250.8	22417.4	19240.2	19376.5	20129.9	19579	20122.5	23794.4	21403.3	24212.4	22409.9	19984.6	20390.8	18421.7	19327.4	18233.1	20236.1	21420.6	21514.4	19320.7	19169.3	18708	21247.2	22082.4	23311.1	12531.2	6695.92	14601.8	16251	14168.5	18298.5	26609	24797.4	25794.5	21944.8	22786.3	30759.6	21426.1	20961.8	14319.3	25106.6
Q91VJ2	4	4	184.12	2.93303e-07	PRKCDBP	protein kinase C delta binding protein	38542.5	37499.5	35577.3	34785.2	33166.7	32598.5	29432.7	30157.7	30093.6	36313.5	29294.7	31873.7	33953.6	31266.8	31111.9	34878.5	29490.6	36045.4	26076.8	26378.5	25646.4	39405.7	39719.8	39980.4	26672.2	25482.2	24617.9	21108	10727.3	24445.7	25216.8	24424.1	30785	38906.1	38195.7	38576.1	33490.8	31187.6	40492.6	32463	32795.7	21848.1	47535.2
Q91VZ1	6	4	375.93	2.4925e-08	SNX2	sorting nexin 2	5940.26	6579.95	6251.08	6925.66	6484.77	6031.7	8172.38	7186.75	7760.18	5970.62	5687.38	5984.82	5635.45	5786	5541.96	7215.76	7391.46	7673.73	6439.78	6988.36	6714	6573.94	6733.21	6259.61	8180.41	8525.45	8420.34	3253.21	1882.29	4295.22	5020.6	4775.4	5696.15	10802.8	9102.26	9947.57	5506.51	6054.87	7603.16	5388.05	6068.93	3891.81	9834.21
Q91X72	5	5	411.86	0	HPX	hemopexin	89916.2	102115	90684	222247	209533	214036	387162	359179	375807	94686.3	88200.6	91590.4	341133	299656	303671	415222	415654	422752	134465	139099	134614	276023	268868	268551	328946	329816	342099	49243	29211.5	62310.4	161113	154301	202129	511776	454912	481737	87326.1	93899.7	116357	326157	314309	213251	565898
Q91ZU4	10	3	671.66	1.67249e-08	HSPA1L	heat shock protein family A (Hsp70) member 1 like	15820.5	17546.5	14633.5	12647.9	11703.9	11522.1	10726.8	11583.6	10960.2	16090.2	15113.9	16245.1	14757.9	12801.6	13460.1	8738.23	9040.94	9746.52	15089.2	18656.4	18278.3	12175.7	11371.9	12703.5	11499.7	10387.4	11693.3	8664.15	5019.44	10054.9	9168.84	8618.76	10881.1	14179.3	14671	14049.6	14839.5	16090.4	20637.9	14110	13427.6	9452.25	11909.1
Q921C1	4	4	266.86	0.00034116	GJC3	gap junction protein gamma 3	13536.2	19840.9	17853.9	10081.4	8351.68	13737.1	11225.9	11465.4	14410.8	20091.1	27497.6	22801.3	10500.8	13929.9	15764	11394.4	7402.74	7608.33	25527.6	15466.1	16780.1	10799.1	14830.9	13737.1	12800.7	10988.1	8863.85	7413.17	5675.77	12267.7	7308.28	6150.2	12972.9	14839.1	14521.3	18472.8	18529.4	29274.4	28967	10039.8	14611	11070.2	15529.1
Q921M7	4	4	275.62	2.20114e-06	FAM49B	family with sequence similarity 49 member B	14690.1	15793.3	15563.1	16975.4	16186.2	17485.1	18401	19524.2	18416.1	17167.2	15694.2	17003.6	21829.4	18865.3	18821.4	14725.9	13950.9	13476.5	15775.9	13511.1	14175	14768.1	13297.4	14572.8	17177.1	18623.2	16607.5	8045.12	4517.89	10693.7	12306	11919.5	16512.4	24323.6	24728	23607.2	15832.7	16708.3	21601.5	20871.1	19787.8	13217.2	20069.6
Q922U2	6	3	341.08	8.65974e-15	KRT5	keratin 5	92680.9	109270	93059.6	69086.3	70579.1	69172.2	42847.1	35944.4	39409.7	53098.7	51282.7	53929.9	92579.4	86541.2	93761.5	70036.1	63752.6	72008	66084	60604.9	63539.7	73418.6	67059	68625.3	21162.7	24644	20037.1	50757.1	31258.2	63942.7	50082.6	51974.7	65324	56638.1	45524.8	50518.3	48971.2	54596.3	68513.1	88515.1	90772.9	65843.4	95450.7
Q923B6	2	2	108.01	9.35254e-11	STEAP4	STEAP4 metalloreductase	1963.52	2087.69	1848.76	2327	2382.8	3178.23	6485.56	6999.08	7406.48	2086.78	1945.81	1607.39	3735.11	4300.38	4407.21	7539.67	6479.95	6021.71	2804.87	1941.15	2047.69	4880.19	4300.85	3349.99	6906.44	6758.95	6187.47	1075.33	597.212	1270.31	1686.91	1754.7	3001.42	8573.03	8864.56	9494.16	1924.57	2071.54	2042.04	3571.14	4510.67	3094.93	10275.7
Q93092	6	6	288.57	0.000355166	TALDO1	transaldolase 1	22222.1	27733.2	22782.6	22988	23323.8	25046.6	35572.6	33279.8	41446.3	22328.5	27659.5	23609.5	27711.7	35058.6	42473	41817.2	31563.6	31939.2	25522.2	21117.3	23338.3	24958.4	27936.5	26847.2	36442.8	33350.1	28282.9	12170.1	7933.46	15654.3	16664.6	17175.7	23653.2	47022.3	42150	53128.9	20592.9	29446.7	29993.7	26495.1	36772.9	29826.4	56991.8
Q99JX6	21	2	1447.42	7.15078e-08	ANXA6*	annexin A6	63622.5	72785.5	62814.5	56388.5	51915	54384.7	42503.3	42501.7	40700.9	62762.9	54353.6	57994.7	50257.2	48102.8	49891.4	46126	45100.1	46045.4	57733	61522.8	65216	56457.8	47729.3	51972.9	42678	47308.1	44270.3	34843.2	20821.3	43160.8	40877.6	38230.3	51359.3	56183.7	53829.8	52173.3	57884.2	57865.7	73676.9	48050.9	50454.9	35035.9	62864.2
Q99KC8	9	9	552.26	8.59915e-10	VWA5A	von Willebrand factor A domain containing 5A	35058	33076	31354.8	30232.3	27839.2	30889.2	26429.1	28327.9	26412	41920.1	37469.5	40342.3	32220.4	31875	31415.7	23190.6	20866.9	22290.2	32300.7	32563.6	28694.9	33970.2	32715.6	33570.5	23732.4	26049.2	24141.3	19199.7	9461.86	21544.4	21916.2	20500.9	29170.8	34935.7	35878.2	33856.9	38661.6	39890.6	51251.2	30805.9	33433.7	22061.5	31606
Q99KF5	2	2	110.93	2.34309e-05	HPRT1	hypoxanthine phosphoribosyltransferase 1	4312.8	5426.95	4842.14	5574.89	6451.92	4346.94	4733.32	5724.86	4680.37	7944.13	9924.01	8504.51	5981.3	5300.41	6305.66	2912.11	3908.93	3812.7	5425.23	5890.88	7207.89	5197.28	4794.39	4671.29	4695.9	4891.62	5890.7	2361.92	1552.46	3327.11	4041.39	4751.21	4105.11	6256.82	7250.72	5999.64	7326.62	10565.2	10804.2	5718.72	5559.6	4428.11	3968.86
Q99LC5	4	4	254.68	3.413e-07	ETFA	electron transfer flavoprotein alpha subunit	37172.8	36126.2	35658.5	27702	29723.9	28492.1	36892.7	39616.6	40597.2	33501.4	29321	31171.1	34857.9	34263.2	33784.6	32912.3	31631.4	35123	37219.9	37635	37905	33927.5	33619.2	35712	35429.6	35772.1	36963.3	20357.9	10334.4	24501.5	20082	21888.8	26907	48767.2	50175.8	52040.5	30897.2	31215.6	39600	33327.7	35938.6	23725	44855.5
Q99LD8	9	9	517.88	3.47544e-11	DDAH2	dimethylarginine dimethylaminohydrolase 2	105537	96132.9	90882.5	72815.6	61139.1	69808.8	61812.2	60600.3	61475.8	127210	119782	115234	92927.8	81863	85088.7	71906.5	72294.1	76679.3	89670.5	87026.3	81598.9	79262.3	74917.4	77867.4	54425.9	56738.5	58387.9	57797.6	27500.2	62446.8	52786	45023	65925.3	81707.4	76752.3	78804.2	117322	127522	146395	88848.2	85866	59753	97999.9
Q99LL6	5	5	364.28	1.58257e-08	COL1A1	collagen type I alpha 1	90183.1	98407.8	87850.8	126974	125750	140544	121911	136642	121661	173422	152688	151086	179410	182234	194801	175098	145086	154601	209393	176442	170162	156612	141218	165937	126741	130827	124337	49389.2	28151	60363.7	92046.7	92602.6	132725	161150	173061	155953	159942	162554	191941	171534	191145	136798	238637
Q99P72	9	9	476.07	1.13354e-13	RTN4	reticulon 4	72025.2	74781.7	73991.2	62585	59383.5	59550.1	48040.8	47804.4	49833.5	78395.1	70295.5	70769.3	57646.1	55941.1	54113.8	40638.4	45633.9	42435.5	79022.1	79683.5	83552.6	47418	45387.7	46027.5	60010.5	59988.2	63198.7	39444.9	21392.4	50840.5	45369.6	43730.2	56237.3	63503.5	60545.8	63880.2	72301.3	74837.7	89906	55115.4	58676.6	38001.1	55385.2
Q99PT1	5	5	318.86	1.4347e-07	ARHGDIA	Rho GDP dissociation inhibitor alpha	266715	301805	279348	244589	242611	234546	244360	254046	237096	329675	300848	300798	284606	267832	254101	239430	252308	257058	310009	323508	319469	245476	237091	242425	250266	257115	265965	146068	86335.6	191944	177309	178660	221498	323011	321758	303927	304048	320287	382136	272112	280928	178441	326314
Q9CPV4	5	5	311.47	3.22651e-10	GLOD4	glyoxalase domain containing 4	46646.3	49136.2	46236.1	40555.9	39807.5	37493.4	33155.4	32622.4	31643.3	50549.7	44501.3	48605.9	38468.5	36647.1	35839.3	31348.9	32917.7	33631.9	43399.8	49862.6	50516.5	34640.2	33458.8	33635.4	30471.1	31300.8	33087.5	25546.1	14056.1	31769.6	29400.1	29314.4	35407.6	43826.9	41317.4	40562.7	46620.4	47376.8	61749.4	36779.7	38439.1	25167.9	42724.8
Q9CPY7	3	3	175.89	1.13705e-10	LAP3	leucine aminopeptidase 3	4373.29	4255.8	4213.52	8520.76	11255.9	8810.5	4637.5	4363.95	4463.92	3539.47	3546.21	3944.22	3634.37	3484.46	4050.89	5756.28	7207.83	7865.71	2838.84	2980.65	2560.44	5366.69	4656.14	5020.7	3850.44	3752.91	4094.61	2395.05	1217.43	2895.17	6176.93	8288.87	8320.36	6130.16	5527.09	5722.18	3264.34	3775.35	5010.77	3474.82	3654.85	2844.71	7845.12
Q9CQ65	2	2	109.58	1.04347e-06	MTAP	methylthioadenosine phosphorylase	32813.5	36080	28614.1	25433.5	25889.5	26135.6	21720.3	23444.8	22175.6	29830.5	27461.1	26997.5	22143.8	23666.5	23776.6	22945.5	22955.7	22892	28130.5	28134.5	27576.7	24602.5	22189.7	24058.6	20183.9	23003.5	18691.9	17970.4	10321.2	19661.2	18437.4	19065.1	24681.6	28711.4	29693.6	28426.4	27511.7	29235.5	34297.9	21171.7	24823.8	16697	31271.9
Q9CQD1	4	2	284.36	7.04144e-07	RAB5A	RAB5A, member RAS oncogene family	18747.8	16637.7	15590.3	13160.4	13512.6	11108.1	9918.89	10136.5	9973.88	15438.8	12894.8	12928.8	12328.9	11331.5	10936.2	9214.71	10019.4	11337.8	13867.2	14669.3	14206.9	12335.6	12571.6	12563.9	10141.9	10521.8	11144.4	10267.3	4759.44	10712.3	9540.3	9950.71	10490.1	13111.4	12838.2	12785.3	14238.7	13728	16424.9	11787.7	11885.6	7679.88	12558.5
Q9CQI6	3	3	214.56	3.71164e-11	COTL1	coactosin like F-actin binding protein 1	5087.63	6137.89	5610.82	7703.3	7127.42	7888.72	11464.6	10813.3	10786.9	6183.93	6042.55	6774.18	10604.5	9872.02	10257.2	7722.16	7254.3	6770.07	5538.36	6097.85	5165.58	9127.47	8681.68	8498.24	9610.24	10400.7	9709.75	2786.27	1755.83	3855.28	5584.33	5248.66	7449.86	15154.6	13695.4	13827.4	5703.24	6432.99	8605.97	10139	10354.7	7203.05	10524.4
Q9CQM9	3	3	163.07	1.98586e-06	GLRX3	glutaredoxin 3	6188.4	9282.29	6921.54	6357.5	6811.99	6116.68	4895.12	4426.47	4404.36	4534.56	4362.36	4647.39	5906.02	5690.25	6563.47	4074.18	4121.52	3964.51	5804.91	6561.57	5273.06	6166.71	5282.14	5918.9	4299.04	4530.34	4413.29	3389.1	2655.33	4755.9	4608.73	5016.37	5776.4	6470.69	5606.27	5645.84	4182.08	4644.23	5904.08	5646.74	5968.5	4609.15	5552.62
Q9CQS8	2	2	100.81	1.00611e-08	SEC61B	Sec61 translocon beta subunit	4384.31	4878.82	5348.86	6068.84	5206.61	5842.87	12345	12627.2	11561.2	3703.56	5305.19	4725.09	7241.18	6686.94	6282.31	8221.02	8928.16	8314.81	5629.68	5983.76	4676.54	5173.21	7417.08	5846.12	10909	10387.2	9991.97	2401.09	1395.66	3675.29	4399.47	3834.16	5517.83	16318.5	15992.8	14820	3415.68	5647.99	6002.79	6923.29	7013.93	4411.71	11204.3
Q9CR57	2	2	144.11	2.05869e-12	RPL14	ribosomal protein L14	9800.48	11644.5	9955.91	14810.9	13582	14991.4	19750.6	18909.8	18772.1	6939.2	6285.91	7506.59	12186.4	11283.1	10958.3	13069.3	11743.2	12612.8	8578.88	7697.64	7309.91	18367.5	16402.5	18086.9	15206.7	15951.2	17645.7	5367.27	3331.08	6840.86	10736.8	10001.8	14157.4	26107.7	23949.9	24063.5	6399.8	6692.08	9536.43	11651.4	11834.8	7695.36	17811.9
Q9CRB6	10	10	548.53	7.77156e-14	TPPP3	tubulin polymerization promoting protein family member 3	350305	361549	315598	255502	244446	246201	171281	184833	175955	356423	320618	321989	206529	198924	198258	185147	178967	186804	298286	269011	286591	235685	233312	237747	185849	193930	185483	191846	103426	216852	185221	180011	232504	226410	234097	225553	328717	341335	409058	197462	208651	139225	252333
Q9CUM4	6	2	304.31	0.000459606	DNM2	dynamin 2	7561.52	9978.55	7679.23	6723.27	6463.3	6750.1	7869.48	6989.52	7002.19	6486.04	6063.17	6228.07	8121	7812.52	8492.73	7888.8	7068.36	7650.94	7839.42	8647.66	7480.49	6864.25	6338.07	6653.54	7587.99	8219.18	8495.45	4141.1	2854.5	5276.52	4873.88	4759.59	6374.58	10402.4	8852.46	8975.92	5981.87	6454.94	7912.19	7764.49	8194.54	5963.96	10751.5
Q9CWJ9	4	4	217.26	4.16476e-06	ATIC	5-aminoimidazole-4-carboxamide ribonucleotide formyltransferase/IMP cyclohydrolase	12338.2	13601.9	10574.5	10569.4	10866	11344	9932.71	10347.8	10642.6	9517.07	9463.64	9402.41	7708.28	8386.73	8598.39	9892.3	9931.71	9661.94	9542.17	8755.08	8757.82	9350.92	8814.57	9171.93	8820.64	9594.53	9214.89	6757.07	3891.01	7265.92	7662.03	8001.76	10712.9	13129.7	13105.8	13642.5	8777.29	10075.1	11944.9	7369.88	8796.83	6038.16	13482
Q9CWS0	9	9	568.15	4.83501e-11	DDAH1	dimethylarginine dimethylaminohydrolase 1	92908	114527	98690.4	73926	75450.2	63616.6	65296	60889	61102.7	99520	115691	104530	67303.3	63702.4	64548.9	60326.7	64836.5	61524.1	107873	114440	114008	62093.8	62109	59501.3	61625.7	64717.8	66182.5	50881.5	32762.1	67811.7	53591	55561.8	60077.5	86312.5	77117.9	78326	91784.1	123167	132795	64348.7	66817.4	45329	82217.9
Q9CXW3	2	2	90.16	1.68722e-10	CACYBP	calcyclin binding protein	3872.92	3715.81	3763.51	3122.25	2815.7	3363.82	3137.25	3193.48	3151.55	4122.35	4420.63	4173.1	2979.31	3048.33	3202.28	2639.06	2302.5	2141.02	5011.86	4638.57	4274.85	2487.91	2413.28	2301.71	3742.17	3740.72	3556.4	2121.02	1062.96	2585.97	2263.41	2073.49	3176.69	4147.02	4044.64	4039.89	3801.91	4706.27	5301.54	2848.51	3197.39	2248.78	3596.73
Q9CXW4	2	2	121.48	9.03021e-09	RPL11	ribosomal protein L11	28599.5	22451.6	19849.1	29930	26759.4	30432.1	49267.2	57101.2	51386.5	22815.2	22388.1	20687.8	31532.9	33038.6	29489.7	43607.5	44841.2	43445.9	22510.7	22318.5	30707.8	28863.1	30104	31041.7	41284.3	44768.1	44855.3	15662.6	6422.61	13638.6	21697.1	19705.7	28739.1	65124.6	72320.5	65871	21041.7	23834.7	26282	30148.6	34654.1	20709	59431.7
Q9CXY0	4	4	284.27	3.15113e-10	RALA	v-ral simian leukemia viral oncogene homolog A (ras related)	30211.2	35580.6	30144.5	25934.7	26236.7	27601.3	18113.1	18692.2	17865.6	32481.8	29936.4	29436.1	27848.7	27388.6	27401.6	21666.5	19569.9	21025.8	23172.6	26005.9	21962.1	27027.3	25576.8	27639	17512.8	18914.4	18540.6	16545.3	10178.3	20712.7	18800.8	19320.8	26065.8	23943.1	23674.3	22901.4	29956.9	31870.7	37395.8	26626.1	28727.9	19242.6	29528.8
Q9CYL5	2	2	125.13	3.28368e-08	GLIPR2	GLI pathogenesis related 2	3058.46	3666.54	2925.2	3874.48	3930.07	4454.22	5770.26	5678.92	6300.37	3117.97	2691.07	2944.37	4090.85	4786.95	5194.6	3992.83	3647.95	4585.14	3366.86	3800.4	3234.43	3583.35	3473.72	3392.48	5475.98	6178.15	5744.09	1674.98	1048.87	2009.95	2808.72	2894.12	4206.43	7627.5	7192.54	8076.27	2875.6	2864.95	3740.55	3911.26	5021.03	3647.87	5441.74
Q9CZA6	2	2	98.83	0.00082072	NDE1	nudE neurodevelopment protein 1	1603.46	3203.06	2947.54	1349.63	1103.43	1655.72	1359.7	1058.61	1108.02	1316.22	1084.3	1245.59	638.653	1043.24	1211.84	1230.77	868.482	997.025	1982.66	1654.24	1588.96	1404.48	1204.02	1096.17	1044.64	1284.05	954.68	878.144	916.281	2025.3	978.385	812.572	1563.61	1797.34	1340.77	1420.34	1213.9	1154.36	1582.41	610.615	1094.25	851.006	1677.39
Q9CZC8	2	2	177.25	1.66501e-11	SCRN1	secernin 1	49956.2	44432.9	45555	40023.2	34911.6	33809	20091	22583.9	20936.9	49391.5	44579.2	45338.1	28810.4	27235.1	30119.5	27581.2	29308.3	28470.7	43095.8	48495.8	52493.5	28032.2	24384.9	25848.6	25354.8	26390.1	28217.5	27358.7	12710.7	31301.6	29013.9	25709	31928.2	26557.6	28603.3	26838.5	45552.2	47459.6	57598	27545.6	28566.9	21151.2	37589.9
Q9CZD3	3	3	183.4	1.19508e-08	GARS	glycyl-tRNA synthetase	13166.7	13480.1	11311	10819.4	11489.2	11253.3	10609.7	10979.8	9678.88	13534.5	11754.9	12962.7	10337.9	10282.7	10574.7	7651.29	7380.54	8509.35	11356.5	11782.6	11516.7	9702.59	10123.7	9878.92	8515.72	8471.2	7994.22	7210.82	3856.17	7771.95	7843.25	8460.69	10627.3	14024.6	13906.3	12407.1	12482.4	12514.5	16467.9	9884.04	10785.5	7426	10427.8
Q9CZS7	2	2	145.08	2.21844e-05	PIP4K2A	phosphatidylinositol-5-phosphate 4-kinase type 2 alpha	16617.6	14019.4	13089.6	12401.3	11702.5	10542.5	9022.42	8587.27	8640.74	12036	12089.7	12370.1	10900.9	9058.37	9011.87	10001.3	11447.1	8842.64	14426.6	14644.5	21136.5	10569.4	8647.47	9506.14	9602.33	9778.16	11097.7	9100.72	4010.46	8994.05	8990.04	8617.74	9956.04	11926.4	10876.1	11076.3	11100.5	12870.9	15715.1	10422.4	9501.31	6328.52	13630.5
Q9CZY3	4	2	266.29	3.06407e-09	UBE2V1	ubiquitin conjugating enzyme E2 V1	28876.5	30529.8	29452.9	25882.2	23923.3	23844.3	21548.1	22759.2	20893.9	33373.3	29467.8	31120.9	27825.1	24913.8	24563.5	20070.8	20639.9	21992.1	29405.4	31712.9	29001.6	23079.6	22726.1	22552.7	22781.2	22372.6	21351.8	15814.4	8733.47	20237.6	18762.7	17617.2	22517.8	28483.6	28825.3	26783.3	30779.2	31371.8	39536.2	26603.6	26132.1	17249.6	27354
Q9D051	3	3	213.04	2.46581e-06	PDHB	pyruvate dehydrogenase (lipoamide) beta	39042.7	39025.1	34715.5	33361.5	29013.4	30631.4	27806.9	27766.7	27886.5	34061.5	31604.4	32959.8	28269.7	26427.8	26611.8	25864.8	21536.8	25203.4	30631.6	31172.4	27957.8	33169	31354.2	29897.9	26891	28866.7	25585.9	21381.9	11163.7	23853.5	24184.7	21365.6	28927.3	36756.9	35167.4	35746.9	31413.9	33646.5	41872.4	27028.6	27720	18688	35250.6
Q9D0M5	3	2	128.67	4.389e-08	DYNLL2	dynein light chain LC8-type 2	35035.9	35748.5	34568.2	34788.8	36586.6	31135.1	19559.4	22356.4	19809.2	52819.2	43668.2	47751.1	29736.9	26990.8	26226.2	19835.6	22153.9	18669.8	41901.3	48655.6	71699.4	32702.4	28586.4	28850.6	25790.6	26478.5	30396.1	19187.6	10226.4	23752.3	25219.4	26942.5	29403	25854.9	28315.1	25392.9	48713.4	46489.8	60663.4	28431.4	28310.6	18417.2	27033.5
Q9D154	5	5	387.57	1.13165e-07	SERPINB1	serpin family B member 1	15581.4	17468.9	17589.9	21096.4	20064	20376.6	18789.5	22425.4	19168.4	16935.1	15982.9	18073.3	34019	32300.1	32414.8	17487.9	17182.1	19736.8	16465.1	16596.5	21098.4	19885.4	17367.6	16206.7	23059.4	23360.4	21944.8	8533.23	4997.23	12086.3	15293.4	14775.2	19243	24837.2	28402.5	24571.4	15618.7	17015.7	22960.5	32525.6	33879.5	22763.1	23833.8
Q9D1A2	6	6	329.53	0.0116946	CNDP2	CNDP dipeptidase 2 (metallopeptidase M20 family)	39861.8	57119.1	33853.8	32636	35831.6	33905.6	43298.1	46080	44949.5	40368.7	37347.9	33536.2	36645.7	37140.2	37372.6	40083.9	37708.7	36753.6	42558.4	48394.2	46660.1	35979.9	33435.6	35182.6	41204.5	46116.1	43968.7	21830.5	16339.7	23261.5	23658.7	26386.5	32019.4	57234.3	58361.9	57619.6	37230.7	39761.2	42604.6	35036.9	38956.3	26244.7	54629.5
Q9D1D4	4	4	323.38	1.3683e-08	TMED10	transmembrane p24 trafficking protein 10	10660.6	10664	10493.4	11028.2	9678.46	9953.28	14180	15497.7	14450.6	9986.76	7896.91	8416.69	11552.4	11008.7	11261.5	12410.1	11555.7	12738.3	7863.6	7451.85	6782.49	11116.1	11312.5	11662.9	13118.4	13265.3	11147.5	5838.32	3050.58	7210.15	7994.68	7127.25	9399.57	18744	19628.4	18523.9	9210.47	8407.17	10692.6	11045.2	11547	7908.31	16913.4
Q9D281	2	2	109.99	0.000174651	FAM114A1	family with sequence similarity 114 member A1	744.166	626.897	726.775	669.127	892.578	877.345	1464.7	1386.8	1471.49	1129.24	1003.7	1259.51	688.73	903.56	1040.01	972.07	965.026	815.515	1349.61	1068.59	984.225	858.095	1139.51	877.827	1357.57	1016.92	1252.51	407.546	179.333	499.378	485.069	657.297	828.537	1936.13	1756.43	1886.27	1041.46	1068.55	1600.09	658.494	947.743	730.338	1324.81
[truncated: 79 more rows]
[truncated: 11 more columns]
