# Supplementary material for: Molecular analysis of axonal-intrinsic and glial-associated co-regulation of axon degeneration
Source: Cell Death Dis. 2017 Nov 9;8(11):e3166–. doi: 10.1038/cddis.2017.489 (PMC5775402; doi:10.1038/cddis.2017.489)
Supplement: Supplementary Table 2 [file cddis2017489x11.xlsx]

## Sheet: Supp. Table 2
Supplementary Table 2. Proteins with conserved expression alterations between WT and CypD-/- but differed in relation to Wlds at 1 dpi
							Fold Change
Accession	Peptide count	Unique peptides	Confidence score	Anova (p)	Gene	Description	WT-1/WT-0	Cypd-1/WT-1	Wlds-1/WT-1
A0A075B5P4	4	4	187.83	0	IGHG1	immunoglobulin heavy constant gamma 1 (G1m marker)	1.91967	2.12359	-2.35673
A0A075B5P6	5	5	294.13	0	IGHM	immunoglobulin heavy constant mu	2.70391	2.0708	-1.10971
A0JLT5	4	4	226.33	6.46512e-10	MYBBP1A	MYB binding protein (P160) 1a	1.56161	1.6412	-1.18682
A2A997	2	2	137.19	2.22045e-15	C8A	complement component 8, alpha polypeptide	2.44998	1.55822	1.10797
A2ACG7	6	6	464.77	1.85965e-11	RPN2	ribophorin II	1.0015	1.17658	1.21803
A2RRY2	2	2	110.85	1.08485e-07	MLIP	muscular LMNA-interacting protein	-1.29716	-1.3217	-1.16171
A2RSB1	2	2	193.56	2.05443e-11	NAP1L4	nucleosome assembly protein 1-like 4	-1.10684	-1.1143	-1.26467
A2RTI3	2	2	114	1.45439e-14	LGMN	legumain	1.10766	1.16147	1.30587
A5JUZ1	2	2	142.21	0.00112648	UBC	ubiquitin C	-1.07919	1.00028	-1.2784
A6H663	6	6	338.93	3.84716e-06	BAG3	BCL2-associated athanogene 3	-1.14808	-1.05464	-1.23038
A6PWS5	12	12	828.45	0.0142123	GSN	gelsolin	1.14055	-1.11527	-1.20131
A6X935	8	8	499.02	2.10942e-14	ITIH4	inter-alpha-trypsin inhibitor heavy chain family, member 4	2.83922	1.59265	-1.12021
B0LAD9	10	10	700.45	5.40514e-08	COL6A1	collagen, type VI, alpha 1	-1.26803	-1.27315	1.10237
B1ASE2	3	3	163.35	3.92577e-08	ATP5H	ATP synthase, H+ transporting, mitochondrial Fo complex, subunit d	-1.00251	-1.05679	1.29043
B2RT97	2	2	99.89	1.64123e-08	PSMD13	proteasome (prosome, macropain) 26S subunit, non-ATPase, 13	1.82774	1.26295	-1.51687
B2RTM0	8	8	547.48	3.33067e-16	HIST2H4	Histone H4	1.04767	1.088	-1.52767
B2RUC7	3	3	200.61	2.70361e-07	STRAP	serine/threonine kinase receptor associated protein	-1.1616	1.09628	-1.32109
B2RWX2	6	6	338.07	4.44089e-16	C4A/C4B	complement component 4B (Chido blood group)	1.99473	1.32074	1.05118
B8JJN0	8	8	371.99	1.06803e-13	GM20547	Protein Gm20547	2.1071	1.33637	-1.11274
B9EIE9	3	3	162.06	0.000261136	ADSS	adenylosuccinate synthase	1.0701	-1.1914	-1.41244
D3YUS0	13	9	983.36	1.22791e-12	DPYSL3	dihydropyrimidinase-like 3	-1.24189	-1.24396	-1.18239
D3YWL7	3	3	150.24	0	ARHGDIB	Rho GDP dissociation inhibitor (GDI) beta	3.62738	1.42709	-1.76919
D3YX34	11	11	701.16	3.48958e-05	DCTN1	dynactin 1	-1.57884	-1.20744	-1.18351
D3YY36	2	2	113	3.475e-14	1300017J02Rik	RIKEN cDNA 1300017J02 gene	2.89344	1.35315	-1.46104
D3Z2Y7	2	2	108.91	1.87564e-08	GPX3	glutathione peroxidase 3	1.25998	1.25369	1.179
D3Z5G7	7	2	459.2	0	Ces1b/Ces1c	carboxylesterase 1C	1.646	5.33327	-1.37076
D3Z7Q5	2	2	102.17	0.000291633	PDCD5	programmed cell death 5	-1.16703	1.05465	-1.21248
E0CY88	2	2	101.62	3.95696e-06	CYB5A	cytochrome b5 type A (microsomal)	-1.11047	1.1755	1.28378
E0CZ30	5	4	323.28	0	MYL1	myosin, light chain 1, alkali; skeletal, fast	13.611	1.77447	-1.74503
E9PUU2	4	4	193.1	4.49544e-06	CLU	clusterin	1.56432	1.2132	1.16067
E9PV24	9	9	651.49	2.498e-14	FGA	fibrinogen alpha chain	2.83227	1.36305	-1.25247
E9PVS1	6	6	317.97	0	ITIH3	inter-alpha-trypsin inhibitor heavy chain 3	1.4652	1.65374	1.13025
E9PW24	89	88	5280.7	4.41122e-05	PLEC	plectin	-1.5148	-1.21531	-1.12928
E9Q414	2	2	94.78	2.41585e-13	APOB	apolipoprotein B	2.69606	1.54963	-1.0983
F6QA74	2	2	98.37	0.00010164	APEX1	APEX nuclease (multifunctional DNA repair enzyme) 1	1.08645	-1.07881	1.36724
F8WGL3	12	11	675.25	4.18513e-08	CFL1	cofilin 1 (non-muscle)	-1.15255	-1.00923	-1.32604
F8WJ05	8	8	505.69	3.12195e-13	ITIH1	inter-alpha-trypsin inhibitor heavy chain 1	1.78478	1.34271	-1.29852
G3V011	2	2	100.88	0.0401903	MYO1F	myosin IF	1.1498	1.02493	-1.65297
G3X8Q5	16	16	868.33	4.09783e-13	CP	ceruloplasmin (ferroxidase)	1.48512	1.40403	1.00681
G3X977	3	3	207.13	0	ITIH2	inter-alpha-trypsin inhibitor heavy chain 2	2.14267	1.46069	-1.22168
K3W4R4	14	13	865.32	0.000119235	COL14A1	collagen, type XIV, alpha 1	1.01008	1.04857	1.53641
O08692	4	4	197.07	0	Ngp	neutrophilic granule protein	60.0411	1.74303	-3.0206
P00552	2	2	134.36	2.14273e-14	KKA2_KLEPN	Aminoglycoside 3'-phosphotransferas	1.22685	3.8258	-1.06015
P01027	28	27	1781.63	0	C3	complement component 3	2.46034	1.51461	-1.06454
P07758	13	4	987.99	7.77156e-16	SERPINA1	serpin peptidase inhibitor, clade A (alpha-1 antiproteinase, antitrypsin), member 1	1.80658	1.45405	-1.30026
P07759	18	3	1473.92	1.23235e-14	SERPINA3	serpin peptidase inhibitor, clade A (alpha-1 antiproteinase, antitrypsin), member 3	1.81533	2.19711	-1.10638
P08003	4	4	229.5	1.21937e-10	PDIA4	protein disulfide isomerase family A, member 4	1.06698	1.15157	1.23936
P16015	5	5	271.93	5.21805e-15	CA3	carbonic anhydrase III	1.16607	-1.01149	2.08072
P20108	2	2	130.37	3.86136e-13	PRDX3	peroxiredoxin 3	-1.1381	-1.16537	1.27808
P24526	5	5	342.75	1.56455e-11	PMP2	peripheral myelin protein 2	-1.47113	-1.32751	-1.19349
P24527	8	8	469.65	8.86432e-11	LTA4H	leukotriene A4 hydrolase	1.33843	1.25004	-1.09028
P24549	9	9	573.41	4.60797e-11	ALDH1A1	aldehyde dehydrogenase 1 family, member A1	-1.27972	-1.3306	1.06201
P28665	17	17	1061.57	1.77636e-15	Mug1/Mug2	murinoglobulin 1	2.26561	1.68746	1.06687
P30275	2	2	148.41	4.52027e-12	CKMT1A/CKMT1B	creatine kinase, mitochondrial 1B	-1.15577	-1.00321	-1.45071
P31001	8	2	431.86	4.7638e-09	DES	desmin	1.02103	1.01482	1.43753
P31532	2	2	111.66	4.91829e-14	SAA2-SAA4	SAA2-SAA4 readthrough	3.63438	1.39495	1.13025
P32261	7	7	518.87	4.40063e-09	SERPINC1	serpin peptidase inhibitor, clade C (antithrombin), member 1	1.47544	1.42203	-1.1132
P40936	2	2	111.65	3.49621e-05	INMT	indolethylamine N-methyltransferase	1.08505	1.11007	1.47978
P50518	2	2	169.71	5.57486e-07	ATP6V1E1	ATPase, H+ transporting, lysosomal 31kDa, V1 subunit E1	-1.10282	-1.02293	-1.22128
P50544	5	5	346.52	1.14568e-05	ACADVL	acyl-CoA dehydrogenase, very long chain	-1.0494	-1.11826	1.23454
P51174	5	5	219.36	2.22668e-07	ACADL	acyl-CoA dehydrogenase, long chain	-1.25488	-1.21786	1.22852
P52480-2	19	2	1294.31	5.95169e-09	PKM	pyruvate kinase, muscle	1.00418	-1.04953	-1.26993
P56375	2	2	118.49	1.83414e-06	ACYP2	acylphosphatase 2, muscle type	-1.17347	-1.10481	-1.71817
P70460	2	2	131.25	2.01492e-07	VASP	vasodilator-stimulated phosphoprotein	1.40254	1.24488	-1.17088
P97457	3	3	171.44	0	MYLPF	myosin light chain, phosphorylatable, fast skeletal muscle	6.46329	1.89604	-2.45263
Q0P635	2	2	104.12	4.91981e-08	CSF1R	colony stimulating factor 1 receptor	1.27639	1.36973	-1.12771
Q0PD38	2	2	113.66	0.000136682	RAB18	RAB18, member RAS oncogene family	1.09185	-1.09512	-1.27431
Q0QEW9	3	3	165.34	7.10543e-14	RPL18	ribosomal protein L18	1.09055	-1.0013	-1.35525
Q1WWK3	7	7	372.62	0	Hist1h1b	histone cluster 1, H1b	1.22273	1.3991	-1.53262
Q1XG79	2	2	126.96	1.01276e-05	METTL7A	methyltransferase like 7A	-1.04606	1.00876	1.62373
Q3T9S7	9	9	509.43	1.33116e-13	PC	pyruvate carboxylase	-1.17742	-1.16227	1.74946
Q3TCF4	2	2	129.36	2.26846e-07	ATXN10	ataxin 10	-1.16959	-1.19185	-1.31068
Q3TCL2	6	6	342.58	9.71345e-12	AKR1B1	aldo-keto reductase family 1, member B1 (aldose reductase)	-1.0998	1.17817	-1.23875
Q3TD86	2	2	88.9	4.00363e-10	ITGAM	integrin, alpha M (complement component 3 receptor 3 subunit)	2.38241	1.20322	-1.49002
Q3TE70	2	2	95.32	7.12576e-09	PTPN6	protein tyrosine phosphatase, non-receptor type 6	4.28448	1.31652	-2.01741
Q3TEE6	4	4	189.63	3.8681e-07	FERMT3	fermitin family member 3	1.44047	1.28164	1.16171
Q3TEE8	2	2	104.09	6.36811e-06	TXNDC5	thioredoxin domain containing 5 (endoplasmic reticulum)	1.0137	1.08645	1.21459
Q3TF40	3	3	222.09	1.85807e-05	NONO	non-POU domain containing, octamer-binding	1.14383	-1.0311	-1.32245
Q3TF41	2	2	100	1.77207e-07	NAP1L1	nucleosome assembly protein 1-like 1	1.01327	1.01893	-1.24148
Q3TGR2	13	13	738.72	0	FGB	fibrinogen beta chain	2.92202	1.44613	-1.1371
Q3TIF1	2	2	105.28	2.26485e-14	CTSC	cathepsin C	1.56785	1.21237	1.12605
Q3TIU3	3	3	262.57	8.54872e-14	AHSG	alpha-2-HS-glycoprotein	2.25011	1.38586	-1.21235
Q3TJ94	2	2	107.64	1.11022e-16	F2	coagulation factor II (thrombin)	2.85284	1.20634	-1.6058
Q3TKM9	4	4	198.92	4.92151e-08	ARPC5	actin related protein 2/3 complex, subunit 5, 16kDa	1.23243	1.38247	1.00589
Q3TLP8	3	3	258.7	0.000264658	RAC1	ras-related C3 botulinum toxin substrate 1 (rho family, small GTP binding protein Rac1)	-1.0629	-1.12891	-1.27283
Q3TMQ2	3	3	165.05	1.04027e-08	DAB2	Dab, mitogen-responsive phosphoprotein, homolog 2 (Drosophila)	1.08427	1.04987	1.25061
Q3TNL1	5	5	259.81	5.807e-11	G6PD	glucose-6-phosphate dehydrogenase	1.35234	1.23189	-1.01399
Q3TP24	4	4	249.24	0	LTF	lactotransferrin	10.7453	1.48075	-2.68977
Q3TR40	4	4	300.8	1.9762e-14	THBS1	thrombospondin 1	3.01755	1.57879	-1.82791
Q3TRK3	4	4	246.88	3.93774e-11	DBN1	drebrin 1	-1.26659	-1.37172	-1.11507
Q3TTZ3	3	3	181.2	1.93628e-05	MYO1B	myosin IB	-1.40456	-1.20585	-1.05715
Q3TUI9	3	3	183	2.19228e-06	PSMA5	proteasome (prosome, macropain) subunit, alpha type, 5	1.00452	-1.07113	1.3142
Q3TX45	4	4	204.04	3.38618e-14	APOE	apolipoprotein E	1.84573	1.29134	-1.02658
Q3TZ17	4	4	272.23	6.73881e-09	PDLIM1	PDZ and LIM domain 1	-1.03434	1.10612	1.20492
Q3TZ97	2	2	133.96	0	CAMP	cathelicidin antimicrobial peptide	93.8411	1.82619	-4.12754
Q3U4U1	3	3	165.08	4.10787e-08	POSTN	periostin, osteoblast specific factor	1.37266	1.32371	1.19238
Q3U4W5	4	3	235.11	7.67365e-08	RAB6A	RAB6A, member RAS oncogene family	-1.3516	-1.27183	-1.02336
Q3U5H8	2	2	109.94	1.24312e-12	HMOX1	heme oxygenase 1	1.96157	1.24468	1.05939
Q3U5N9	14	14	940.1	1.01033e-09	ANXA1	annexin A1	1.70165	1.29314	-1.01988
Q3U9P0	2	2	145.17	1.10388e-05	RPS10	ribosomal protein S10	1.2628	1.21075	-1.17183
Q3UCW0	2	2	83.55	0.00800557	TSG101	tumor susceptibility 101	-1.04161	-1.16781	-1.30806
Q3UEM7	5	5	311.85	0	FGG	fibrinogen gamma chain	2.98103	1.65492	-1.14638
Q3UFR4	3	3	171.99	7.79445e-05	SLC1A5	solute carrier family 1 (neutral amino acid transporter), member 5	-1.14503	-1.0323	1.21217
Q3UP42	5	5	296.59	0	S100A9	S100 calcium binding protein A9	119.919	1.66356	-2.45721
Q3UP74	7	6	386.66	3.05061e-08	ANPEP	alanyl (membrane) aminopeptidase	-1.08487	1.05888	1.29043
Q3UXQ6	5	5	253.21	2.7176e-08	RPS4Y1	ribosomal protein S4, Y-linked 1	1.12346	1.16179	-1.27813
Q3V1T9	2	2	107.46	3.25789e-11	PLG	plasminogen	1.95338	1.42488	1.02221
Q3V3W7	11	11	596.32	3.8164e-07	F13A1	coagulation factor XIII, A1 polypeptide	1.08551	1.17355	1.36536
Q4FJL2	8	5	452.4	7.80758e-11	RTN1	reticulon 1	-1.17219	-1.10472	-1.28512
Q4FJU3	2	2	91.11	1.42763e-08	Crip2	cysteine rich protein 2	-1.12402	1.09826	-1.35316
Q52L78	6	6	444.46	4.45199e-14	CRYAB	crystallin, alpha B	-1.53554	-1.5096	1.04706
Q53X15	2	2	183.52	0	S100A8	S100 calcium binding protein A8	24.3605	1.61464	-2.02955
Q5EBG5	2	2	114.42	2.07612e-13	RPL7A	ribosomal protein L7a	1.22217	1.32984	-1.17688
Q5FW62	2	2	106.62	1.91125e-12	SERPIND1	serpin peptidase inhibitor, clade D (heparin cofactor), member 1	2.62444	1.68327	1.13665
Q5M9K1	4	4	257.75	1.34167e-11	TTR	transthyretin	1.77949	1.44804	-1.17267
Q5ND36	3	3	199.56	1.28713e-11	SERPINF2	serpin peptidase inhibitor, clade F (alpha-2 antiplasmin, pigment epithelium derived factor), member 2	2.04258	1.32202	-1.1809
Q5SSZ5	5	4	249.43	9.53762e-10	TNS3	tensin 3	-1.24829	-1.2137	-1.09884
Q5SW83	2	2	113.78	1.10689e-07	ACTR2	ARP2 actin-related protein 2 homolog (yeast)	1.47952	1.32747	1.05266
Q5SX39	30	8	2002.13	0	MYH4	myosin, heavy chain 4, skeletal muscle	10.5262	2.12159	-1.92483
Q61838	26	26	1366.4	0	Pzp	pregnancy zone protein	3.91982	1.50387	-1.03221
Q62000	6	6	451.19	1.22064e-07	OGN	osteoglycin	-1.34508	-1.55188	1.05097
Q63918	5	5	370.59	4.70344e-11	SDPR	serum deprivation response	-1.17027	1.09434	1.6845
Q6RFG4	8	8	412.2	0	MPO	myeloperoxidase	44.8165	1.42963	-2.5372
Q6ZPH4	3	3	171.34	5.88964e-05	RANGAP1	Ran GTPase activating protein 1	-1.13949	-1.05938	-1.27498
Q7TNZ4	2	2	111.97	1.91402e-12	GPLD1	glycosylphosphatidylinositol specific phospholipase D1	1.47537	1.56278	-1.03525
Q7TQI9	45	45	3020.22	3.40135e-08	LAMA2	laminin, alpha 2	-1.29999	-1.26878	-1.19168
Q80WI0	6	6	379.13	8.88178e-16	PVALB	parvalbumin	1.02702	1.09118	1.30977
Q80X87	6	5	404.56	1.64313e-14	GMFB	glia maturation factor, beta	-1.33132	-1.34848	-1.09595
Q80ZI6	3	3	166.6	7.21374e-06	LRSAM1	leucine rich repeat and sterile alpha motif containing 1	-1.29083	-1.55042	1.01452
Q8BH35	3	3	172.58	6.66134e-16	C8B	complement component 8, beta polypeptide	2.4035	1.36183	1.07493
Q8BMA8	16	16	874.13	0.000161775	EEF2	eukaryotic translation elongation factor 2	-1.02665	-1.02051	1.20521
Q8C845	3	3	156.22	2.53686e-10	EFHD2	EF-hand domain family, member D2	1.22189	1.29791	-1.34381
Q8R0Y6	2	2	132.68	4.25387e-06	ALDH1L1	aldehyde dehydrogenase 1 family, member L1	-1.08444	-1.0877	1.66553
Q8VDC3	3	3	159.08	1.86762e-11	ACO1	aconitase 1, soluble	-1.05574	1.04428	1.23997
Q91ZX7	3	3	180.16	1.83219e-09	LRP1	low density lipoprotein receptor-related protein 1	-1.06139	1.02064	1.21443
Q99LL6	5	5	364.28	1.58257e-08	COL1A1	collagen, type I, alpha 1	1.42261	1.41493	1.17927
Q9CQI6	3	3	214.56	3.71164e-11	COTL1	coactosin-like F-actin binding protein 1	1.34943	1.35275	1.15792
Q9CRB6	10	10	548.53	7.77156e-14	TPPP3	tubulin polymerization-promoting protein family member 3	-1.37701	-1.23594	-1.05576
Q9CZA6	2	2	98.83	0.00082072	NDE1	nudE neurodevelopment protein 1	-1.88719	-1.41989	-1.10908
Q9D154	5	5	387.57	1.13165e-07	SERPINB1	serpin peptidase inhibitor, clade B (ovalbumin), member 1	1.21518	1.60446	-1.15109
Q9D6R2	4	4	179.18	1.324e-08	IDH3A	isocitrate dehydrogenase 3 (NAD+) alpha	-1.20291	-1.19875	-1.04429
Q9D8E6	3	3	159.49	2.77075e-09	RPL4	ribosomal protein L4	1.2843	1.22174	1.08711
Q9DBN0	11	11	624.99	8.93174e-12	APOA4	apolipoprotein A-IV	2.05472	1.32149	-1.50755
Q9DCY1	4	4	222.02	8.9373e-14	PPIB	peptidylprolyl isomerase B (cyclophilin B)	1.21909	1.80477	1.08818
Q9EPB4	2	2	108.04	2.98812e-09	PYCARD	PYD and CARD domain containing	1.31211	1.23413	-1.19875
Q9ERV6	2	2	107.14	1.78868e-12	EGFR	epidermal growth factor receptor	2.21233	1.57826	1.19073
Q9JMH6	2	2	123.99	2.72525e-10	TXNRD1	thioredoxin reductase 1	1.07884	1.11817	1.28612
Q9QYY0	2	2	128.29	5.95578e-11	GAB1	GRB2-associated binding protein 1	1.69386	1.63106	-1.67272
Q9QZQ8	4	4	206.59	3.19986e-10	H2AFY	H2A histone family, member Y	1.17691	-1.05101	-1.25126
Q9R1P1	3	3	248.82	2.07798e-05	PSMB3	proteasome (prosome, macropain) subunit, beta type, 3	1.0574	1.01141	1.19967
Q9WUL7	3	3	173.49	1.49874e-08	ARL3	ADP-ribosylation factor-like 3	-1.32259	-1.26333	-1.13442
S4R1P5	2	2	102.1	6.02821e-10	Dst	dystonin	-1.6629	-1.43993	-1.01949
S4R1S2	8	7	445.72	7.95541e-06	ANK3	ankyrin 3, node of Ranvier (ankyrin G)	1.1523	-1.06043	-1.36238
UPI0003D72909	19	2	1337.33	1.9658e-06	UPI0003D72909	pyruvate kinase, muscle isoform X6	1.03392	1.05522	-1.19827
*In IPA, multiple identifiers in the dataset map to a single gene in the Global Molecular Network. After an expression value, this indicates that when the duplicates were resolved, a new espression value was calculated that as not part of the original dataset.
