# Supplementary material for: Molecular analysis of axonal-intrinsic and glial-associated co-regulation of axon degeneration
Source: Cell Death Dis. 2017 Nov 9;8(11):e3166–. doi: 10.1038/cddis.2017.489 (PMC5775402; doi:10.1038/cddis.2017.489)
Supplement: Supplementary Table 3 [file cddis2017489x12.xlsx]

## Sheet: Supp. Table 3
Supplementary Table 3. Proteins differentially expressed between WT and CypD-/- at 2 dpi and overlapping with mitochondrial clustering
							Fold Change
Accession	Peptide count	Unique peptides	Confidence score	Anova (p)	Gene name	Description	WT-2/WT-0	CypD-2/WT-2
A0A023J6F3	3	3	181.72	1.4918e-05	COX2	cytochrome c oxidase subunit 2	-1.0502	-1.30594
A0ZNJ2	2	2	157.56	1.20151e-05	HIBADH	3-hydroxyisobutyrate dehydrogenase	1.00315	-1.31338
A2A6A2	14	8	817.87	2.82509e-08	HSP90AA1	heat shock protein 90kDa alpha family class A member 1	-1.19857	-1.07322
A2AAW9	2	2	104.21	0.000308311	EIF2S3	eukaryotic translation initiation factor 2 subunit gamma	1.3802	-1.10626
A2AL85	3	3	194.05	0.01038	ASPH	aspartate beta-hydroxylase	-1.01237	1.22785
A2AN84	2	2	114.84	2.82235e-05	MPP1	membrane palmitoylated protein 1	-1.12919	-1.22328
A2AQR0	2	2	92.63	1.63261e-05	GPD2	glycerol-3-phosphate dehydrogenase 2	1.03126	-1.37413
A2AWE9	4	3	205.15	4.50281e-05	PPP2R4	protein phosphatase 2A regulatory subunit 4	-1.30876	1.04853
A2RS23	2	2	109.75	4.35005e-07	PEPD	peptidase D	1.29405	1.0597
A3KMJ8	2	2	102.34	0.0124218	VBP1	von Hippel-Lindau binding protein 1	-1.38949	1.01085
A6H644	3	2	184.95	1.22779e-06	Ppp1r12b	protein phosphatase 1, regulatory (inhibitor) subunit 12B	1.0299	1.35107
A6ZI44	17	16	1126.89	0.000550776	ALDOA	aldolase, fructose-bisphosphate A	1.05205	-1.2592
B0V2N7	19	18	1450.72	2.76231e-05	ANXA2	annexin A2	-1.3093	-1.07455
B2RRE2	2	2	171.26	1.56104e-05	MYO18A	myosin XVIIIA	-1.11025	-1.2697
B2RWZ0	2	2	120.25	0.00124354	Abi3bp	ABI gene family, member 3 (NESH) binding protein	-1.40007	1.26502
D0U281	11	11	1280.28	1.52196e-09	Hbbt1	beta-globin	1.11355	1.2043
D2KHZ9	12	12	840.82	0.000533464	GAPDH	glyceraldehyde-3-phosphate dehydrogenase	-1.08551	-1.21223
D3YUF7	17	16	1107.77	6.01184e-05	LMNA	lamin A/C	-1.26458	1.04365
D3YVK1	2	2	96.22	0.000744309	GLUL	glutamate-ammonia ligase	1.51126	-1.37184
D3YWR7	3	3	214.07	5.00452e-10	QDPR	quinoid dihydropteridine reductase	-1.32889	-1.05816
D3Z041	6	6	297.22	8.89221e-08	ACSL1	acyl-CoA synthetase long-chain family member 1	1.7943	-1.56131
D3Z3A9	2	2	154.98	5.74082e-07	Rcn3	reticulocalbin-3	1.35456	-1.18775
D3Z6F5	18	18	1312.35	2.01958e-05	ATP5A1	ATP synthase, H+ transporting, mitochondrial F1 complex, alpha subunit 1, cardiac muscle	-1.28926	-1.09923
E0CXN5	6	6	381.82	3.69042e-09	GPD1	glycerol-3-phosphate dehydrogenase 1	1.2184	-1.43024
E0CZA1	5	5	279.28	6.47374e-05	CCT5	chaperonin containing TCP1 subunit 5	1.04724	-1.21941
E9Q6R3	2	2	117.65	0.00176598	SEC22B	SEC22 homolog B, vesicle trafficking protein (gene/pseudogene)	1.21938	-1.34088
E9QA15	7	7	486.47	0.000118974	Cald1	caldesmon 1	1.55816	-1.06798
E9QAK5	7	3	505.66	1.55906e-07	KIF5B	kinesin family member 5B	-1.01594	-1.27302
F6RT34	10	10	844.5	1.86728e-12	MBP	myelin basic protein	-1.40312	-1.02855
F6TPX8	2	2	84.81	9.24898e-05	AP2A1	AP-2 complex subunit alpha-1	1.1078	-1.40543
F7D1R5	2	2	124.13	2.76828e-05	PLAA	phospholipase A2 activating protein	-1.48098	-1.01948
G3UVV4	11	11	646.35	1.31531e-08	HK1	hexokinase 1	-1.29404	-1.15691
G3UXJ6	3	3	194.26	9.49382e-05	SYNCRIP	synaptotagmin binding cytoplasmic RNA interacting protein	1.14131	-1.25339
G5E829	6	3	366.61	7.60108e-07	ATP2B1	ATPase plasma membrane Ca2+ transporting 1	-1.35119	1.02809
K3W4Q8	4	4	180.15	6.83911e-06	BSG	basigin (Ok blood group)	-1.28673	1.01648
P04117	10	10	700.94	1.45439e-14	FABP4	fatty acid binding protein 4	2.06764	-1.36102
P08032	4	3	196.61	2.03176e-09	SPTA1	spectrin alpha, erythrocytic 1	1.10577	1.30913
P0C0A3	2	2	117.13	1.67009e-10	CHMP6	charged multivesicular body protein 6	-1.14842	-1.24705
P10639	2	2	105.21	1.22278e-05	TXN	thioredoxin	1.07204	-1.27938
P10649	9	6	530.93	9.30294e-09	GSTM5	glutathione S-transferase mu 5	1.26456	-1.00141
P17182	15	11	1003.27	1.82766e-05	ENO1	enolase 1	-1.03733	-1.28792
P19157	3	3	298.49	8.27677e-07	GSTP1	glutathione S-transferase pi 1	-1.26508	1.26192
P32020	2	2	119.31	0.00161268	SCP2	sterol carrier protein 2	1.0833	-1.29333
P33175	7	2	496.34	1.55906e-07	KIF5A	kinesin family member 5A	-1.01594	-1.27302
P34884	2	2	142.51	2.57772e-08	MIF	macrophage migration inhibitory factor (glycosylation-inhibiting factor)	-1.26009	1.47955
P38647	10	9	626.84	1.81236e-06	HSPA9	heat shock protein family A (Hsp70) member 9	1.37494	-1.26306
P48771	2	2	128.19	0.00174767	COX7A2	cytochrome c oxidase subunit 7A2	1.04421	-1.24486
P48962	11	7	567.16	6.1923e-08	SLC25A4	solute carrier family 25 member 4	-1.19521	-1.19452
P51174	5	5	219.36	2.22668e-07	ACADL	acyl-CoA dehydrogenase, long chain	-1.01858	-1.49423
P51881	7	4	360.22	5.13516e-06	SLC25A5	solute carrier family 25 member 5	1.08131	-1.39582
P52760	2	2	142.04	5.90199e-09	RIDA	reactive intermediate imine deaminase A homolog	-1.30573	-1.14772
P60335	3	3	178.18	0.000228145	PCBP1	poly(rC) binding protein 1	1.38182	-1.50738
P61028	3	2	176.45	0.000611688	RAB8B	RAB8B, member RAS oncogene family	-1.06853	-1.28492
P62627	3	3	178.97	1.71989e-06	DYNLRB1	dynein light chain roadblock-type 1	-1.02251	-1.3578
P62821	5	2	304.38	0.000863706	RAB1A	RAB1A, member RAS oncogene family	1.03204	-1.36259
P63038	18	18	1102.08	0.00190564	HSPD1	heat shock protein family D (Hsp60) member 1	-1.05872	-1.21699
P70349	2	2	111.31	2.54084e-08	HINT1	histidine triad nucleotide binding protein 1	-1.20879	-1.03466
P82347	4	4	260.05	2.10767e-10	SGCD	sarcoglycan delta	-1.27058	-1.10827
P97352	2	2	86.69	0.00142375	S100A13	S100 calcium binding protein A13	-1.0204	-1.31699
Q05BL6	5	5	317.36	0.00686201	Marcks	myristoylated alanine rich protein kinase C substrate	-1.21289	1.10067
Q07417	2	2	131.68	0.000698181	ACADS	acyl-CoA dehydrogenase, C-2 to C-3 short chain	-1.33607	-1.14512
Q0PGA1	2	2	86.94	2.68896e-13	CYP2E1	cytochrome P450 family 2 subfamily E member 1	1.0748	-1.56265
Q0VGY9	6	6	262.96	7.02614e-08	ANK1	ankyrin 1	-1.13501	1.24252
Q149M1	10	10	608.46	5.31755e-10	SPTB	spectrin beta, erythrocytic	-1.51795	-1.06145
Q14AQ1	2	2	99.35	0.00106612	PSMC6	proteasome 26S subunit, ATPase 6	1.13862	-1.25829
Q1MWP8	10	10	557.98	0.00057223	EHD4	EH domain containing 4	-1.38765	1.01088
Q1XG79	2	2	126.96	1.01276e-05	METTL7A	methyltransferase like 7A	1.27764	-1.18882
Q2YDW1	2	2	98.94	3.4582e-07	Eif3j	Eif3j protein (Fragment)	-1.0123	-1.21841
Q3T9S7	9	9	509.43	1.33116e-13	PC	pyruvate carboxylase	1.50508	-1.68295
Q3TA14	2	2	103.94	1.14353e-14	CD36	CD36 molecule	2.40879	-1.56108
Q3TAJ4	4	4	283.96	1.58251e-12	SLC4A1	solute carrier family 4 member 1 (Diego blood group)	1.2045	1.1225
Q3TD51	3	2	191.69	1.43281e-06	PICALM	phosphatidylinositol binding clathrin assembly protein	1.0524	-1.24027
Q3TF14	9	9	512.92	2.14214e-10	Ahcy	adenosylhomocysteinase	-1.20009	-1.12073
Q3TG52	4	4	184.27	4.47334e-06	ALDH9A1	aldehyde dehydrogenase 9 family member A1	1.06563	-1.38491
Q3TGQ3	4	3	253.34	2.02122e-07	CTNNA1	catenin alpha 1	-1.33516	-1.14442
Q3THA0	2	2	89.05	3.78537e-05	EIF3G	eukaryotic translation initiation factor 3 subunit G	1.38212	-1.25117
Q3THC1	2	2	99.55	3.92734e-05	PSMD9	proteasome 26S subunit, non-ATPase 9	-1.56813	1.05022
Q3THE6	2	2	128.49	2.03671e-08	FTL	ferritin, light polypeptide	1.48937	1.1546
Q3TI05	2	2	150.77	0.000297302	CCT6A	chaperonin containing TCP1 subunit 6A	-1.02234	-1.43505
Q3TI34	2	2	98.51	6.5948e-07	GPX4	glutathione peroxidase 4	-1.28596	-1.10193
Q3TIC8	6	6	315.63	0.000766212	UQCRC1	ubiquinol-cytochrome c reductase core protein I	-1.2881	-1.18392
Q3TII0	10	10	648.17	0.000593227	CCT4	chaperonin containing TCP1 subunit 4	1.12491	-1.20243
Q3TJD4	2	2	97.88	0.000583743	ATP5F1	ATP synthase, H+ transporting, mitochondrial Fo complex subunit B1	-1.04591	-1.41746
Q3TJH1	6	3	316.57	8.43286e-07	GNAI3	G protein subunit alpha i3	-1.39091	-1.08511
Q3TLW5	2	2	166.76	1.82764e-06	AQP1	aquaporin 1 (Colton blood group)	-1.04745	1.33203
Q3TN26	2	2	199.99	1.34006e-08	SLC27A1	solute carrier family 27 member 1	1.04398	-1.31801
Q3TN61	2	2	134.99	9.82898e-07	RHOA	ras homolog family member A	-1.01329	-1.21776
Q3TN84	3	3	167.23	0.0110741	P4HA1	prolyl 4-hydroxylase subunit alpha 1	1.05374	-1.27626
Q3TQP6	5	5	332.28	1.45343e-08	ME1	malic enzyme 1	1.18624	-1.31878
Q3TR43	2	2	119.76	6.75381e-09	DPP4	dipeptidyl peptidase 4	-1.06709	-1.27096
Q3TRH2	2	2	152.04	0.000797763	PSMD12	proteasome 26S subunit, non-ATPase 12	1.39434	-1.25371
Q3TSV1	8	8	587.82	3.9511e-07	DCN	decorin	-1.21828	-1.03911
Q3TVT6	2	2	135.93	5.9895e-05	PCYOX1	prenylcysteine oxidase 1	-1.1002	-1.23723
Q3TVU9	2	2	114.12	0.000800365	DHRS1	dehydrogenase/reductase (SDR family) member 1	1.26455	-1.58221
Q3TVZ1	5	5	276.83	3.59938e-05	CAT	catalase	1.11084	-1.44264
Q3TW74	4	4	236.47	3.03057e-05	MTHFD1	methylenetetrahydrofolate dehydrogenase (NADP+ dependent) 1, methenyltetrahydrofolate cyclohydrolase, formyltetrahydrofolate synthetase	-1.30278	-1.05473
Q3TXD3	9	9	597.47	3.33389e-09	VAT1	vesicle amine transport 1	-1.27542	1.01007
Q3TXJ4	2	2	180.78	0.0054191	SAR1A	secretion associated Ras related GTPase 1A	-1.37899	-1.05986
Q3TY51	7	2	473.22	1.55906e-07	KIF5C	kinesin family member 5C	-1.01594	-1.27302
Q3TZ17	4	4	272.23	6.73881e-09	PDLIM1	PDZ and LIM domain 1	1.18043	1.31632
Q3U2G2	10	9	730.1	1.25325e-07	HSPA4	heat shock protein family A (Hsp70) member 4	-1.25619	1.00735
Q3U3I6	4	4	192.89	4.98849e-08		Putative uncharacterized protein	1.10993	-1.44036
Q3U4H0	2	2	84.85	0.0002449	MAPRE1	microtubule associated protein RP/EB family member 1	-1.05154	-1.3997
Q3U7K1	5	2	367.68	0.0207597	Ppp1cc	protein phosphatase 1, catalytic subunit, gamma isoform	-1.30419	-1.09285
Q3U8U8	3	3	146.46	2.57089e-06	PABPC1	poly(A) binding protein cytoplasmic 1	1.46064	-1.05695
Q3UFJ3	2	2	108.49	4.17423e-09	PDHA1	pyruvate dehydrogenase (lipoamide) alpha 1	-1.26863	-1.19239
Q3UFR4	3	3	171.99	7.79445e-05	SLC1A5	solute carrier family 1 member 5	1.28091	-1.55747
Q3UG90	2	2	144.02	0.00100518	PXN	paxillin	-1.18166	-1.21591
Q3UHT6	25	25	1415.76	1.76645e-05	FASN	fatty acid synthase	-1.1613	-1.21285
Q3UJL7	2	2	86.13	0.00263277	SRM	spermidine synthase	1.47103	-1.15344
Q3UJQ9	2	2	237.34	0.00157507	OXCT1	3-oxoacid CoA-transferase 1	-1.75359	-1.09404
Q3ULW0	3	3	154.16	7.69348e-07	RAN	RAN, member RAS oncogene family	1.2502	-1.23778
Q3UN88	3	3	171.85	3.21965e-15	Mcpt4	mast cell protease 4	1.15875	2.22932
Q3UNK1	5	5	306.69	2.37593e-07	ADD3	adducin 3	-1.2895	-1.01263
Q3UP74	7	6	386.66	3.05061e-08	ANPEP	alanyl aminopeptidase, membrane	-1.03119	1.21492
Q3UUX9	13	11	658.35	5.18955e-06	GDI2	GDP dissociation inhibitor 2	-1.21487	1.00837
Q3UWT6	2	2	157.54	0.000611464	PSMA2	proteasome subunit alpha 2	1.08771	-1.19772
Q497N1	2	2	113.28	3.9064e-10	RPS26	ribosomal protein S26	1.31909	-1.32029
Q4FJX4	4	4	329.12	4.13236e-12	CSRP1	cysteine and glycine rich protein 1	1.20278	1.08383
Q4FK49	2	2	118.07	1.001e-05	PPA1	pyrophosphatase (inorganic) 1	1.11746	-1.29149
Q4FK74	2	2	124.66	0.000239567	ATP5D	ATP synthase, H+ transporting, mitochondrial F1 complex, delta subunit	1.08138	-1.3015
Q4V9Z4	3	2	163.08	1.98619e-13	Igh	immunoglobulin heavy chain complex	-2.61058	10.8965
Q540I4	7	7	412.79	8.31071e-09	FLOT1	flotillin 1	-1.33799	1.06049
Q542I9	4	4	275.21	0.00190621	PSMC1	proteasome 26S subunit, ATPase 1	1.11339	-1.37322
Q545I9	2	2	96.6	0.0124464	S100A6	S100 calcium binding protein A6	1.2945	-1.3386
Q548W7	5	5	338.99	3.0721e-12	DBI	diazepam binding inhibitor (GABA receptor modulator, acyl-CoA binding protein)	1.18592	-1.29172
Q5HZJ8	7	7	432.09	7.32937e-06	IDH1	isocitrate dehydrogenase (NADP(+)) 1, cytosolic	1.07018	-1.19572
Q5RJV4	8	8	469.82	0.00605688	PGM1	phosphoglucomutase 1	1.07576	-1.38525
Q5SUC3	6	6	402.46	1.71096e-07	CANX	calnexin	1.08798	-1.33345
Q61753	3	3	237.34	1.34616e-11	PHGDH	phosphoglycerate dehydrogenase	-1.18708	-1.31895
Q62529	5	5	393.35	2.91648e-07	Lgals1	galectin-1	1.21905	-1.18875
Q63836	3	3	164.47	1.75661e-06	SELENBP1	selenium binding protein 1	1.26678	-1.06173
Q6PHN9	3	2	176.76	2.81147e-06	RAB35	RAB35, member RAS oncogene family	-1.04508	-1.26272
Q6ZPH4	3	3	171.34	5.88964e-05	RANGAP1	Ran GTPase activating protein 1	1.19907	-1.08826
Q6ZQI3	3	3	193.87	1.16779e-05	MLEC	malectin	-1.14761	-1.2287
Q8BFZ9	2	2	168.43	4.78148e-07	ERLIN2	ER lipid raft associated 2	1.12352	-1.2393
Q8BH64	10	9	631.35	0.000349473	EHD2	EH domain containing 2	-1.24309	1.01967
Q8BH95	2	2	127.42	8.73571e-06	ECHS1	enoyl-CoA hydratase, short chain, 1, mitochondrial	1.20929	-1.42274
Q8BKH1	2	2	102.6	0.00258185	XPNPEP1	X-prolyl aminopeptidase (aminopeptidase P) 1, soluble	1.00585	-1.22031
Q8BMK4	3	3	322.68	0.00968552	CKAP4	cytoskeleton-associated protein 4	1.19327	-1.25482
Q8BPF4	7	7	552.09	5.77087e-11	HBA1/HBA2	hemoglobin subunit alpha 2	1.40264	1.18864
Q8BTY5	2	2	103.65	6.82938e-05	PSMB5	proteasome subunit beta 5	1.19632	-1.27036
Q8BW35	3	3	146.33	2.05483e-08	ACOX1	acyl-CoA oxidase 1, palmitoyl	1.48569	-1.22122
Q8BWT1	8	7	504.83	1.19434e-07	ACAA2	acetyl-CoA acyltransferase 2	-1.33354	-1.02281
Q8C1A5	2	2	86.4	1.19393e-05	THOP1	thimet oligopeptidase 1	-1.20347	-1.06335
Q8C5N9	2	2	113	1.70567e-08	HSD17B7	hydroxysteroid (17-beta) dehydrogenase 7	-1.30428	-1.12924
Q8CAY6	6	6	302.74	8.47513e-06	ACAT2	acetyl-CoA acetyltransferase 2	-1.09356	-1.38371
Q8CAZ9	6	6	343.05	7.19235e-08	PRELP	proline/arginine-rich end leucine-rich repeat protein	-1.38132	1.17056
Q8CFZ6	2	2	162.12	7.98748e-10	CLEC3B	C-type lectin domain family 3 member B	1.04744	1.47657
Q8CG76	2	2	120.66	7.62161e-06	AKR7A2	aldo-keto reductase family 7, member A2	-1.0177	-1.47835
Q8CGC7	5	5	267.69	0.00170603	EPRS	glutamyl-prolyl-tRNA synthetase	1.38612	-1.38465
Q8K183	3	3	156.93	0.000669199	PDXK	pyridoxal (pyridoxine, vitamin B6) kinase	-1.21701	-1.04816
Q8K1K2	3	3	170.97	9.58785e-05	PSMC5	proteasome 26S subunit, ATPase 5	1.29368	-1.1293
Q8K2B3	4	4	256.58	0.000939112	SDHA	succinate dehydrogenase complex flavoprotein subunit A	1.17189	-1.30008
Q8R0Y6	2	2	132.68	4.25387e-06	ALDH1L1	aldehyde dehydrogenase 1 family member L1	1.57247	-1.57465
Q91VA7	3	3	177.05	0.000152199	IDH3B	isocitrate dehydrogenase 3 (NAD(+)) beta	-1.05211	-1.27112
Q91VW3	2	2	127.75	0.000226977	SH3BGRL3	SH3 domain binding glutamate rich protein like 3	-1.21083	-1.1654
Q91WQ3	3	3	135.6	0.000140221	YARS	tyrosyl-tRNA synthetase	-1.31909	-1.04916
Q91XV3	4	4	196.14	8.37086e-05	BASP1	brain abundant membrane attached signal protein 1	-1.01049	-1.50335
Q91YR1	2	2	145.7	0.000536949	TWF1	twinfilin actin binding protein 1	1.34121	-1.07468
Q91ZX7	3	3	180.16	1.83219e-09	LRP1	LDL receptor related protein 1	1.29901	-1.07413
Q922Y6	7	3	367.38	2.91914e-08	GNAI2	G protein subunit alpha i2	-1.16358	1.29291
Q99JY0	3	3	146.55	4.22571e-07	HADHB	hydroxyacyl-CoA dehydrogenase/3-ketoacyl-CoA thiolase/enoyl-CoA hydratase (trifunctional protein), beta subunit	-1.43146	-1.09608
Q99KI0	12	12	750.6	0.00827553	ACO2	aconitase 2	-1.33817	-1.13917
Q99L88	3	3	133.53	7.81903e-08	SNTB1	syntrophin beta 1	-1.38366	-1.1287
Q99LB6	2	2	109.74	0.00174167	MAT2B	methionine adenosyltransferase 2B	-1.46251	1.06832
Q99LC3	2	2	102.98	0.000685016	NDUFA10	NADH:ubiquinone oxidoreductase subunit A10	1.01265	-1.45752
Q9CPQ1	3	3	137.28	4.17724e-09	Cox6c	cytochrome c oxidase subunit VIc	-1.08567	-1.3151
Q9CX34	2	2	84.05	7.25627e-05	SUGT1	SGT1 homolog, MIS12 kinetochore complex assembly cochaperone	-1.22813	-1.13409
Q9CZ04	2	2	103.08	1.29649e-06	COPS7A	COP9 signalosome subunit 7A	-1.72992	-1.12186
Q9CZU6	3	3	169.53	0.000608471	CS	citrate synthase	-1.01789	-1.22265
Q9D0J8	2	2	125.59	6.74352e-07	Ptms	parathymosin	-1.29919	1.07267
Q9D2G2	4	4	260.44	9.15867e-11	DLST	dihydrolipoamide S-succinyltransferase	-1.09612	-1.30146
Q9D6J6	2	2	91.14	0.0031571	NDUFV2	NADH:ubiquinone oxidoreductase core subunit V2	-1.33993	-1.10344
Q9DAS9	2	2	121.31	0.000231424	GNG12	G protein subunit gamma 12	1.0457	-1.55452
Q9DB20	6	6	369.58	1.01013e-07	ATP5O	ATP synthase, H+ transporting, mitochondrial F1 complex, O subunit	-1.1482	-1.23909
Q9DB77	7	7	438.54	1.24827e-06	UQCRC2	ubiquinol-cytochrome c reductase core protein II	-1.09297	-1.34289
Q9DBN7	3	3	220.1	0.00327509	ECI1	enoyl-CoA delta isomerase 1	1.05998	-1.27858
Q9DCN2	10	10	555.22	2.41655e-06	Cyb5r3	cytochrome b5 reductase 3	1.04001	-1.38336
Q9DCW4	2	2	113.57	3.16398e-05	ETFB	electron transfer flavoprotein beta subunit	-1.01172	-1.28858
Q9JHI5	2	2	114.26	2.37638e-06	IVD	isovaleryl-CoA dehydrogenase	1.10611	-1.31576
Q9JMA1	3	3	151.05	3.9247e-07	USP14	ubiquitin specific peptidase 14	-1.09086	-1.26038
Q9QXB9	2	2	90.55	0.000117618	DRG2	developmentally regulated GTP binding protein 2	-1.25742	-1.09456
Q9QYG0	2	2	94.63	7.9151e-06	NDRG2	NDRG family member 2	-1.29498	1.07647
Q9WTP7	3	3	174.47	7.51338e-06	AK3	adenylate kinase 3	-1.50975	1.04321
Q9WVL0	4	4	213.02	3.78624e-08	GSTZ1	glutathione S-transferase zeta 1	1.40409	-1.38501
Q9Z2D6	2	2	93.5	0.000244469	MECP2	methyl-CpG binding protein 2	-1.31531	1.06537
UPI0003D6E680	4	4	222.21	1.9984e-14	UPI0003D6E680	PREDICTED: collagen alpha-6(VI) chain isoform X2	-1.23144	3.00603
UPI0003D6FF5F	3	2	167.8	3.69683e-10	UPI0003D6FF5F	PREDICTED: perilipin-4 isoform X1	1.71726	-1.54622
Z4YJV4	2	2	112.18	3.83006e-05	OGDH	oxoglutarate dehydrogenase	1.18451	-1.38115
*In IPA, multiple identifiers in the dataset map to a single gene in the Global Molecular Network. After an expression value, this indicates that when the duplicates were resolved, a new espression value was calculated that as not part of the original dataset.
